# Supplementary material for: A Transcriptional Activator of Ascorbic Acid Transport in Streptococcus pneumoniae Is Required for Optimal Growth in Endophthalmitis in a Strain-Dependent Manner
Source: Microorganisms. 2019 Aug 24;7(9):290. doi: 10.3390/microorganisms7090290 (PMC6780617; doi:10.3390/microorganisms7090290)
Supplement: Supplementary file 1 [file microorganisms-07-00290-s001.zip]

Archive with 5 entries (4 files):
- microorganisms-572813-proofreading sup/
- microorganisms-572813-proofreading sup/Supplemantary Figures.pdf
- microorganisms-572813-proofreading sup/Table S1.xlsx
- microorganisms-572813-proofreading sup/Table S2.xltx
- microorganisms-572813-proofreading sup/Table S3.xlsx
