# Supplementary material for: A Transcriptional Activator of Ascorbic Acid Transport in Streptococcus pneumoniae Is Required for Optimal Growth in Endophthalmitis in a Strain-Dependent Manner
Source: Microorganisms. 2019 Aug 24;7(9):290. doi: 10.3390/microorganisms7090290 (PMC6780617; doi:10.3390/microorganisms7090290)
Supplement: Supplementary file 1 [file microorganisms-07-00290-s001.zip › microorganisms-572813-proofreading sup/Table S1.xlsx]

## Sheet: Sp_Pangenome_90Percent_63genome
Locus_Tag	gene.pan1.1	product.pan1.1	genomes.pan1.1	Locustag.pan1.1	gene.pan2.1	product.pan2.1	genomes.pan2.1	Locustag.pan2.1	gene.pan3.1	product.pan3.1	genomes.pan3.1	Locustag.pan3.1	gene.pan4.1	product.pan4.1	genomes.pan4.1	Locustag.pan4.1	gene.pan5.1	product.pan5.1	genomes.pan5.1	Locustag.pan5.1	Genomes_Mode	Core?
SPD_0001	dnaA	chromosomal replication initiator protein DnaA	63	SPD_0001	dnaA	chromosomal replication initiator protein DnaA	63	SPD_0001	dnaA	chromosomal replication initiator protein DnaA	63	SPD_0001	dnaA	chromosomal replication initiator protein DnaA	63	SPD_0001	dnaA	chromosomal replication initiator protein DnaA	63	SPD_0001	63	Core
SPD_0002	dnaN	DNA polymerase III subunit beta	63	SPD_0002	dnaN	DNA polymerase III subunit beta	63	SPD_0002	dnaN	DNA polymerase III subunit beta	63	SPD_0002	dnaN	DNA polymerase III subunit beta	63	SPD_0002	dnaN	DNA polymerase III subunit beta	63	SPD_0002	63	Core
SPD_0003	SPN994039_00030	hypothetical protein	63	SPD_0003	SPG_0003	hypothetical protein	63	SPD_0003	PCS8235_01828	hypothetical protein	63	SPD_0003	SPNHU17_00003	hypothetical protein	63	SPD_0003	C4N11_00015	hypothetical protein	63	SPD_0003	63	Core
SPD_0004	ychF	GTP-binding protein YchF	63	SPD_0004	ychF	GTP-binding protein YchF	63	SPD_0004	ychF	GTP-binding protein YchF	63	SPD_0004	ychF	GTP-binding protein YchF	63	SPD_0004	ychF	GTP-binding protein YchF	63	SPD_0004	63	Core
SPD_0005	pth	peptidyl-tRNA hydrolase	63	SPD_0005	pth	peptidyl-tRNA hydrolase	63	SPD_0005	pth	peptidyl-tRNA hydrolase	63	SPD_0005	pth	peptidyl-tRNA hydrolase	63	SPD_0005	pth	peptidyl-tRNA hydrolase	63	SPD_0005	63	Core
SPD_0006	mfd	transcription-repair coupling factor	63	SPD_0006	mfd	transcription-repair coupling factor	63	SPD_0006	mfd	transcription-repair coupling factor	63	SPD_0006	mfd	transcription-repair coupling factor	63	SPD_0006	mfd	transcription-repair coupling factor	63	SPD_0006	63	Core
SPD_0007	hslR	S4 domain containing protein	63	SPD_0007	hslR	S4 domain containing protein	63	SPD_0007	hslR	S4 domain containing protein	63	SPD_0007	hslR	S4 domain containing protein	63	SPD_0007	hslR	S4 domain containing protein	63	SPD_0007	63	Core
SPD_0008	SPND219_00030	putative septum formation initiator protein	63	SPD_0008	ASP0581_00080	putative septum formation initiator protein	63	SPD_0008	SPNHU15_00008	putative septum formation initiator protein	63	SPD_0008	MYY_0037	putative septum formation initiator protein	63	SPD_0008	KK1157_15680	putative septum formation initiator protein	63	SPD_0008	63	Core
SPD_0010	SPV_0010	beta-lactamase	63	SPD_0010	NCTC11902_00038	beta-lactamase	63	SPD_0010	SPNOXC00100	beta-lactamase	63	SPD_0010	SPN994039_00100	beta-lactamase	63	SPD_0010	SPN994039_00100	beta-lactamase	63	SPD_0010	63	Core
SPD_0011	tilS	tRNA(Ile)-lysidine synthetase	63	SPD_0011	tilS	tRNA(Ile)-lysidine synthetase	63	SPD_0011	tilS	tRNA(Ile)-lysidine synthetase	63	SPD_0011	tilS	tRNA(Ile)-lysidine synthetase	63	SPD_0011	tilS	tRNA(Ile)-lysidine synthetase	63	SPD_0011	63	Core
SPD_0012	hpt	hypoxanthine phosphoribosyltransferase	63	SPD_0012	hpt	hypoxanthine phosphoribosyltransferase	63	SPD_0012	hpt	hypoxanthine phosphoribosyltransferase	63	SPD_0012	hpt	hypoxanthine phosphoribosyltransferase	63	SPD_0012	hpt	hypoxanthine phosphoribosyltransferase	63	SPD_0012	63	Core
SPD_0013	ftsH	cell division protein FtsH	63	SPD_0013	ftsH	cell division protein FtsH	63	SPD_0013	ftsH	cell division protein FtsH	63	SPD_0013	ftsH	cell division protein FtsH	63	SPD_0013	ftsH	cell division protein FtsH	63	SPD_0013	63	Core
SPD_0023	group_2059	hypothetical protein	63	SPD_0023	recX	hypothetical protein	63	SPD_0023	group_2061	hypothetical protein	63	SPD_0023	recX	hypothetical protein	63	SPD_0023	recX	hypothetical protein	63	SPD_0023	63	Core
SPD_0024	purA	adenylosuccinate synthetase	63	SPD_0024	purA	adenylosuccinate synthetase	63	SPD_0024	purA	adenylosuccinate synthetase	63	SPD_0024	purA	adenylosuccinate synthetase	63	SPD_0024	purA	adenylosuccinate synthetase	63	SPD_0024	63	Core
SPD_0027	dut	deoxyuridine 5'-triphosphate nucleotidohydrolase	63	SPD_0027	dut	deoxyuridine 5'-triphosphate nucleotidohydrolase	63	SPD_0027	dut	deoxyuridine 5'-triphosphate nucleotidohydrolase	63	SPD_0027	dut	deoxyuridine 5'-triphosphate nucleotidohydrolase	63	SPD_0027	dut	deoxyuridine 5'-triphosphate nucleotidohydrolase	63	SPD_0027	63	Core
SPD_0028	NCTC12977_01765	phosphoglycerate mutase family protein	63	SPD_0028	SPP_0087	phosphoglycerate mutase family protein	63	SPD_0028	KK0981_00430	phosphoglycerate mutase family protein	63	SPD_0028	SPNOXC00650	phosphoglycerate mutase family protein	63	SPD_0028	PCS8235_01799	phosphoglycerate mutase family protein	63	SPD_0028	63	Core
SPD_0030	mtcA1	carbonate dehydratase	63	SPD_0030	mtcA1	carbonate dehydratase	63	SPD_0030	mtcA1	carbonate dehydratase	63	SPD_0030	mtcA1	carbonate dehydratase	63	SPD_0030	mtcA1	carbonate dehydratase	63	SPD_0030	63	Core
SPD_0033	prsA1	ribose-phosphate pyrophosphokinase	63	SPD_0033	prsA1	ribose-phosphate pyrophosphokinase	63	SPD_0033	prsA1	ribose-phosphate pyrophosphokinase	63	SPD_0033	prsA1	ribose-phosphate pyrophosphokinase	63	SPD_0033	prsA1	ribose-phosphate pyrophosphokinase	63	SPD_0033	63	Core
SPD_0038	polA	DNA polymerase I	63	SPD_0038	polA	DNA polymerase I	63	SPD_0038	polA	DNA polymerase I	63	SPD_0038	polA	DNA polymerase I	63	SPD_0038	polA	DNA polymerase I	63	SPD_0038	63	Core
SPD_0039	yccU	CoA-binding protein	63	SPD_0039	yccU	CoA-binding protein	63	SPD_0039	yccU	CoA-binding protein	63	SPD_0039	yccU	CoA-binding protein	63	SPD_0039	yccU	CoA-binding protein	63	SPD_0039	63	Core
SPD_0042	recO	DNA repair protein RecO	63	SPD_0042	recO	DNA repair protein RecO	63	SPD_0042	recO	DNA repair protein RecO	63	SPD_0042	recO	DNA repair protein RecO	63	SPD_0042	recO	DNA repair protein RecO	63	SPD_0042	63	Core
SPD_0043	plsX	fatty acid/phospholipid synthesis protein	63	SPD_0043	plsX	fatty acid/phospholipid synthesis protein	63	SPD_0043	plsX	fatty acid/phospholipid synthesis protein	63	SPD_0043	plsX	fatty acid/phospholipid synthesis protein	63	SPD_0043	plsX	fatty acid/phospholipid synthesis protein	63	SPD_0043	63	Core
SPD_0044	acpP_1	acyl carrier protein	63	SPD_0044	acpP_1	acyl carrier protein	63	SPD_0044	acpP_1	acyl carrier protein	63	SPD_0044	acpP_1	acyl carrier protein	63	SPD_0044	acpP_1	acyl carrier protein	63	SPD_0044	63	Core
SPD_0049	comA	transport/processing ATP-binding protein ComA	63	SPD_0049	comA	transport/processing ATP-binding protein ComA	63	SPD_0049	comA	transport/processing ATP-binding protein ComA	63	SPD_0049	comA	transport/processing ATP-binding protein ComA	63	SPD_0049	comA	transport/processing ATP-binding protein ComA	63	SPD_0049	63	Core
SPD_0050	comB	competence factor transport protein ComB	63	SPD_0050	comB	competence factor transport protein ComB	63	SPD_0050	comB	competence factor transport protein ComB	63	SPD_0050	comB	competence factor transport protein ComB	63	SPD_0050	comB	competence factor transport protein ComB	63	SPD_0050	63	Core
SPD_0053	purF	amidophosphoribosyltransferase	63	SPD_0053	purF	amidophosphoribosyltransferase	63	SPD_0053	purF	amidophosphoribosyltransferase	63	SPD_0053	purF	amidophosphoribosyltransferase	63	SPD_0053	purF	amidophosphoribosyltransferase	63	SPD_0053	63	Core
SPD_0054	purM	phosphoribosylformylglycinamidine cyclo-ligase	63	SPD_0054	purM	phosphoribosylformylglycinamidine cyclo-ligase	63	SPD_0054	purM	phosphoribosylformylglycinamidine cyclo-ligase	63	SPD_0054	purM	phosphoribosylformylglycinamidine cyclo-ligase	63	SPD_0054	purM	phosphoribosylformylglycinamidine cyclo-ligase	63	SPD_0054	63	Core
SPD_0055	purN	phosphoribosylglycinamide formyltransferase	63	SPD_0055	purN	phosphoribosylglycinamide formyltransferase	63	SPD_0055	purN	phosphoribosylglycinamide formyltransferase	63	SPD_0055	purN	phosphoribosylglycinamide formyltransferase	63	SPD_0055	purN	phosphoribosylglycinamide formyltransferase	63	SPD_0055	63	Core
SPD_0056	vanZ	teicoplanin resistance protein	63	SPD_0056	vanZ	teicoplanin resistance protein	63	SPD_0056	vanZ	teicoplanin resistance protein	63	SPD_0056	vanZ	teicoplanin resistance protein	63	SPD_0056	vanZ	teicoplanin resistance protein	63	SPD_0056	63	Core
SPD_0058	purD	phosphoribosylamine--glycine ligase	63	SPD_0058	purD	phosphoribosylamine--glycine ligase	63	SPD_0058	purD	phosphoribosylamine--glycine ligase	63	SPD_0058	purD	phosphoribosylamine--glycine ligase	63	SPD_0058	purD	phosphoribosylamine--glycine ligase	63	SPD_0058	63	Core
SPD_0060	purK	phosphoribosylaminoimidazole carboxylase ATPase subunit	63	SPD_0060	purK	phosphoribosylaminoimidazole carboxylase ATPase subunit	63	SPD_0060	purK	phosphoribosylaminoimidazole carboxylase ATPase subunit	63	SPD_0060	purK	phosphoribosylaminoimidazole carboxylase ATPase subunit	63	SPD_0060	purK	phosphoribosylaminoimidazole carboxylase ATPase subunit	63	SPD_0060	63	Core
SPD_0062	purB	adenylosuccinate lyase	63	SPD_0062	purB	adenylosuccinate lyase	63	SPD_0062	purB	adenylosuccinate lyase	63	SPD_0062	purB	adenylosuccinate lyase	63	SPD_0062	purB	adenylosuccinate lyase	63	SPD_0062	63	Core
SPD_0064	frlR	GntR family transcriptional regulator	63	SPD_0064	frlR	GntR family transcriptional regulator	63	SPD_0064	frlR	GntR family transcriptional regulator	63	SPD_0064	frlR	GntR family transcriptional regulator	63	SPD_0064	frlR	GntR family transcriptional regulator	63	SPD_0064	63	Core
SPD_0065	bgaC	beta-galactosidase	63	SPD_0065	bgaC	beta-galactosidase	63	SPD_0065	bgaC	beta-galactosidase	63	SPD_0065	bgaC	beta-galactosidase	63	SPD_0065	bgaC	beta-galactosidase	63	SPD_0065	63	Core
SPD_0066	PTS-EIIB	sugar phosphotransferase system (PTS), sorbose subfamily, IIB component	63	SPD_0066	PTS-EIIB	sugar phosphotransferase system (PTS), sorbose subfamily, IIB component	63	SPD_0066	PTS-EIIB	sugar phosphotransferase system (PTS), sorbose subfamily, IIB component	63	SPD_0066	PTS-EIIB	sugar phosphotransferase system (PTS), sorbose subfamily, IIB component	63	SPD_0066	PTS-EIIB	sugar phosphotransferase system (PTS), sorbose subfamily, IIB component	63	SPD_0066	63	Core
SPD_0067	PTS-EIIC	PTS system, IIC component	63	SPD_0067	PTS-EIIC	PTS system, IIC component	63	SPD_0067	PTS-EIIC	PTS system, IIC component	63	SPD_0067	PTS-EIIC	PTS system, IIC component	63	SPD_0067	PTS-EIIC	PTS system, IIC component	63	SPD_0067	63	Core
SPD_0069	manX_1	phosphotransferase system sugar-specific EII component	63	SPD_0069	manX_1	phosphotransferase system sugar-specific EII component	63	SPD_0069	manX_1	phosphotransferase system sugar-specific EII component	63	SPD_0069	manX_1	phosphotransferase system sugar-specific EII component	63	SPD_0069	manX_1	phosphotransferase system sugar-specific EII component	63	SPD_0069	63	Core
SPD_0070	agaS	tagatose-6-phosphate ketose/aldose isomerase	63	SPD_0070	agaS	tagatose-6-phosphate ketose/aldose isomerase	63	SPD_0070	agaS	tagatose-6-phosphate ketose/aldose isomerase	63	SPD_0070	agaS	tagatose-6-phosphate ketose/aldose isomerase	63	SPD_0070	agaS	tagatose-6-phosphate ketose/aldose isomerase	63	SPD_0070	63	Core
SPD_0072	catE	glyoxalase family protein	63	SPD_0072	catE	glyoxalase family protein	63	SPD_0072	catE	glyoxalase family protein	63	SPD_0072	catE	glyoxalase family protein	63	SPD_0072	catE	glyoxalase family protein	63	SPD_0072	63	Core
SPD_0076	ktrB	Trk transporter membrane-spanning protein - K+ transport	63	SPD_0076	ktrB	Trk transporter membrane-spanning protein - K+ transport	63	SPD_0076	ktrB	Trk transporter membrane-spanning protein - K+ transport	63	SPD_0076	ktrB	Trk transporter membrane-spanning protein - K+ transport	63	SPD_0076	ktrB	Trk transporter membrane-spanning protein - K+ transport	63	SPD_0076	63	Core
SPD_0077	trkA	potassium uptake protein, Trk family	63	SPD_0077	group_3469	potassium uptake protein, Trk family	63	SPD_0077	group_3462	potassium uptake protein, Trk family	63	SPD_0077	trkA	potassium uptake protein, Trk family	63	SPD_0077	group_3433	potassium uptake protein, Trk family	63	SPD_0077	63	Core
SPD_0081	saeR	response regulator protein	63	SPD_0081	saeR	response regulator protein	63	SPD_0081	saeR	response regulator protein	63	SPD_0081	saeR	response regulator protein	63	SPD_0081	saeR	response regulator protein	63	SPD_0081	63	Core
SPD_0082	saeS	histidine kinase	63	SPD_0082	saeS	histidine kinase	63	SPD_0082	saeS	histidine kinase	63	SPD_0082	saeS	histidine kinase	63	SPD_0082	saeS	histidine kinase	63	SPD_0082	63	Core
SPD_0083	rpsD	30S ribosomal protein S4	63	SPD_0083	rpsD	30S ribosomal protein S4	63	SPD_0083	rpsD	30S ribosomal protein S4	63	SPD_0083	rpsD	30S ribosomal protein S4	63	SPD_0083	rpsD	30S ribosomal protein S4	63	SPD_0083	63	Core
SPD_0088	ugpA_1	binding-protein-dependent transport system membrane protein	63	SPD_0088	ugpA_1	binding-protein-dependent transport system membrane protein	63	SPD_0088	ugpA_1	binding-protein-dependent transport system membrane protein	63	SPD_0088	ugpA_1	binding-protein-dependent transport system membrane protein	63	SPD_0088	ugpA_1	binding-protein-dependent transport system membrane protein	63	SPD_0088	63	Core
SPD_0089	araQ_1	ABC transporter permease	63	SPD_0089	araQ_1	ABC transporter permease	63	SPD_0089	araQ_1	ABC transporter permease	63	SPD_0089	araQ_1	ABC transporter permease	63	SPD_0089	araQ_1	ABC transporter permease	63	SPD_0089	63	Core
SPD_0091	glpE_2	conserved hypothetical protein	63	SPD_0091	glpE_2	conserved hypothetical protein	63	SPD_0091	glpE_2	conserved hypothetical protein	63	SPD_0091	glpE_2	conserved hypothetical protein	63	SPD_0091	glpE_2	conserved hypothetical protein	63	SPD_0091	63	Core
SPD_0093	BMJ42_00200	hypothetical protein	63	SPD_0093	KK0981_21350	hypothetical protein	63	SPD_0093	SP3UMMC_00635	hypothetical protein	63	SPD_0093	MDRSPN_00093	hypothetical protein	63	SPD_0093	SPG_0094	hypothetical protein	63	SPD_0093	63	Core
SPD_0095	SP670_0169	hypothetical protein	63	SPD_0095	SP670_0169	hypothetical protein	63	SPD_0095	SPAP_0141	hypothetical protein	63	SPD_0095	SPN034183_01310	hypothetical protein	63	SPD_0095	CXP32_00515	hypothetical protein	63	SPD_0095	63	Core
SPD_0096	SPAT_0136	PadR family transcriptional regulator	63	SPD_0096	BWQ98_00505	PadR family transcriptional regulator	63	SPD_0096	SPN994038_01320	PadR family transcriptional regulator	63	SPD_0096	SP3UMMC_00620	PadR family transcriptional regulator	63	SPD_0096	SPAP_0142	PadR family transcriptional regulator	63	SPD_0096	63	Core
SPD_0101	gph	phosphoglycolate phosphatase	63	SPD_0101	gph_1	phosphoglycolate phosphatase	63	SPD_0101	group_1809	phosphoglycolate phosphatase	63	SPD_0101	gph_1	phosphoglycolate phosphatase	63	SPD_0101	group_1781	phosphoglycolate phosphatase	63	SPD_0101	63	Core
SPD_0103	sdhB	L-serine dehydratase, iron-sulfur-dependent, beta subunit	63	SPD_0103	sdhB	L-serine dehydratase, iron-sulfur-dependent, beta subunit	63	SPD_0103	sdhB	L-serine dehydratase, iron-sulfur-dependent, beta subunit	63	SPD_0103	sdhB	L-serine dehydratase, iron-sulfur-dependent, beta subunit	63	SPD_0103	sdhB	L-serine dehydratase, iron-sulfur-dependent, beta subunit	63	SPD_0103	63	Core
SPD_0128	CXP32_00625	MutT/nudix family protein	63	SPD_0128	SPH_0235	MutT/nudix family protein	63	SPD_0128	SPH_0235	MutT/nudix family protein	63	SPD_0128	SPG_0124	MutT/nudix family protein	63	SPD_0128	SPNHU15_01742	MutT/nudix family protein	63	SPD_0128	63	Core
SPD_0129	gidA	tRNA uridine 5-carboxymethylaminomethyl modification enzyme GidA	63	SPD_0129	gidA	tRNA uridine 5-carboxymethylaminomethyl modification enzyme GidA	63	SPD_0129	gidA	tRNA uridine 5-carboxymethylaminomethyl modification enzyme GidA	63	SPD_0129	gidA	tRNA uridine 5-carboxymethylaminomethyl modification enzyme GidA	63	SPD_0129	gidA	tRNA uridine 5-carboxymethylaminomethyl modification enzyme GidA	63	SPD_0129	63	Core
SPD_0131	KK0981_21760	hypothetical protein	63	SPD_0131	SPND141_00144	hypothetical protein	63	SPD_0131	SPNOXC01670	hypothetical protein	63	SPD_0131	HMPREF1038_00195	hypothetical protein	63	SPD_0131	KK0381_18400	hypothetical protein	63	SPD_0131	63	Core
SPD_0134	tsaB	glycoprotein endopeptidase	63	SPD_0134	tsaB	glycoprotein endopeptidase	63	SPD_0134	tsaB	glycoprotein endopeptidase	63	SPD_0134	tsaB	glycoprotein endopeptidase	63	SPD_0134	tsaB	glycoprotein endopeptidase	63	SPD_0134	63	Core
SPD_0135	rimI	ribosomal-protein-alanine acetyltransferase	63	SPD_0135	rimI	ribosomal-protein-alanine acetyltransferase	63	SPD_0135	rimI	ribosomal-protein-alanine acetyltransferase	63	SPD_0135	rimI	ribosomal-protein-alanine acetyltransferase	63	SPD_0135	rimI	ribosomal-protein-alanine acetyltransferase	63	SPD_0135	63	Core
SPD_0136	tsaD	O-sialoglycoprotein endopeptidase	63	SPD_0136	tsaD	putative glycoprotease	63	SPD_0136	tsaD	putative glycoprotease	63	SPD_0136	tsaD	O-sialoglycoprotein endopeptidase	63	SPD_0136	tsaD	putative glycoprotease	63	SPD_0136	63	Core
SPD_0154	metP	ABC transporter permease	63	SPD_0154	metP	ABC transporter permease	63	SPD_0154	metP	ABC transporter permease	63	SPD_0154	metP	ABC transporter permease	63	SPD_0154	metP	ABC transporter permease	63	SPD_0154	63	Core
SPD_0160	nrdI	flavoprotein NrdI	63	SPD_0160	nrdI	flavoprotein NrdI	63	SPD_0160	nrdI	flavoprotein NrdI	63	SPD_0160	nrdI	flavoprotein NrdI	63	SPD_0160	nrdI	flavoprotein NrdI	63	SPD_0160	63	Core
SPD_0163	C3Y86_00870	putative DNA-binding protein	63	SPD_0163	PCS8235_01655	putative DNA-binding protein	63	SPD_0163	NCTC7466_00167	putative DNA-binding protein	63	SPD_0163	NCTC7466_00167	putative DNA-binding protein	63	SPD_0163	SPN994039_01980	putative DNA-binding protein	63	SPD_0163	63	Core
SPD_0171	tag	DNA-3-methyladenine glycosylase I	63	SPD_0171	tag	DNA-3-methyladenine glycosylase I	63	SPD_0171	tag	DNA-3-methyladenine glycosylase I	63	SPD_0171	tag	DNA-3-methyladenine glycosylase I	63	SPD_0171	tag	DNA-3-methyladenine glycosylase I	63	SPD_0171	63	Core
SPD_0173	mccF	MccC family protein	63	SPD_0173	mccF	MccC family protein	63	SPD_0173	mccF	MccC family protein	63	SPD_0173	mccF	MccC family protein	63	SPD_0173	mccF	MccC family protein	63	SPD_0173	63	Core
SPD_0174	SPNOXC02130	hypothetical protein	63	SPD_0174	INV104_01510	hypothetical protein	63	SPD_0174	SPP_0240	hypothetical protein	63	SPD_0174	CWI64_07930	hypothetical protein	63	SPD_0174	SPV_0174	hypothetical protein	63	SPD_0174	63	Core
SPD_0176	uvrA	excinuclease ABC subunit A	63	SPD_0176	uvrA	excinuclease ABC subunit A	63	SPD_0176	uvrA	excinuclease ABC subunit A	63	SPD_0176	uvrA	excinuclease ABC subunit A	63	SPD_0176	uvrA	excinuclease ABC subunit A	63	SPD_0176	63	Core
SPD_0178	spxA	transcriptional regulator Spx	63	SPD_0178	spxA	transcriptional regulator Spx	63	SPD_0178	spxA	transcriptional regulator Spx	63	SPD_0178	spxA	transcriptional regulator Spx	63	SPD_0178	group_5989	transcriptional regulator Spx	63	SPD_0178	63	Core
SPD_0179	SPN034183_02240	hypothetical protein	63	SPD_0179	SPH_0308	hypothetical protein	63	SPD_0179	BOC71_00204	hypothetical protein	63	SPD_0179	SPN994039_02130	hypothetical protein	63	SPD_0179	SPNHU17_00262	hypothetical protein	63	SPD_0179	63	Core
SPD_0182	SP3UMMC_04009	hypothetical protein	63	SPD_0182	SPN23F01880	hypothetical protein	63	SPD_0182	SP5UMMC_05628	hypothetical protein	63	SPD_0182	spr0177	hypothetical protein	63	SPD_0182	SP5UMMC_05628	hypothetical protein	63	SPD_0182	63	Core
SPD_0183	folC	dihydrofolate:folylpolyglutamate synthetase	63	SPD_0183	folC	dihydrofolate:folylpolyglutamate synthetase	63	SPD_0183	folC	dihydrofolate:folylpolyglutamate synthetase	63	SPD_0183	folC	dihydrofolate:folylpolyglutamate synthetase	63	SPD_0183	folC	dihydrofolate:folylpolyglutamate synthetase	63	SPD_0183	63	Core
SPD_0184	BMJ42_00311	hypothetical protein	63	SPD_0184	SPNU_0195	hypothetical protein	63	SPD_0184	ERS445053_00291	hypothetical protein	63	SPD_0184	SPAP_0247	hypothetical protein	63	SPD_0184	SPN994039_02180	hypothetical protein	63	SPD_0184	63	Core
SPD_0185	cls	cardiolipin synthase	63	SPD_0185	cls	cardiolipin synthase	63	SPD_0185	cls	cardiolipin synthase	63	SPD_0185	cls	cardiolipin synthase	63	SPD_0185	cls	cardiolipin synthase	63	SPD_0185	63	Core
SPD_0187	nrdD	anaerobic ribonucleoside-triphosphate reductase	63	SPD_0187	nrdD	anaerobic ribonucleoside-triphosphate reductase	63	SPD_0187	nrdD	anaerobic ribonucleoside-triphosphate reductase	63	SPD_0187	nrdD	anaerobic ribonucleoside-triphosphate reductase	63	SPD_0187	nrdD	anaerobic ribonucleoside-triphosphate reductase	63	SPD_0187	63	Core
SPD_0190	nrdG	anaerobic ribonucleoside-triphosphate reductase activating protein	63	SPD_0190	nrdG	anaerobic ribonucleoside-triphosphate reductase activating protein	63	SPD_0190	nrdG	anaerobic ribonucleoside-triphosphate reductase activating protein	63	SPD_0190	nrdG	anaerobic ribonucleoside-triphosphate reductase activating protein	63	SPD_0190	nrdG	anaerobic ribonucleoside-triphosphate reductase activating protein	63	SPD_0190	63	Core
SPD_0192	rpsJ	30S ribosomal protein S10	63	SPD_0192	rpsJ	30S ribosomal protein S10	63	SPD_0192	rpsJ	30S ribosomal protein S10	63	SPD_0192	rpsJ	30S ribosomal protein S10	63	SPD_0192	rpsJ	30S ribosomal protein S10	63	SPD_0192	63	Core
SPD_0193	rplC	50S ribosomal protein L3	63	SPD_0193	rplC	50S ribosomal protein L3	63	SPD_0193	rplC	50S ribosomal protein L3	63	SPD_0193	rplC	50S ribosomal protein L3	63	SPD_0193	rplC	50S ribosomal protein L3	63	SPD_0193	63	Core
SPD_0194	rplD	50S ribosomal protein L4	63	SPD_0194	rplD	50S ribosomal protein L4	63	SPD_0194	rplD	50S ribosomal protein L4	63	SPD_0194	rplD	50S ribosomal protein L4	63	SPD_0194	rplD	50S ribosomal protein L4	63	SPD_0194	63	Core
SPD_0195	rplW	50S ribosomal protein L23	63	SPD_0195	rplW	50S ribosomal protein L23	63	SPD_0195	rplW	50S ribosomal protein L23	63	SPD_0195	rplW	50S ribosomal protein L23	63	SPD_0195	rplW	50S ribosomal protein L23	63	SPD_0195	63	Core
SPD_0196	rplB	50S ribosomal protein L2	63	SPD_0196	rplB	50S ribosomal protein L2	63	SPD_0196	rplB	50S ribosomal protein L2	63	SPD_0196	rplB	50S ribosomal protein L2	63	SPD_0196	rplB	50S ribosomal protein L2	63	SPD_0196	63	Core
SPD_0197	rpsS	30S ribosomal protein S19	63	SPD_0197	rpsS	30S ribosomal protein S19	63	SPD_0197	rpsS	30S ribosomal protein S19	63	SPD_0197	rpsS	30S ribosomal protein S19	63	SPD_0197	rpsS	30S ribosomal protein S19	63	SPD_0197	63	Core
SPD_0198	rplV	50S ribosomal protein L22	63	SPD_0198	rplV	50S ribosomal protein L22	63	SPD_0198	rplV	50S ribosomal protein L22	63	SPD_0198	rplV	50S ribosomal protein L22	63	SPD_0198	rplV	50S ribosomal protein L22	63	SPD_0198	63	Core
SPD_0199	rpsC	30S ribosomal protein S3	63	SPD_0199	rpsC	30S ribosomal protein S3	63	SPD_0199	rpsC	30S ribosomal protein S3	63	SPD_0199	rpsC	30S ribosomal protein S3	63	SPD_0199	rpsC	30S ribosomal protein S3	63	SPD_0199	63	Core
SPD_0200	rplP	50S ribosomal protein L16	63	SPD_0200	rplP	50S ribosomal protein L16	63	SPD_0200	rplP	50S ribosomal protein L16	63	SPD_0200	rplP	50S ribosomal protein L16	63	SPD_0200	rplP	50S ribosomal protein L16	63	SPD_0200	63	Core
SPD_0201	rpmC	50S ribosomal protein L29	63	SPD_0201	rpmC	50S ribosomal protein L29	63	SPD_0201	rpmC	50S ribosomal protein L29	63	SPD_0201	rpmC	50S ribosomal protein L29	63	SPD_0201	rpmC	50S ribosomal protein L29	63	SPD_0201	63	Core
SPD_0202	rpsQ	30S ribosomal protein S17	63	SPD_0202	rpsQ	30S ribosomal protein S17	63	SPD_0202	rpsQ	30S ribosomal protein S17	63	SPD_0202	rpsQ	30S ribosomal protein S17	63	SPD_0202	rpsQ	30S ribosomal protein S17	63	SPD_0202	63	Core
SPD_0203	rplN	50S ribosomal protein L14	63	SPD_0203	rplN	50S ribosomal protein L14	63	SPD_0203	rplN	50S ribosomal protein L14	63	SPD_0203	rplN	50S ribosomal protein L14	63	SPD_0203	rplN	50S ribosomal protein L14	63	SPD_0203	63	Core
SPD_0204	rplX	50S ribosomal protein L24	63	SPD_0204	rplX	50S ribosomal protein L24	63	SPD_0204	rplX	50S ribosomal protein L24	63	SPD_0204	rplX	50S ribosomal protein L24	63	SPD_0204	rplX	50S ribosomal protein L24	63	SPD_0204	63	Core
SPD_0205	rplE	50S ribosomal protein L5	63	SPD_0205	rplE	50S ribosomal protein L5	63	SPD_0205	rplE	50S ribosomal protein L5	63	SPD_0205	rplE	50S ribosomal protein L5	63	SPD_0205	rplE	50S ribosomal protein L5	63	SPD_0205	63	Core
SPD_0207	rpsH	30S ribosomal protein S8	63	SPD_0207	rpsH	30S ribosomal protein S8	63	SPD_0207	rpsH	30S ribosomal protein S8	63	SPD_0207	rpsH	30S ribosomal protein S8	63	SPD_0207	rpsH	30S ribosomal protein S8	63	SPD_0207	63	Core
SPD_0208	rplF	50S ribosomal protein L6	63	SPD_0208	rplF	50S ribosomal protein L6	63	SPD_0208	rplF	50S ribosomal protein L6	63	SPD_0208	rplF	50S ribosomal protein L6	63	SPD_0208	rplF	50S ribosomal protein L6	63	SPD_0208	63	Core
SPD_0209	rplR	50S ribosomal protein L18	63	SPD_0209	rplR	50S ribosomal protein L18	63	SPD_0209	rplR	50S ribosomal protein L18	63	SPD_0209	rplR	50S ribosomal protein L18	63	SPD_0209	rplR	50S ribosomal protein L18	63	SPD_0209	63	Core
SPD_0210	rpsE	30S ribosomal protein S5	63	SPD_0210	rpsE	30S ribosomal protein S5	63	SPD_0210	rpsE	30S ribosomal protein S5	63	SPD_0210	rpsE	30S ribosomal protein S5	63	SPD_0210	rpsE	30S ribosomal protein S5	63	SPD_0210	63	Core
SPD_0211	rpmD	50S ribosomal protein L30	63	SPD_0211	rpmD	50S ribosomal protein L30	63	SPD_0211	rpmD	50S ribosomal protein L30	63	SPD_0211	rpmD	50S ribosomal protein L30	63	SPD_0211	rpmD	50S ribosomal protein L30	63	SPD_0211	63	Core
SPD_0212	rplO	50S ribosomal protein L15	63	SPD_0212	rplO	50S ribosomal protein L15	63	SPD_0212	rplO	50S ribosomal protein L15	63	SPD_0212	rplO	50S ribosomal protein L15	63	SPD_0212	rplO	50S ribosomal protein L15	63	SPD_0212	63	Core
SPD_0213	secY	preprotein translocase, SecY subunit	63	SPD_0213	secY	preprotein translocase, SecY subunit	63	SPD_0213	secY	preprotein translocase, SecY subunit	63	SPD_0213	secY	preprotein translocase, SecY subunit	63	SPD_0213	secY	preprotein translocase, SecY subunit	63	SPD_0213	63	Core
SPD_0214	adk	adenylate kinase	63	SPD_0214	adk	adenylate kinase	63	SPD_0214	adk	adenylate kinase	63	SPD_0214	adk	adenylate kinase	63	SPD_0214	adk	adenylate kinase	63	SPD_0214	63	Core
SPD_0215	infA	translation initiation factor IF-1	63	SPD_0215	infA	translation initiation factor IF-1	63	SPD_0215	infA	translation initiation factor IF-1	63	SPD_0215	infA	translation initiation factor IF-1	63	SPD_0215	infA	translation initiation factor IF-1	63	SPD_0215	63	Core
SPD_0216	rpsM	30S ribosomal protein S13	63	SPD_0216	rpsM	30S ribosomal protein S13	63	SPD_0216	rpsM	30S ribosomal protein S13	63	SPD_0216	rpsM	30S ribosomal protein S13	63	SPD_0216	rpsM	30S ribosomal protein S13	63	SPD_0216	63	Core
SPD_0217	rpsK	30S ribosomal protein S11	63	SPD_0217	rpsK	30S ribosomal protein S11	63	SPD_0217	rpsK	30S ribosomal protein S11	63	SPD_0217	rpsK	30S ribosomal protein S11	63	SPD_0217	rpsK	30S ribosomal protein S11	63	SPD_0217	63	Core
SPD_0218	rpoA	DNA-directed RNA polymerase subunit alpha	63	SPD_0218	rpoA	DNA-directed RNA polymerase subunit alpha	63	SPD_0218	rpoA	DNA-directed RNA polymerase subunit alpha	63	SPD_0218	rpoA	DNA-directed RNA polymerase subunit alpha	63	SPD_0218	rpoA	DNA-directed RNA polymerase subunit alpha	63	SPD_0218	63	Core
SPD_0219	rplQ	50S ribosomal protein L17	63	SPD_0219	rplQ	50S ribosomal protein L17	63	SPD_0219	rplQ	50S ribosomal protein L17	63	SPD_0219	rplQ	50S ribosomal protein L17	63	SPD_0219	rplQ	50S ribosomal protein L17	63	SPD_0219	63	Core
SPD_0220	SPND122_00247	ACT domain-containing protein	63	SPD_0220	SP4UMMC_02574	ACT domain-containing protein	63	SPD_0220	BUM80_10360	ACT domain-containing protein	63	SPD_0220	CWI64_08175	ACT domain-containing protein	63	SPD_0220	SPN034183_02650	ACT domain-containing protein	63	SPD_0220	63	Core
SPD_0222	gpmB	phosphoglycerate mutase family protein	63	SPD_0222	gpmB	phosphoglycerate mutase family protein	63	SPD_0222	gpmB	phosphoglycerate mutase family protein	63	SPD_0222	gpmB	phosphoglycerate mutase family protein	63	SPD_0222	gpmB	phosphoglycerate mutase family protein	63	SPD_0222	63	Core
SPD_0229	hpdA	pyruvate formate-lyase 3	63	SPD_0229	hpdA	pyruvate formate-lyase 3	63	SPD_0229	hpdA	pyruvate formate-lyase 3	63	SPD_0229	hpdA	pyruvate formate-lyase 3	63	SPD_0229	hpdA	pyruvate formate-lyase 3	63	SPD_0229	63	Core
SPD_0230	deoR	DeoR family transcriptional regulator	63	SPD_0230	deoR	DeoR family transcriptional regulator	63	SPD_0230	deoR	DeoR family transcriptional regulator	63	SPD_0230	deoR	DeoR family transcriptional regulator	63	SPD_0230	deoR	DeoR family transcriptional regulator	63	SPD_0230	63	Core
SPD_0231	sorC	transcriptional regulator	63	SPD_0231	sorC	transcriptional regulator	63	SPD_0231	sorC	transcriptional regulator	63	SPD_0231	sorC	transcriptional regulator	63	SPD_0231	sorC	transcriptional regulator	63	SPD_0231	63	Core
SPD_0232	chbA	sugar phosphotransferase system (PTS),lactose/cellobiose-specific family, IIA component	63	SPD_0232	chbA	sugar phosphotransferase system (PTS),lactose/cellobiose-specific family, IIA component	63	SPD_0232	chbA	sugar phosphotransferase system (PTS),lactose/cellobiose-specific family, IIA component	63	SPD_0232	chbA	sugar phosphotransferase system (PTS),lactose/cellobiose-specific family, IIA component	63	SPD_0232	chbA	sugar phosphotransferase system (PTS),lactose/cellobiose-specific family, IIA component	63	SPD_0232	63	Core
SPD_0233	gmuB	PTS sugar transporter subunit IIB	63	SPD_0233	gmuB	PTS sugar transporter subunit IIB	63	SPD_0233	gmuB	PTS sugar transporter subunit IIB	63	SPD_0233	gmuB	PTS sugar transporter subunit IIB	63	SPD_0233	gmuB	PTS sugar transporter subunit IIB	63	SPD_0233	63	Core
SPD_0234	licC_1	sugar phosphotransferase system (PTS), IIC component	63	SPD_0234	licC_1	sugar phosphotransferase system (PTS), IIC component	63	SPD_0234	licC_1	sugar phosphotransferase system (PTS), IIC component	63	SPD_0234	licC_1	sugar phosphotransferase system (PTS), IIC component	63	SPD_0234	licC_1	sugar phosphotransferase system (PTS), IIC component	63	SPD_0234	63	Core
SPD_0235	pflD	pyruvate formate-lyase	63	SPD_0235	pflD	pyruvate formate-lyase	63	SPD_0235	pflD	pyruvate formate-lyase	63	SPD_0235	pflD	pyruvate formate-lyase	63	SPD_0235	pflD	pyruvate formate-lyase	63	SPD_0235	63	Core
SPD_0236	fsaA	fructose-6-phosphate aldolase	63	SPD_0236	fsaA	fructose-6-phosphate aldolase	63	SPD_0236	fsaA	fructose-6-phosphate aldolase	63	SPD_0236	fsaA	fructose-6-phosphate aldolase	63	SPD_0236	fsaA	fructose-6-phosphate aldolase	63	SPD_0236	63	Core
SPD_0237	gldA	glycerol dehydrogenase	63	SPD_0237	gldA	glycerol dehydrogenase	63	SPD_0237	gldA	glycerol dehydrogenase	63	SPD_0237	gldA	glycerol dehydrogenase	63	SPD_0237	gldA	glycerol dehydrogenase	63	SPD_0237	63	Core
SPD_0238	leuS	leucyl-tRNA synthetase	63	SPD_0238	leuS	leucyl-tRNA synthetase	63	SPD_0238	leuS	leucyl-tRNA synthetase	63	SPD_0238	leuS	leucyl-tRNA synthetase	63	SPD_0238	leuS	leucyl-tRNA synthetase	63	SPD_0238	63	Core
SPD_0241	ruvB	Holliday junction DNA helicase RuvB	63	SPD_0241	ruvB	Holliday junction DNA helicase RuvB	63	SPD_0241	ruvB	Holliday junction DNA helicase RuvB	63	SPD_0241	ruvB	Holliday junction DNA helicase RuvB	63	SPD_0241	ruvB	Holliday junction DNA helicase RuvB	63	SPD_0241	63	Core
SPD_0243	uppS	undecaprenyl pyrophosphate synthase	63	SPD_0243	uppS	undecaprenyl pyrophosphate synthase	63	SPD_0243	uppS	undecaprenyl pyrophosphate synthase	63	SPD_0243	uppS	undecaprenyl pyrophosphate synthase	63	SPD_0243	uppS	undecaprenyl pyrophosphate synthase	63	SPD_0243	63	Core
SPD_0244	cdsA	phosphatidate cytidylyltransferase	63	SPD_0244	cdsA	phosphatidate cytidylyltransferase	63	SPD_0244	cdsA	phosphatidate cytidylyltransferase	63	SPD_0244	cdsA	phosphatidate cytidylyltransferase	63	SPD_0244	cdsA	phosphatidate cytidylyltransferase	63	SPD_0244	63	Core
SPD_0245	eep	RIP metalloprotease RseP	63	SPD_0245	eep	RIP metalloprotease RseP	63	SPD_0245	eep	RIP metalloprotease RseP	63	SPD_0245	eep	RIP metalloprotease RseP	63	SPD_0245	eep	RIP metalloprotease RseP	63	SPD_0245	63	Core
SPD_0246	proS	prolyl-tRNA synthetase	63	SPD_0246	proS	prolyl-tRNA synthetase	63	SPD_0246	proS	prolyl-tRNA synthetase	63	SPD_0246	proS	prolyl-tRNA synthetase	63	SPD_0246	proS	prolyl-tRNA synthetase	63	SPD_0246	63	Core
SPD_0247	gmuD_1	6-phospho-beta-glucosidase	63	SPD_0247	gmuD_1	6-phospho-beta-glucosidase	63	SPD_0247	gmuD_1	6-phospho-beta-glucosidase	63	SPD_0247	gmuD_1	6-phospho-beta-glucosidase	63	SPD_0247	gmuD_1	6-phospho-beta-glucosidase	63	SPD_0247	63	Core
SPD_0248	glmS	glutamine-fructose-6-phosphate transaminase (isomerizing)	63	SPD_0248	glmS	glutamine-fructose-6-phosphate transaminase (isomerizing)	63	SPD_0248	glmS	glutamine-fructose-6-phosphate transaminase (isomerizing)	63	SPD_0248	glmS	glutamine-fructose-6-phosphate transaminase (isomerizing)	63	SPD_0248	glmS	glutamine-fructose-6-phosphate transaminase (isomerizing)	63	SPD_0248	63	Core
SPD_0251	rpsL	30S ribosomal protein S12	63	SPD_0251	rpsL	30S ribosomal protein S12	63	SPD_0251	rpsL	30S ribosomal protein S12	63	SPD_0251	rpsL	30S ribosomal protein S12	63	SPD_0251	rpsL	30S ribosomal protein S12	63	SPD_0251	63	Core
SPD_0252	rpsG	30S ribosomal protein S7	63	SPD_0252	rpsG	30S ribosomal protein S7	63	SPD_0252	rpsG	30S ribosomal protein S7	63	SPD_0252	rpsG	30S ribosomal protein S7	63	SPD_0252	rpsG	30S ribosomal protein S7	63	SPD_0252	63	Core
SPD_0253	fusA	elongation factor G	63	SPD_0253	fusA	elongation factor G	63	SPD_0253	fusA	elongation factor G	63	SPD_0253	fusA	elongation factor G	63	SPD_0253	fusA	elongation factor G	63	SPD_0253	63	Core
SPD_0255	SP670_0347	addiction module antitoxin, RelB/DinJ family	63	SPD_0255	C3Y86_01355	addiction module antitoxin, RelB/DinJ family	63	SPD_0255	SPN23F02620	addiction module antitoxin, RelB/DinJ family	63	SPD_0255	DA395_01720	addiction module antitoxin, RelB/DinJ family	63	SPD_0255	INV104_02330	addiction module antitoxin, RelB/DinJ family	63	SPD_0255	63	Core
SPD_0258	pepS	aminopeptidase PepS	63	SPD_0258	pepS	aminopeptidase PepS	63	SPD_0258	pepS	aminopeptidase PepS	63	SPD_0258	pepS	aminopeptidase PepS	63	SPD_0258	pepS	aminopeptidase PepS	63	SPD_0258	63	Core
SPD_0261	pepC	aminopeptidase C	63	SPD_0261	pepC	aminopeptidase C	63	SPD_0261	pepC	aminopeptidase C	63	SPD_0261	pepC	aminopeptidase C	63	SPD_0261	pepC	aminopeptidase C	63	SPD_0261	63	Core
SPD_0263	manM	PTS system mannose-specific transporter subunit IIC	63	SPD_0263	manM	PTS system mannose-specific transporter subunit IIC	63	SPD_0263	manM	PTS system mannose-specific transporter subunit IIC	63	SPD_0263	manM	PTS system mannose-specific transporter subunit IIC	63	SPD_0263	manM	PTS system mannose-specific transporter subunit IIC	63	SPD_0263	63	Core
SPD_0264	manL	putative mannose-specific phosphotransferase system (PTS), IIAB component	63	SPD_0264	manL	PTS mannose transporter subunit IIAB	63	SPD_0264	manL	putative mannose-specific phosphotransferase system (PTS), IIAB component	63	SPD_0264	manL	mannose-specific phosphotransferase system component iiab	63	SPD_0264	manL	putative mannose-specific phosphotransferase system (PTS), IIAB component	63	SPD_0264	63	Core
SPD_0265	adhP	alcohol dehydrogenase	63	SPD_0265	adhP	alcohol dehydrogenase	63	SPD_0265	adhP	alcohol dehydrogenase	63	SPD_0265	adhP	alcohol dehydrogenase	63	SPD_0265	adhP	alcohol dehydrogenase	63	SPD_0265	63	Core
SPD_0267	pbuO	xanthine/uracil permease family protein	63	SPD_0267	pbuO	xanthine/uracil permease family protein	63	SPD_0267	pbuO	xanthine/uracil permease family protein	63	SPD_0267	pbuO	xanthine/uracil permease family protein	63	SPD_0267	pbuO	xanthine/uracil permease family protein	63	SPD_0267	63	Core
SPD_0271	folE	GTP cyclohydrolase I	63	SPD_0271	folE	GTP cyclohydrolase I	63	SPD_0271	folE	GTP cyclohydrolase I	63	SPD_0271	folE	GTP cyclohydrolase I	63	SPD_0271	folE	GTP cyclohydrolase I	63	SPD_0271	63	Core
SPD_0272	sulD	bifunctional folate synthesis protein	63	SPD_0272	sulD	bifunctional folate synthesis protein	63	SPD_0272	sulD	bifunctional folate synthesis protein	63	SPD_0272	sulD	bifunctional folate synthesis protein	63	SPD_0272	sulD	bifunctional folate synthesis protein	63	SPD_0272	63	Core
SPD_0273	SP70585_0352	hypothetical protein	63	SPD_0273	SP670_0367	hypothetical protein	63	SPD_0273	SPD_0273	hypothetical protein	63	SPD_0273	C4N11_01495	hypothetical protein	63	SPD_0273	ASP0581_02890	hypothetical protein	63	SPD_0273	63	Core
SPD_0274	rplM	50S ribosomal protein L13	63	SPD_0274	rplM	50S ribosomal protein L13	63	SPD_0274	rplM	50S ribosomal protein L13	63	SPD_0274	rplM	50S ribosomal protein L13	63	SPD_0274	rplM	50S ribosomal protein L13	63	SPD_0274	63	Core
SPD_0275	rpsI	30S ribosomal protein S9	63	SPD_0275	rpsI	30S ribosomal protein S9	63	SPD_0275	rpsI	30S ribosomal protein S9	63	SPD_0275	rpsI	30S ribosomal protein S9	63	SPD_0275	rpsI	30S ribosomal protein S9	63	SPD_0275	63	Core
SPD_0286	gpo	glutathione peroxidase	63	SPD_0286	gpo	glutathione peroxidase	63	SPD_0286	gpo	glutathione peroxidase	63	SPD_0286	gpo	glutathione peroxidase	63	SPD_0286	gpo	glutathione peroxidase	63	SPD_0286	63	Core
SPD_0304	mraW	S-adenosyl-methyltransferase MraW	63	SPD_0304	mraW	S-adenosyl-methyltransferase MraW	63	SPD_0304	mraW	S-adenosyl-methyltransferase MraW	63	SPD_0304	mraW	S-adenosyl-methyltransferase MraW	63	SPD_0304	mraW	S-adenosyl-methyltransferase MraW	63	SPD_0304	63	Core
SPD_0309	luxS	S-ribosylhomocysteinase	63	SPD_0309	luxS	S-ribosylhomocysteinase	63	SPD_0309	luxS	S-ribosylhomocysteinase	63	SPD_0309	luxS	S-ribosylhomocysteinase	63	SPD_0309	luxS	S-ribosylhomocysteinase	63	SPD_0309	63	Core
SPD_0310	SP3UMMC_04654	hypothetical protein	63	SPD_0310	SPN994039_03450	hypothetical protein	63	SPD_0310	ASP0581_03430	hypothetical protein	63	SPD_0310	SPT_0390	hypothetical protein	63	SPD_0310	SPAP_0371	hypothetical protein	63	SPD_0310	63	Core
SPD_0337	recU	recombination protein U	63	SPD_0337	recU	recombination protein U	63	SPD_0337	recU	recombination protein U	63	SPD_0337	recU	recombination protein U	63	SPD_0337	recU	recombination protein U	63	SPD_0337	63	Core
SPD_0338	ypsA	hypothetical protein	63	SPD_0338	ypsA	hypothetical protein	63	SPD_0338	ypsA	hypothetical protein	63	SPD_0338	ypsA	hypothetical protein	63	SPD_0338	ypsA	hypothetical protein	63	SPD_0338	63	Core
SPD_0341	rlmL	methyltransferase	63	SPD_0341	rlmL	methyltransferase	63	SPD_0341	rlmL	methyltransferase	63	SPD_0341	rlmL	methyltransferase	63	SPD_0341	rlmL	methyltransferase	63	SPD_0341	63	Core
SPD_0342	mapZ	hypothetical protein	63	SPD_0342	mapZ	hypothetical protein	63	SPD_0342	mapZ	hypothetical protein	63	SPD_0342	mapZ	hypothetical protein	63	SPD_0342	mapZ	hypothetical protein	63	SPD_0342	63	Core
SPD_0347	mvaD	diphosphomevalonate decarboxylase	63	SPD_0347	mvaD	diphosphomevalonate decarboxylase	63	SPD_0347	mvaD	diphosphomevalonate decarboxylase	63	SPD_0347	mvaD	diphosphomevalonate decarboxylase	63	SPD_0347	mvaD	diphosphomevalonate decarboxylase	63	SPD_0347	63	Core
SPD_0349	fni	isopentenyl-diphosphate delta-isomerase, type 2	63	SPD_0349	fni	isopentenyl-diphosphate delta-isomerase, type 2	63	SPD_0349	fni	isopentenyl-diphosphate delta-isomerase, type 2	63	SPD_0349	fni	isopentenyl-diphosphate delta-isomerase, type 2	63	SPD_0349	fni	isopentenyl-diphosphate delta-isomerase, type 2	63	SPD_0349	63	Core
SPD_0350	SPOH_0339	transporter	63	SPD_0350	SPG_0350	transporter	63	SPD_0350	C4N11_01895	transporter	63	SPD_0350	SP7UMMC_10526	transporter	63	SPD_0350	KK1157_21930	transporter	63	SPD_0350	63	Core
SPD_0351	vraS	histidine kinase	63	SPD_0351	vraS	histidine kinase	63	SPD_0351	vraS	histidine kinase	63	SPD_0351	vraS	histidine kinase	63	SPD_0351	vraS	histidine kinase	63	SPD_0351	63	Core
SPD_0352	liaR	response regulator	63	SPD_0352	liaR	response regulator	63	SPD_0352	liaR	response regulator	63	SPD_0352	liaR	response regulator	63	SPD_0352	liaR	response regulator	63	SPD_0352	63	Core
SPD_0365	tig	trigger factor	63	SPD_0365	tig	trigger factor	63	SPD_0365	tig	trigger factor	63	SPD_0365	tig	trigger factor	63	SPD_0365	tig	trigger factor	63	SPD_0365	63	Core
SPD_0366	recD	helicase, RecD/TraA family	63	SPD_0366	recD	helicase, RecD/TraA family	63	SPD_0366	recD	helicase, RecD/TraA family	63	SPD_0366	recD	helicase, RecD/TraA family	63	SPD_0366	recD	helicase, RecD/TraA family	63	SPD_0366	63	Core
SPD_0367	lepB	signal peptidase I	63	SPD_0367	lepB	signal peptidase I	63	SPD_0367	lepB	signal peptidase I	63	SPD_0367	lepB	signal peptidase I	63	SPD_0367	lepB	signal peptidase I	63	SPD_0367	63	Core
SPD_0368	rnhC	ribonuclease HIII	63	SPD_0368	rnhC	ribonuclease HIII	63	SPD_0368	rnhC	ribonuclease HIII	63	SPD_0368	rnhC	ribonuclease HIII	63	SPD_0368	rnhC	ribonuclease HIII	63	SPD_0368	63	Core
SPD_0369	C3Y86_01895	hypothetical protein	63	SPD_0369	INV104_03480	hypothetical protein	63	SPD_0369	SPD_0369	hypothetical protein	63	SPD_0369	SPH_0513	hypothetical protein	63	SPD_0369	SPN994039_03870	hypothetical protein	63	SPD_0369	63	Core
SPD_0371	mutS2	MutS2 family protein	63	SPD_0371	mutS2	MutS2 family protein	63	SPD_0371	mutS2	MutS2 family protein	63	SPD_0371	mutS2	MutS2 family protein	63	SPD_0371	mutS2	MutS2 family protein	63	SPD_0371	63	Core
SPD_0374	shetA	C4-dicarboxylate ABC transporter	63	SPD_0374	shetA	exfoliative toxin A	63	SPD_0374	shetA	C4-dicarboxylate ABC transporter	63	SPD_0374	shetA	exfoliative toxin A	63	SPD_0374	shetA	C4-dicarboxylate ABC transporter	63	SPD_0374	63	Core
SPD_0376	ERS445053_00089	ManO	63	SPD_0376	NCTC13276_00379	ManO	63	SPD_0376	SPT_0449	ManO	63	SPD_0376	SPN034183_04050	ManO	63	SPD_0376	NCTC12977_02112	ManO	63	SPD_0376	63	Core
SPD_0377	lysC	aspartate kinase	63	SPD_0377	lysC	aspartate kinase	63	SPD_0377	lysC	aspartate kinase	63	SPD_0377	lysC	aspartate kinase	63	SPD_0377	lysC	aspartate kinase	63	SPD_0377	63	Core
SPD_0379	marR	MarR family transcriptional regulator	63	SPD_0379	marR	MarR family transcriptional regulator	63	SPD_0379	marR	MarR family transcriptional regulator	63	SPD_0379	marR	MarR family transcriptional regulator	63	SPD_0379	marR	MarR family transcriptional regulator	63	SPD_0379	63	Core
SPD_0380	fabH	3-oxoacyl-ACP synthase III	63	SPD_0380	fabH	3-oxoacyl-ACP synthase III	63	SPD_0380	fabH	3-oxoacyl-ACP synthase III	63	SPD_0380	fabH	3-oxoacyl-ACP synthase III	63	SPD_0380	fabH	3-oxoacyl-ACP synthase III	63	SPD_0380	63	Core
SPD_0381	acpP	acyl carrier protein	63	SPD_0381	acpP	acyl carrier protein	63	SPD_0381	acpP	acyl carrier protein	63	SPD_0381	acpP	acyl carrier protein	63	SPD_0381	acpP	acyl carrier protein	63	SPD_0381	63	Core
SPD_0382	fabK	enoyl-ACP reductase	63	SPD_0382	fabK	enoyl-ACP reductase	63	SPD_0382	fabK	enoyl-ACP reductase	63	SPD_0382	fabK	putative enoyl-(acyl-carrier-protein) reductase II	63	SPD_0382	fabK	putative enoyl-(acyl-carrier-protein) reductase II	63	SPD_0382	63	Core
SPD_0383	fabD	malonyl CoA-acyl carrier protein transacylase	63	SPD_0383	fabD	malonyl CoA-acyl carrier protein transacylase	63	SPD_0383	fabD	malonyl CoA-acyl carrier protein transacylase	63	SPD_0383	fabD	malonyl CoA-acyl carrier protein transacylase	63	SPD_0383	fabD	malonyl CoA-acyl carrier protein transacylase	63	SPD_0383	63	Core
SPD_0384	fabG	3-oxoacyl-[acyl-carrier protein] reductase	63	SPD_0384	fabG	3-oxoacyl-[acyl-carrier protein] reductase	63	SPD_0384	fabG	3-oxoacyl-[acyl-carrier protein] reductase	63	SPD_0384	fabG	3-oxoacyl-[acyl-carrier protein] reductase	63	SPD_0384	group_6082	3-oxoacyl-[acyl-carrier protein] reductase	63	SPD_0384	63	Core
SPD_0385	fabF	3-oxoacyl-(acyl carrier protein) synthase II	63	SPD_0385	fabF	3-oxoacyl-(acyl carrier protein) synthase II	63	SPD_0385	fabF	3-oxoacyl-(acyl carrier protein) synthase II	63	SPD_0385	fabF	3-oxoacyl-(acyl carrier protein) synthase II	63	SPD_0385	fabF	3-oxoacyl-(acyl carrier protein) synthase II	63	SPD_0385	63	Core
SPD_0386	accB	acetyl-CoA carboxylase, biotin carboxyl carrier protein	63	SPD_0386	accB	acetyl-CoA carboxylase biotin carboxyl carrier protein subunit	63	SPD_0386	accB	acetyl-CoA carboxylase biotin carboxyl carrier protein subunit	63	SPD_0386	accB	acetyl-CoA carboxylase biotin carboxyl carrier protein subunit	63	SPD_0386	accB	acetyl-CoA carboxylase biotin carboxyl carrier protein subunit	63	SPD_0386	63	Core
SPD_0387	fabZ	beta-hydroxyacyl-(acyl-carrier-protein) dehydratase FabZ	63	SPD_0387	fabZ	beta-hydroxyacyl-(acyl-carrier-protein) dehydratase FabZ	63	SPD_0387	fabZ	beta-hydroxyacyl-(acyl-carrier-protein) dehydratase FabZ	63	SPD_0387	fabZ	beta-hydroxyacyl-(acyl-carrier-protein) dehydratase FabZ	63	SPD_0387	fabZ	beta-hydroxyacyl-(acyl-carrier-protein) dehydratase FabZ	63	SPD_0387	63	Core
SPD_0388	accC	acetyl-CoA carboxylase biotin carboxylase subunit	63	SPD_0388	accC	acetyl-CoA carboxylase biotin carboxylase subunit	63	SPD_0388	accC	acetyl-CoA carboxylase biotin carboxylase subunit	63	SPD_0388	accC	acetyl-CoA carboxylase biotin carboxylase subunit	63	SPD_0388	accC	acetyl-CoA carboxylase biotin carboxylase subunit	63	SPD_0388	63	Core
SPD_0389	accD	acetyl-CoA carboxylase, carboxyl transferase, beta subunit	63	SPD_0389	accD	acetyl-CoA carboxylase, carboxyl transferase, beta subunit	63	SPD_0389	accD	acetyl-CoA carboxylase, carboxyl transferase, beta subunit	63	SPD_0389	accD	acetyl-CoA carboxylase, carboxyl transferase, beta subunit	63	SPD_0389	accD	acetyl-CoA carboxylase, carboxyl transferase, beta subunit	63	SPD_0389	63	Core
SPD_0390	accA	acetyl-CoA carboxylase, carboxyl transferase, alpha subunit	63	SPD_0390	accA	acetyl-coenzyme A carboxylase carboxyl transferase subunit alpha	63	SPD_0390	accA	acetyl-CoA carboxylase, carboxyl transferase, alpha subunit	63	SPD_0390	accA	acetyl-CoA carboxylase, carboxyl transferase, alpha subunit	63	SPD_0390	accA	acetyl-CoA carboxylase, carboxyl transferase, alpha subunit	63	SPD_0390	63	Core
SPD_0393	nusB	transcription antitermination protein NusB	63	SPD_0393	nusB	transcription antitermination protein NusB	63	SPD_0393	nusB	transcription antitermination protein NusB	63	SPD_0393	nusB	transcription antitermination protein NusB	63	SPD_0393	nusB	transcription antitermination protein NusB	63	SPD_0393	63	Core
SPD_0394	SPH_0540	hypothetical protein	63	SPD_0394	T308_02095	hypothetical protein	63	SPD_0394	SP5UMMC_04688	hypothetical protein	63	SPD_0394	MDRSPN_00386	hypothetical protein	63	SPD_0394	BWQ98_02045	hypothetical protein	63	SPD_0394	63	Core
SPD_0395	efp	elongation factor P	63	SPD_0395	efp	elongation factor P	63	SPD_0395	efp	elongation factor P	63	SPD_0395	efp	elongation factor P	63	SPD_0395	efp	elongation factor P	63	SPD_0395	63	Core
SPD_0396	gatB	aspartyl/glutamyl-tRNA amidotransferase subunit B	63	SPD_0396	gatB	aspartyl/glutamyl-tRNA amidotransferase subunit B	63	SPD_0396	gatB	aspartyl/glutamyl-tRNA amidotransferase subunit B	63	SPD_0396	gatB	aspartyl/glutamyl-tRNA amidotransferase subunit B	63	SPD_0396	gatB	aspartyl/glutamyl-tRNA amidotransferase subunit B	63	SPD_0396	63	Core
SPD_0397	gatA	aspartyl/glutamyl-tRNA amidotransferase subunit A	63	SPD_0397	gatA	aspartyl/glutamyl-tRNA amidotransferase subunit A	63	SPD_0397	gatA	aspartyl/glutamyl-tRNA amidotransferase subunit A	63	SPD_0397	gatA	aspartyl/glutamyl-tRNA amidotransferase subunit A	63	SPD_0397	gatA	aspartyl/glutamyl-tRNA amidotransferase subunit A	63	SPD_0397	63	Core
SPD_0398	gatC	aspartyl/glutamyl-tRNA amidotransferase subunit C	63	SPD_0398	gatC	glutamyl-tRNA(Gln) amidotransferase, C subunit	63	SPD_0398	gatC	glutamyl-tRNA(Gln) amidotransferase, C subunit	63	SPD_0398	gatC	aspartyl/glutamyl-tRNA amidotransferase subunit C	63	SPD_0398	gatC	aspartyl/glutamyl-tRNA amidotransferase subunit C	63	SPD_0398	63	Core
SPD_0401	rpmB	50S ribosomal protein L28	63	SPD_0401	rpmB	50S ribosomal protein L28	63	SPD_0401	rpmB	50S ribosomal protein L28	63	SPD_0401	rpmB	50S ribosomal protein L28	63	SPD_0401	rpmB	50S ribosomal protein L28	63	SPD_0401	63	Core
SPD_0402	asp	hypothetical protein	63	SPD_0402	asp	hypothetical protein	63	SPD_0402	asp	hypothetical protein	63	SPD_0402	asp	hypothetical protein	63	SPD_0402	asp	hypothetical protein	63	SPD_0402	63	Core
SPD_0405	ilvH	acetolactate synthase small subunit	63	SPD_0405	ilvH	acetolactate synthase small subunit	63	SPD_0405	ilvH	acetolactate synthase small subunit	63	SPD_0405	ilvH	acetolactate synthase small subunit	63	SPD_0405	ilvH	acetolactate synthase small subunit	63	SPD_0405	63	Core
SPD_0406	ilvC	ketol-acid reductoisomerase	63	SPD_0406	ilvC	ketol-acid reductoisomerase	63	SPD_0406	ilvC	ketol-acid reductoisomerase	63	SPD_0406	ilvC	ketol-acid reductoisomerase	63	SPD_0406	ilvC	ketol-acid reductoisomerase	63	SPD_0406	63	Core
SPD_0410	SPN994038_04280	hypothetical protein	63	SPD_0410	SPJ_0435	hypothetical protein	63	SPD_0410	SP3UMMC_05937	hypothetical protein	63	SPD_0410	SPCG_0446	hypothetical protein	63	SPD_0410	HMPREF1038_00493	hypothetical protein	63	SPD_0410	63	Core
SPD_0411	glnQ2	amino acid ABC transporter ATP-binding protein	63	SPD_0411	glnQ2	amino acid ABC transporter ATP-binding protein	63	SPD_0411	glnQ2	amino acid ABC transporter ATP-binding protein	63	SPD_0411	glnQ2	amino acid ABC transporter ATP-binding protein	63	SPD_0411	glnQ2	amino acid ABC transporter ATP-binding protein	63	SPD_0411	63	Core
SPD_0414	KK0981_24610	hypothetical protein	63	SPD_0414	MYY_0524	hypothetical protein	63	SPD_0414	SPJ_0439	hypothetical protein	63	SPD_0414	BOC72_00435	hypothetical protein	63	SPD_0414	BOC72_00435	hypothetical protein	63	SPD_0414	63	Core
SPD_0420	pflB	formate acetyltransferase	63	SPD_0420	pflB	formate acetyltransferase	63	SPD_0420	pflB	formate acetyltransferase	63	SPD_0420	pfl	formate acetyltransferase	63	SPD_0420	pfl	formate acetyltransferase	63	SPD_0420	63	Core
SPD_0430	group_6095	potassium uptake protein, Trk family	63	SPD_0430	trkA	potassium uptake protein, Trk family	63	SPD_0430	trkA	potassium uptake protein, Trk family	63	SPD_0430	group_6093	potassium uptake protein, Trk family	63	SPD_0430	trkA	potassium uptake protein, Trk family	63	SPD_0430	63	Core
SPD_0431	salL	hypothetical protein	63	SPD_0431	salL	hypothetical protein	63	SPD_0431	salL	hypothetical protein	63	SPD_0431	salL	hypothetical protein	63	SPD_0431	salL	hypothetical protein	63	SPD_0431	63	Core
SPD_0432	SP4UMMC_01527	protein YdcD	63	SPD_0432	SPCG_0463	protein YdcD	63	SPD_0432	KK0381_21380	protein YdcD	63	SPD_0432	SP7UMMC_11056	protein YdcD	63	SPD_0432	NCTC11902_00455	protein YdcD	63	SPD_0432	63	Core
SPD_0434	cbiO	ABC transporter ATP-binding protein	63	SPD_0434	cbiO	ABC transporter ATP-binding protein	63	SPD_0434	cbiO	ABC transporter ATP-binding protein	63	SPD_0434	cbiO	ABC transporter ATP-binding protein	63	SPD_0434	cbiO	ABC transporter ATP-binding protein	63	SPD_0434	63	Core
SPD_0435	cbiQ	putative transport protein	63	SPD_0435	cbiQ	putative transport protein	63	SPD_0435	cbiQ	putative transport protein	63	SPD_0435	cbiQ	putative transport protein	63	SPD_0435	cbiQ	putative transport protein	63	SPD_0435	63	Core
SPD_0436	cspR	tRNA (cytidine(34)-2'-O)-methyltransferase	63	SPD_0436	cspR	tRNA (cytidine(34)-2'-O)-methyltransferase	63	SPD_0436	cspR	tRNA (cytidine(34)-2'-O)-methyltransferase	63	SPD_0436	cspR	tRNA (cytidine(34)-2'-O)-methyltransferase	63	SPD_0436	cspR	tRNA (cytidine(34)-2'-O)-methyltransferase	63	SPD_0436	63	Core
SPD_0437	ribU	riboflavin transporter	63	SPD_0437	ribU	riboflavin transporter	63	SPD_0437	ribU	riboflavin transporter	63	SPD_0437	ribU	riboflavin transporter	63	SPD_0437	ribU	riboflavin transporter	63	SPD_0437	63	Core
SPD_0441	rpoE	DNA-directed RNA polymerase subunit delta	63	SPD_0441	rpoE	DNA-directed RNA polymerase subunit delta	63	SPD_0441	rpoE	DNA-directed RNA polymerase subunit delta	63	SPD_0441	rpoE	DNA-directed RNA polymerase subunit delta	63	SPD_0441	rpoE	DNA-directed RNA polymerase subunit delta	63	SPD_0441	63	Core
SPD_0462	SPP_0542	hypothetical protein	63	SPD_0462	SPNA45_01566	hypothetical protein	63	SPD_0462	SPD_0462	hypothetical protein	63	SPD_0462	T308_02485	hypothetical protein	63	SPD_0462	SPNA45_01566	hypothetical protein	63	SPD_0462	63	Core
SPD_0464	ecsA_1	ABC transporter ATP-binding protein	63	SPD_0464	ecsA_1	ABC transporter ATP-binding protein	63	SPD_0464	ecsA_1	ABC transporter ATP-binding protein	63	SPD_0464	ecsA_1	ABC transporter ATP-binding protein	63	SPD_0464	ecsA_1	ABC transporter ATP-binding protein	63	SPD_0464	63	Core
SPD_0465	CWI64_09640	ABC transporter permease	63	SPD_0465	BOC71_00498	ABC transporter permease	63	SPD_0465	SPNHU17_00580	ABC transporter permease	63	SPD_0465	SP7UMMC_03779	ABC transporter permease	63	SPD_0465	NCTC7466_00477	ABC transporter permease	63	SPD_0465	63	Core
SPD_0466	blpT	BlpT protein, fusion	63	SPD_0466	blpT	BlpT protein, fusion	63	SPD_0466	blpT	BlpT protein, fusion	62	SPD_0466	blpT	BlpT protein, fusion	63	SPD_0466	blpT	BlpT protein, fusion	62	SPD_0466	63	Core
SPD_0477	trmB	tRNA (guanine-N(7)-)-methyltransferase	63	SPD_0477	trmB	tRNA (guanine-N(7)-)-methyltransferase	63	SPD_0477	trmB	tRNA (guanine-N(7)-)-methyltransferase	63	SPD_0477	trmB	tRNA (guanine-N(7)-)-methyltransferase	63	SPD_0477	trmB	tRNA (guanine-N(7)-)-methyltransferase	63	SPD_0477	63	Core
SPD_0479	nusA	transcription termination factor NusA	63	SPD_0479	nusA	transcription termination factor NusA	63	SPD_0479	nusA	transcription termination factor NusA	63	SPD_0479	nusA	transcription termination factor NusA	63	SPD_0479	nusA	transcription termination factor NusA	63	SPD_0479	63	Core
SPD_0480	ylxR	hypothetical protein	63	SPD_0480	ylxR	hypothetical protein	63	SPD_0480	ylxR	hypothetical protein	63	SPD_0480	ylxR	hypothetical protein	63	SPD_0480	ylxR	hypothetical protein	63	SPD_0480	63	Core
SPD_0481	rplGA	hypothetical protein	63	SPD_0481	rplGA	hypothetical protein	63	SPD_0481	rplGA	hypothetical protein	63	SPD_0481	rplGA	hypothetical protein	63	SPD_0481	rplGA	hypothetical protein	63	SPD_0481	63	Core
SPD_0487	DA395_02995	hypothetical protein	63	SPD_0487	NCTC13276_00494	hypothetical protein	63	SPD_0487	SPND141_00563	hypothetical protein	63	SPD_0487	SPD_0487	hypothetical protein	63	SPD_0487	BOC71_00534	hypothetical protein	63	SPD_0487	63	Core
SPD_0488	SPN034183_05180	hemerythrin HHE cation binding domain subfamily, putative	63	SPD_0488	SPNA45_01536	hemerythrin HHE cation binding domain subfamily, putative	63	SPD_0488	SPNINV200_04980	hemerythrin HHE cation binding domain subfamily, putative	63	SPD_0488	SP3UMMC_00430	hemerythrin HHE cation binding domain subfamily, putative	63	SPD_0488	SPAT_0519	hemerythrin HHE cation binding domain subfamily, putative	63	SPD_0488	63	Core
SPD_0489	SPJ_0523	hypothetical protein	63	SPD_0489	SP6UMMC_06524	hypothetical protein	63	SPD_0489	SPN034156_15660	hypothetical protein	63	SPD_0489	SPN034156_15660	hypothetical protein	63	SPD_0489	NCTC11902_00526	hypothetical protein	63	SPD_0489	63	Core
SPD_0505	paiA	acetyltransferase, GNAT family	63	SPD_0505	paiA	acetyltransferase, GNAT family	63	SPD_0505	paiA	acetyltransferase, GNAT family	63	SPD_0505	paiA	acetyltransferase, GNAT family	63	SPD_0505	paiA	acetyltransferase, GNAT family	63	SPD_0505	63	Core
SPD_0506	pheT	phenylalanyl-tRNA synthetase, beta subunit	63	SPD_0506	pheT	phenylalanyl-tRNA synthetase, beta subunit	63	SPD_0506	pheT	phenylalanyl-tRNA synthetase, beta subunit	63	SPD_0506	pheT	phenylalanyl-tRNA synthetase, beta subunit	63	SPD_0506	pheT	phenylalanyl-tRNA synthetase, beta subunit	63	SPD_0506	63	Core
SPD_0511	metF	5,10-methylenetetrahydrofolate reductase	63	SPD_0511	metF	5,10-methylenetetrahydrofolate reductase	63	SPD_0511	metF	5,10-methylenetetrahydrofolate reductase	63	SPD_0511	metF	5,10-methylenetetrahydrofolate reductase	63	SPD_0511	metF	5,10-methylenetetrahydrofolate reductase	63	SPD_0511	63	Core
SPD_0514	mshD_1	GNAT family acetyltransferase	63	SPD_0514	mshD_1	GNAT family acetyltransferase	63	SPD_0514	mshD_1	GNAT family acetyltransferase	63	SPD_0514	mshD_1	GNAT family acetyltransferase	63	SPD_0514	mshD_1	GNAT family acetyltransferase	63	SPD_0514	63	Core
SPD_0516	mrnC	Mini-ribonuclease 3	63	SPD_0516	mrnC	Mini-ribonuclease 3	63	SPD_0516	mrnC	Mini-ribonuclease 3	63	SPD_0516	mrnC	Mini-ribonuclease 3	63	SPD_0516	mrnC	Mini-ribonuclease 3	63	SPD_0516	63	Core
SPD_0517	lrp	leucine-rich protein	63	SPD_0517	lrp	leucine-rich protein	63	SPD_0517	lrp	leucine-rich protein	63	SPD_0517	lrp	leucine-rich protein	63	SPD_0517	lrp	leucine-rich protein	63	SPD_0517	63	Core
SPD_0521	vexp1	ABC transporter permease	63	SPD_0521	vexp1	ABC transporter permease	63	SPD_0521	vexp1	ABC transporter permease	63	SPD_0521	vexp1	ABC transporter permease	63	SPD_0521	vexp1	ABC transporter permease	63	SPD_0521	63	Core
SPD_0522	vex2	ABC transporter ATP-binding protein	63	SPD_0522	vex2	ABC transporter ATP-binding protein	63	SPD_0522	vex2	ABC transporter ATP-binding protein	63	SPD_0522	vex2	ABC transporter ATP-binding protein	63	SPD_0522	vex2	ABC transporter ATP-binding protein	63	SPD_0522	63	Core
SPD_0523	vex3	ABC transporter, permease protein	63	SPD_0523	vex3	ABC transporter, permease protein	63	SPD_0523	vex3	ABC transporter, permease protein	63	SPD_0523	vex3	ABC transporter, permease protein	63	SPD_0523	vex3	ABC transporter, permease protein	63	SPD_0523	63	Core
SPD_0524	vncR	VncR, response regulator	63	SPD_0524	vncR	VncR, response regulator	63	SPD_0524	regX3	VncR, response regulator	63	SPD_0524	regX3	VncR, response regulator	63	SPD_0524	regX3	VncR, response regulator	63	SPD_0524	63	Core
SPD_0525	vncS	VncS, histidine kinase	63	SPD_0525	vncS	VncS, histidine kinase	63	SPD_0525	vncS	VncS, histidine kinase	63	SPD_0525	vncS	VncS, histidine kinase	63	SPD_0525	vncS	VncS, histidine kinase	63	SPD_0525	63	Core
SPD_0526	fba	fructose-bisphosphate aldolase	63	SPD_0526	fba	fructose-bisphosphate aldolase	63	SPD_0526	fba	fructose-bisphosphate aldolase	63	SPD_0526	fba	fructose-bisphosphate aldolase	63	SPD_0526	fba	fructose-bisphosphate aldolase	63	SPD_0526	63	Core
SPD_0533	rnjB	metallo-beta-lactamase superfamily protein	63	SPD_0533	rnjB	metallo-beta-lactamase superfamily protein	63	SPD_0533	rnjB	metallo-beta-lactamase superfamily protein	63	SPD_0533	rnjB	metallo-beta-lactamase superfamily protein	63	SPD_0533	rnjB	metallo-beta-lactamase superfamily protein	63	SPD_0533	63	Core
SPD_0534	estA	putative esterase	63	SPD_0534	estA	putative esterase	63	SPD_0534	estA	tributyrin esterase	63	SPD_0534	estA	tributyrin esterase	63	SPD_0534	estA	putative esterase	63	SPD_0534	63	Core
SPD_0536	murN	putative peptidoglycan branched peptide synthesis protein	63	SPD_0536	murN	putative peptidoglycan branched peptide synthesis protein	63	SPD_0536	murN	putative peptidoglycan branched peptide synthesis protein	63	SPD_0536	murN	putative peptidoglycan branched peptide synthesis protein	63	SPD_0536	murN	putative peptidoglycan branched peptide synthesis protein	63	SPD_0536	63	Core
SPD_0538	uvrC	excinuclease ABC, C subunit	63	SPD_0538	uvrC	excinuclease ABC, C subunit	63	SPD_0538	uvrC	excinuclease ABC, C subunit	63	SPD_0538	uvrC	excinuclease ABC, C subunit	63	SPD_0538	uvrC	excinuclease ABC, C subunit	63	SPD_0538	63	Core
SPD_0542	pepV	dipeptidase PepV	63	SPD_0542	pepV	dipeptidase PepV	63	SPD_0542	pepV	dipeptidase PepV	63	SPD_0542	pepV	dipeptidase PepV	63	SPD_0542	pepV	dipeptidase PepV	63	SPD_0542	63	Core
SPD_0543	BUM80_00635	uracil DNA glycosylase family protein	63	SPD_0543	SP6UMMC_04407	uracil DNA glycosylase family protein	63	SPD_0543	KK0381_01090	uracil DNA glycosylase family protein	63	SPD_0543	SPNA45_01483	uracil DNA glycosylase family protein	63	SPD_0543	KK1157_01570	uracil DNA glycosylase family protein	63	SPD_0543	63	Core
SPD_0546	brnQ	branched-chain amino acid transport system II carrier protein	63	SPD_0546	brnQ	branched-chain amino acid transport system II carrier protein	63	SPD_0546	brnQ	branched-chain amino acid transport system II carrier protein	63	SPD_0546	brnQ	branched-chain amino acid transport system II carrier protein	63	SPD_0546	brnQ	branched-chain amino acid transport system II carrier protein	63	SPD_0546	63	Core
SPD_0547	pepA_1	M42 glutamyl aminopeptidase	63	SPD_0547	pepA_1	M42 glutamyl aminopeptidase	63	SPD_0547	pepA_1	M42 glutamyl aminopeptidase	63	SPD_0547	pepA_1	M42 glutamyl aminopeptidase	63	SPD_0547	pepA_1	M42 glutamyl aminopeptidase	63	SPD_0547	63	Core
SPD_0550	rplK	50S ribosomal protein L11	63	SPD_0550	rplK	50S ribosomal protein L11	63	SPD_0550	rplK	50S ribosomal protein L11	63	SPD_0550	rplK	50S ribosomal protein L11	63	SPD_0550	rplK	50S ribosomal protein L11	63	SPD_0550	63	Core
SPD_0564	SPH_0745	hypothetical protein	63	SPD_0564	SP3UMMC_09436	hypothetical protein	63	SPD_0564	SPN23F05860	hypothetical protein	63	SPD_0564	C3Y86_02960	hypothetical protein	63	SPD_0564	NCTC12977_00129	hypothetical protein	63	SPD_0564	63	Core
SPD_0572	msrAB_1	thioredoxin family protein	63	SPD_0572	msrAB_1	thioredoxin family protein	63	SPD_0572	msrAB_1	thioredoxin family protein	63	SPD_0572	msrAB_1	thioredoxin family protein	63	SPD_0572	msrAB_1	thioredoxin family protein	63	SPD_0572	63	Core
SPD_0573	msrAB	peptide methionine sulfoxide reductase	63	SPD_0573	msrAB	peptide methionine sulfoxide reductase	63	SPD_0573	msrAB	peptide methionine sulfoxide reductase	63	SPD_0573	msrAB	peptide methionine sulfoxide reductase	63	SPD_0573	msrAB	peptide methionine sulfoxide reductase	63	SPD_0573	63	Core
SPD_0575	yehU	histidine kinase	63	SPD_0575	yehU	histidine kinase	63	SPD_0575	yehU	histidine kinase	63	SPD_0575	yehU	histidine kinase	63	SPD_0575	yehU	histidine kinase	63	SPD_0575	63	Core
SPD_0576	ywlG	hypothetical protein	63	SPD_0576	ywlG	hypothetical protein	63	SPD_0576	ywlG	hypothetical protein	63	SPD_0576	ywlG	hypothetical protein	63	SPD_0576	ywlG	hypothetical protein	63	SPD_0576	63	Core
SPD_0580	glcK	glucokinase	63	SPD_0580	glcK	glucokinase	63	SPD_0580	glcK	glucokinase	63	SPD_0580	glcK	glucokinase	63	SPD_0580	glcK	glucokinase	63	SPD_0580	63	Core
SPD_0581	thyA	thymidylate synthase	63	SPD_0581	thyA	thymidylate synthase	63	SPD_0581	thyA	thymidylate synthase	63	SPD_0581	thyA	thymidylate synthase	63	SPD_0581	thyA	thymidylate synthase	63	SPD_0581	63	Core
SPD_0583	miaA	tRNA delta(2)-isopentenylpyrophosphate transferase	63	SPD_0583	miaA	tRNA delta(2)-isopentenylpyrophosphate transferase	63	SPD_0583	miaA	tRNA delta(2)-isopentenylpyrophosphate transferase	63	SPD_0583	miaA	tRNA delta(2)-isopentenylpyrophosphate transferase	63	SPD_0583	miaA	tRNA delta(2)-isopentenylpyrophosphate transferase	63	SPD_0583	63	Core
SPD_0585	SPAT_0620	cystathionine beta-lyase	63	SPD_0585	BUM80_00885	cystathionine beta-lyase	63	SPD_0585	SPNINV200_05950	cystathionine beta-lyase	63	SPD_0585	NCTC13276_00598	cystathionine beta-lyase	63	SPD_0585	BOC71_00631	cystathionine beta-lyase	63	SPD_0585	63	Core
SPD_0586	rnz	ribonuclease Z	63	SPD_0586	rnz	ribonuclease Z	63	SPD_0586	rnz	ribonuclease Z	63	SPD_0586	rnz	ribonuclease Z	63	SPD_0586	rnz	ribonuclease Z	63	SPD_0586	63	Core
SPD_0587	HMPREF1038_00702	short chain dehydrogenase	63	SPD_0587	DA395_03525	short chain dehydrogenase	63	SPD_0587	SPAT_0622	short chain dehydrogenase	63	SPD_0587	SPNHU15_00727	short chain dehydrogenase	63	SPD_0587	SPAP_0664	short chain dehydrogenase	63	SPD_0587	63	Core
SPD_0588	cpsY	transcriptional regulator	63	SPD_0588	cpsY	transcriptional regulator	63	SPD_0588	cpsY	transcriptional regulator	63	SPD_0588	cpsY	transcriptional regulator	63	SPD_0588	cpsY	transcriptional regulator	63	SPD_0588	63	Core
SPD_0589	yqgQ	hypothetical protein	63	SPD_0589	yqgQ	hypothetical protein	63	SPD_0589	yqgQ	hypothetical protein	63	SPD_0589	yqgQ	hypothetical protein	63	SPD_0589	yqgQ	hypothetical protein	63	SPD_0589	63	Core
SPD_0590	yibN	rhodanese family protein	63	SPD_0590	yibN	rhodanese family protein	63	SPD_0590	yibN	rhodanese family protein	63	SPD_0590	yibN	rhodanese family protein	63	SPD_0590	yibN	rhodanese family protein	63	SPD_0590	63	Core
SPD_0594	BMJ42_00731	hypothetical protein	63	SPD_0594	MYY_0727	hypothetical protein	63	SPD_0594	SP5UMMC_07621	hypothetical protein	63	SPD_0594	SP670_0741	hypothetical protein	63	SPD_0594	SPAP_0671	hypothetical protein	63	SPD_0594	63	Core
SPD_0597	yxdL_1	ABC transporter ATP-binding protein	63	SPD_0597	yxdL_1	ABC transporter ATP-binding protein	63	SPD_0597	yxdL_1	ABC transporter ATP-binding protein	63	SPD_0597	yxdL_1	ABC transporter ATP-binding protein	63	SPD_0597	yxdL_1	ABC transporter ATP-binding protein	63	SPD_0597	63	Core
SPD_0598	murD	UDP-N-acetylmuramoylalanine--D-glutamate ligase	63	SPD_0598	murD	UDP-N-acetylmuramoylalanine--D-glutamate ligase	63	SPD_0598	murD	UDP-N-acetylmuramoylalanine--D-glutamate ligase	63	SPD_0598	murD	UDP-N-acetylmuramoylalanine--D-glutamate ligase	63	SPD_0598	murD	UDP-N-acetylmuramoylalanine--D-glutamate ligase	63	SPD_0598	63	Core
SPD_0599	murG	undecaprenyldiphospho-muramoylpentapeptide beta-N- acetylglucosaminyltransferase	63	SPD_0599	murG	undecaprenyldiphospho-muramoylpentapeptide beta-N- acetylglucosaminyltransferase	63	SPD_0599	murG	undecaprenyldiphospho-muramoylpentapeptide beta-N- acetylglucosaminyltransferase	63	SPD_0599	murG	undecaprenyldiphospho-muramoylpentapeptide beta-N- acetylglucosaminyltransferase	63	SPD_0599	murG	undecaprenyldiphospho-muramoylpentapeptide beta-N- acetylglucosaminyltransferase	63	SPD_0599	63	Core
SPD_0609	pyrE	orotate phosphoribosyltransferase	63	SPD_0609	pyrE	orotate phosphoribosyltransferase	63	SPD_0609	pyrE	orotate phosphoribosyltransferase	63	SPD_0609	pyrE	orotate phosphoribosyltransferase	63	SPD_0609	pyrE	orotate phosphoribosyltransferase	63	SPD_0609	63	Core
SPD_0623	thiM	hydroxyethylthiazole kinase	63	SPD_0623	thiM	hydroxyethylthiazole kinase	63	SPD_0623	thiM	hydroxyethylthiazole kinase	63	SPD_0623	thiM	hydroxyethylthiazole kinase	63	SPD_0623	thiM	hydroxyethylthiazole kinase	63	SPD_0623	63	Core
SPD_0625	ykoE	cobalt ABC transporter permease	63	SPD_0625	ykoE	cobalt ABC transporter permease	63	SPD_0625	ykoE	cobalt ABC transporter permease	63	SPD_0625	ykoE	cobalt ABC transporter permease	63	SPD_0625	ykoE	cobalt ABC transporter permease	63	SPD_0625	63	Core
SPD_0627	group_3549	hypothetical protein	63	SPD_0627	group_3555	hypothetical protein	63	SPD_0627	group_3548	hypothetical protein	63	SPD_0627	group_3532	hypothetical protein	63	SPD_0627	group_3519	hypothetical protein	63	SPD_0627	63	Core
SPD_0628	tenA	transcriptional activator TenA	63	SPD_0628	tenA	putative coenzyme	63	SPD_0628	tenA	transcriptional activator TenA	63	SPD_0628	tenA	putative coenzyme	63	SPD_0628	tenA	transcriptional activator TenA	63	SPD_0628	63	Core
SPD_0629	thiW	ThiW protein	63	SPD_0629	thiW	ThiW protein	63	SPD_0629	thiW	ThiW protein	63	SPD_0629	thiW	ThiW protein	63	SPD_0629	thiW	ThiW protein	63	SPD_0629	63	Core
SPD_0630	thiM_2	hydroxyethylthiazole kinase	63	SPD_0630	thiM_2	hydroxyethylthiazole kinase	63	SPD_0630	thiM_2	hydroxyethylthiazole kinase	63	SPD_0630	thiM_2	hydroxyethylthiazole kinase	63	SPD_0630	thiM_2	hydroxyethylthiazole kinase	63	SPD_0630	63	Core
SPD_0631	thiE	thiamine-phosphate pyrophosphorylase	63	SPD_0631	thiE	thiamine-phosphate pyrophosphorylase	63	SPD_0631	thiE	thiamine-phosphate pyrophosphorylase	63	SPD_0631	thiE	thiamine-phosphate pyrophosphorylase	63	SPD_0631	thiE	thiamine-phosphate pyrophosphorylase	63	SPD_0631	63	Core
SPD_0632	thiD	phosphomethylpyrimidine kinase	63	SPD_0632	thiD	phosphomethylpyrimidine kinase	63	SPD_0632	thiD	phosphomethylpyrimidine kinase	63	SPD_0632	thiD	phosphomethylpyrimidine kinase	63	SPD_0632	thiD	phosphomethylpyrimidine kinase	63	SPD_0632	63	Core
SPD_0633	copY	copper transport repressor, CopY/TcrY family	63	SPD_0633	copY	copper transport repressor, CopY/TcrY family	63	SPD_0633	copY	copper transport repressor, CopY/TcrY family	63	SPD_0633	copY	copper transport repressor, CopY/TcrY family	63	SPD_0633	copY	copper transport repressor, CopY/TcrY family	63	SPD_0633	63	Core
SPD_0634	SP70585_0775	hypothetical protein	63	SPD_0634	SP3UMMC_09286	hypothetical protein	63	SPD_0634	SP5UMMC_06902	hypothetical protein	63	SPD_0634	NCTC12977_00197	hypothetical protein	63	SPD_0634	BOC71_00681	hypothetical protein	63	SPD_0634	63	Core
SPD_0635	ctpA	copper-translocating P-type ATPase	63	SPD_0635	ctpA	copper-translocating P-type ATPase	63	SPD_0635	ctpA	copper-translocating P-type ATPase	63	SPD_0635	ctpA	copper-translocating P-type ATPase	63	SPD_0635	ctpA	copper-translocating P-type ATPase	63	SPD_0635	63	Core
SPD_0641	manA	mannose-6-phosphate isomerase	63	SPD_0641	manA	mannose-6-phosphate isomerase	63	SPD_0641	manA	mannose-6-phosphate isomerase	63	SPD_0641	manA	mannose-6-phosphate isomerase	63	SPD_0641	manA	mannose-6-phosphate isomerase	63	SPD_0641	63	Core
SPD_0646	SPD_0646	putative fatty-acid binding protein	63	SPD_0646	MDRSPN_00577	putative fatty-acid binding protein	63	SPD_0646	KK1157_02580	putative fatty-acid binding protein	63	SPD_0646	SPNHU17_00796	putative fatty-acid binding protein	63	SPD_0646	SPP_0753	putative fatty-acid binding protein	63	SPD_0646	63	Core
SPD_0647	ethR	TetR family regulatory protein	63	SPD_0647	ethR	TetR family regulatory protein	63	SPD_0647	ethR	TetR family regulatory protein	63	SPD_0647	ethR	TetR family regulatory protein	63	SPD_0647	ethR	TetR family regulatory protein	63	SPD_0647	63	Core
SPD_0648	comEB	putative cytidine and deoxycytidylate deaminase	63	SPD_0648	comEB	putative cytidine and deoxycytidylate deaminase	63	SPD_0648	comEB	putative cytidine and deoxycytidylate deaminase	63	SPD_0648	comEB	putative cytidine and deoxycytidylate deaminase	63	SPD_0648	comEB	putative cytidine and deoxycytidylate deaminase	63	SPD_0648	63	Core
SPD_0649	upp	uracil phosphoribosyltransferase	63	SPD_0649	upp	uracil phosphoribosyltransferase	63	SPD_0649	upp	uracil phosphoribosyltransferase	63	SPD_0649	upp	uracil phosphoribosyltransferase	63	SPD_0649	upp	uracil phosphoribosyltransferase	63	SPD_0649	63	Core
SPD_0652	livJ	branched-chain amino acid ABC transporter substrate-binding protein	63	SPD_0652	livJ	branched-chain amino acid ABC transporter substrate-binding protein	63	SPD_0652	livJ	branched-chain amino acid ABC transporter substrate-binding protein	63	SPD_0652	livJ	branched-chain amino acid ABC transporter substrate-binding protein	63	SPD_0652	livJ	branched-chain amino acid ABC transporter substrate-binding protein	63	SPD_0652	63	Core
SPD_0653	livH	branched-chain amino acid ABC transporter permease	63	SPD_0653	livH	branched-chain amino acid ABC transporter permease	63	SPD_0653	livH	branched-chain amino acid ABC transporter permease	63	SPD_0653	livH	branched-chain amino acid ABC transporter permease	63	SPD_0653	livH	branched-chain amino acid ABC transporter permease	63	SPD_0653	63	Core
SPD_0655	livG	ABC transporter ATP-binding protein	63	SPD_0655	livG	branched-chain amino acid ABC transporter ATP-binding protein	63	SPD_0655	livG	branched-chain amino acid ABC transporter ATP-binding protein	63	SPD_0655	livG	branched-chain amino acid ABC transporter ATP-binding protein	63	SPD_0655	livG	ABC transporter ATP-binding protein	63	SPD_0655	63	Core
SPD_0656	livF	ABC transporter ATP-binding protein	63	SPD_0656	livF	ABC transporter ATP-binding protein	63	SPD_0656	livF	ABC transporter ATP-binding protein	63	SPD_0656	livF	ABC transporter ATP-binding protein	63	SPD_0656	livF	ABC transporter ATP-binding protein	63	SPD_0656	63	Core
SPD_0659	ftsE	cell division ATP-binding protein FtsE	63	SPD_0659	ftsE	cell division ATP-binding protein FtsE	63	SPD_0659	ftsE	cell division ATP-binding protein FtsE	63	SPD_0659	ftsE	cell division ATP-binding protein FtsE	63	SPD_0659	ftsE	cell division ATP-binding protein FtsE	63	SPD_0659	63	Core
SPD_0660	ftsX	cell division ABC transporter, permease protein FtsX	63	SPD_0660	ftsX	cell division protein FtsX	63	SPD_0660	ftsX	cell division protein FtsX	63	SPD_0660	ftsX	Cell division protein FtsX	63	SPD_0660	ftsX	cell division ABC transporter, permease protein FtsX	63	SPD_0660	63	Core
SPD_0664	metK	S-adenosylmethionine synthetase	63	SPD_0664	metK	S-adenosylmethionine synthetase	63	SPD_0664	metK	S-adenosylmethionine synthetase	63	SPD_0664	metK	S-adenosylmethionine synthetase	63	SPD_0664	metK	S-adenosylmethionine synthetase	63	SPD_0664	63	Core
SPD_0665	pyrDA	dihydroorotate dehydrogenase 1A	63	SPD_0665	pyrDA	dihydroorotate dehydrogenase 1A	63	SPD_0665	pyrDA	dihydroorotate dehydrogenase 1A	63	SPD_0665	pyrDA	dihydroorotate dehydrogenase 1A	63	SPD_0665	pyrDA	dihydroorotate dehydrogenase 1A	63	SPD_0665	63	Core
SPD_0667	sodA	superoxide dismutase [Mn]	63	SPD_0667	sodA	superoxide dismutase [Mn]	63	SPD_0667	sodA	superoxide dismutase [Mn]	63	SPD_0667	sodA	superoxide dismutase [Mn]	63	SPD_0667	sodA	superoxide dismutase [Mn]	63	SPD_0667	63	Core
SPD_0668	yutD	transcriptional regulator	63	SPD_0668	yutD	transcriptional regulator	63	SPD_0668	yutD	transcriptional regulator	63	SPD_0668	yutD	transcriptional regulator	63	SPD_0668	yutD	transcriptional regulator	63	SPD_0668	63	Core
SPD_0672	ppiA	peptidyl-prolyl cis-trans isomerase, cyclophilin-type	63	SPD_0672	ppiA	peptidyl-prolyl cis-trans isomerase, cyclophilin-type	63	SPD_0672	ppiA	peptidyl-prolyl cis-trans isomerase, cyclophilin-type	63	SPD_0672	ppiA	peptidyl-prolyl cis-trans isomerase, cyclophilin-type	63	SPD_0672	ppiA	peptidyl-prolyl cis-trans isomerase, cyclophilin-type	63	SPD_0672	63	Core
SPD_0674	rpsP	30S ribosomal protein S16	63	SPD_0674	rpsP	30S ribosomal protein S16	63	SPD_0674	rpsP	30S ribosomal protein S16	63	SPD_0674	rpsP	30S ribosomal protein S16	63	SPD_0674	rpsP	30S ribosomal protein S16	63	SPD_0674	63	Core
SPD_0675	ERS445053_01949	KH domain-containing protein	63	SPD_0675	C4N11_03620	KH domain-containing protein	63	SPD_0675	NCTC7466_00702	KH domain-containing protein	63	SPD_0675	BUM80_01340	KH domain-containing protein	63	SPD_0675	NCTC7466_00702	KH domain-containing protein	63	SPD_0675	63	Core
SPD_0679	trmD	tRNA (guanine-N(1)-)-methyltransferase	63	SPD_0679	trmD	tRNA (guanine-N(1)-)-methyltransferase	63	SPD_0679	trmD	tRNA (guanine-N(1)-)-methyltransferase	63	SPD_0679	trmD	tRNA (guanine-N(1)-)-methyltransferase	63	SPD_0679	trmD	tRNA (guanine-N(1)-)-methyltransferase	63	SPD_0679	63	Core
SPD_0680	nrdD_2	hypothetical protein	63	SPD_0680	nrdD_2	hypothetical protein	63	SPD_0680	nrdD_2	hypothetical protein	63	SPD_0680	nrdD_2	hypothetical protein	63	SPD_0680	nrdD_2	hypothetical protein	63	SPD_0680	63	Core
SPD_0681	SPN034156_17550	hypothetical protein	63	SPD_0681	SP6UMMC_03237	hypothetical protein	63	SPD_0681	BOC72_01336	hypothetical protein	63	SPD_0681	ASP0581_07200	hypothetical protein	63	SPD_0681	NCTC12977_00256	hypothetical protein	63	SPD_0681	63	Core
SPD_0684	bioY2	biotin synthase	63	SPD_0684	bioY2	biotin synthase	63	SPD_0684	bioY2	biotin synthase	63	SPD_0684	bioY2	biotin synthase	63	SPD_0684	bioY2	biotin synthase	63	SPD_0684	63	Core
SPD_0687	salX	ABC transporter ATP-binding protein	63	SPD_0687	salX	ABC transporter ATP-binding protein	63	SPD_0687	salX	ABC transporter ATP-binding protein	63	SPD_0687	salX	ABC transporter ATP-binding protein	63	SPD_0687	salX	ABC transporter ATP-binding protein	63	SPD_0687	63	Core
SPD_0688	yknZ	hypothetical protein	63	SPD_0688	yknZ	hypothetical protein	63	SPD_0688	yknZ	hypothetical protein	63	SPD_0688	yknZ	hypothetical protein	63	SPD_0688	yknZ	hypothetical protein	63	SPD_0688	63	Core
SPD_0689	metG	methionyl-tRNA synthetase	63	SPD_0689	metG	methionyl-tRNA synthetase	63	SPD_0689	metG	methionyl-tRNA synthetase	63	SPD_0689	metG	methionyl-tRNA synthetase	63	SPD_0689	metG	methionyl-tRNA synthetase	63	SPD_0689	63	Core
SPD_0691	SPND122_00783	PadR family transcriptional regulator	63	SPD_0691	ASP0581_07280	PadR family transcriptional regulator	63	SPD_0691	CWI64_10890	PadR family transcriptional regulator	63	SPD_0691	SPCG_0738	PadR family transcriptional regulator	63	SPD_0691	KK0381_02510	PadR family transcriptional regulator	63	SPD_0691	63	Core
SPD_0693	ydhF	aldo/keto reductase	63	SPD_0693	ydhF	aldo/keto reductase	63	SPD_0693	ydhF	putative oxidoreductase	63	SPD_0693	ydhF	aldo/keto reductase	63	SPD_0693	ydhF	putative oxidoreductase	63	SPD_0693	63	Core
SPD_0694	metG_2	hypothetical protein	63	SPD_0694	metG_2	hypothetical protein	63	SPD_0694	metG_2	hypothetical protein	63	SPD_0694	metG_2	hypothetical protein	63	SPD_0694	metG_2	hypothetical protein	63	SPD_0694	63	Core
SPD_0695	group_1876	3-ketoacyl-(acyl-carrier-protein) reductase	63	SPD_0695	group_1887	3-ketoacyl-(acyl-carrier-protein) reductase	63	SPD_0695	group_1880	3-ketoacyl-(acyl-carrier-protein) reductase	63	SPD_0695	group_1860	3-ketoacyl-(acyl-carrier-protein) reductase	63	SPD_0695	fabG	3-ketoacyl-(acyl-carrier-protein) reductase	63	SPD_0695	63	Core
SPD_0701	ciaR	response regulator protein	63	SPD_0701	ciaR	response regulator protein	63	SPD_0701	ciaR	response regulator protein	63	SPD_0701	ciaR	response regulator protein	63	SPD_0701	ciaR	response regulator protein	63	SPD_0701	63	Core
SPD_0703	CXP32_03985	hypothetical protein	63	SPD_0703	SP7UMMC_01707	hypothetical protein	63	SPD_0703	SPH_0902	hypothetical protein	63	SPD_0703	SpnNT_00779	hypothetical protein	63	SPD_0703	SP3UMMC_08871	hypothetical protein	63	SPD_0703	63	Core
SPD_0705	dinG	bifunctional DnaQ family exonuclease/ATP-dependent helicase	63	SPD_0705	dinG	bifunctional DnaQ family exonuclease/ATP-dependent helicase	63	SPD_0705	dinG	bifunctional DnaQ family exonuclease/ATP-dependent helicase	63	SPD_0705	dinG	bifunctional DnaQ family exonuclease/ATP-dependent helicase	63	SPD_0705	dinG	bifunctional DnaQ family exonuclease/ATP-dependent helicase	63	SPD_0705	63	Core
SPD_0706	rodA	RodA	63	SPD_0706	rodA	RodA	63	SPD_0706	rodA	RodA	63	SPD_0706	rodA	RodA	63	SPD_0706	rodA	RodA	63	SPD_0706	63	Core
SPD_0707	yajL	4-methyl-5(b-hydroxyethyl)-thiazole monophosphate biosynthesis protein	63	SPD_0707	yajL	4-methyl-5(b-hydroxyethyl)-thiazole monophosphate biosynthesis protein	63	SPD_0707	yajL	4-methyl-5(b-hydroxyethyl)-thiazole monophosphate biosynthesis protein	63	SPD_0707	yajL	4-methyl-5(b-hydroxyethyl)-thiazole monophosphate biosynthesis protein	63	SPD_0707	yajL	4-methyl-5(b-hydroxyethyl)-thiazole monophosphate biosynthesis protein	63	SPD_0707	63	Core
SPD_0708	group_6339	phosphoglycolate phosphatase	63	SPD_0708	gph	phosphoglycolate phosphatase	63	SPD_0708	gph	phosphoglycolate phosphatase	63	SPD_0708	gph	phosphoglycolate phosphatase	63	SPD_0708	gph	phosphoglycolate phosphatase	63	SPD_0708	63	Core
SPD_0709	gyrB	DNA gyrase subunit B	63	SPD_0709	gyrB	DNA gyrase subunit B	63	SPD_0709	gyrB	DNA gyrase subunit B	63	SPD_0709	gyrB	DNA gyrase subunit B	63	SPD_0709	gyrB	DNA gyrase subunit B	63	SPD_0709	63	Core
SPD_0721	folD	FolD bifunctional protein [includes: methylenetetrahydrofolate dehydrogenase/methenyltetrahydrofolate cyclohydrolase]	63	SPD_0721	folD	bifunctional protein FolD	63	SPD_0721	folD	FolD bifunctional protein [includes: methylenetetrahydrofolate dehydrogenase/methenyltetrahydrofolate cyclohydrolase]	63	SPD_0721	folD	bifunctional protein FolD	63	SPD_0721	folD	FolD bifunctional protein [includes: methylenetetrahydrofolate dehydrogenase/methenyltetrahydrofolate cyclohydrolase]	63	SPD_0721	63	Core
SPD_0723	rpiA	ribose 5-phosphate isomerase A	63	SPD_0723	rpiA	ribose 5-phosphate isomerase A	63	SPD_0723	rpiA	ribose 5-phosphate isomerase A	63	SPD_0723	rpiA	ribose 5-phosphate isomerase A	63	SPD_0723	rpiA	ribose 5-phosphate isomerase A	63	SPD_0723	63	Core
SPD_0730	deoD	purine nucleoside phosphorylase	63	SPD_0730	deoD	purine nucleoside phosphorylase	63	SPD_0730	deoD	purine nucleoside phosphorylase	63	SPD_0730	deoD	purine nucleoside phosphorylase	63	SPD_0730	deoD	purine nucleoside phosphorylase	63	SPD_0730	63	Core
SPD_0733	coaA	pantothenate kinase	63	SPD_0733	coaA	pantothenate kinase	63	SPD_0733	coaA	pantothenate kinase	63	SPD_0733	coaA	pantothenate kinase	63	SPD_0733	coaA	pantothenate kinase	63	SPD_0733	63	Core
SPD_0735	rsmC	methyltransferase small domain superfamily	63	SPD_0735	rsmC	methyltransferase small domain superfamily	63	SPD_0735	rsmC	methyltransferase small domain superfamily	63	SPD_0735	rsmC	methyltransferase small domain superfamily	63	SPD_0735	rsmC	methyltransferase small domain superfamily	63	SPD_0735	63	Core
SPD_0738	cdd	cytidine deaminase	63	SPD_0738	cdd	cytidine deaminase	63	SPD_0738	cdd	cytidine deaminase	63	SPD_0738	cdd	cytidine deaminase	63	SPD_0738	cdd	cytidine deaminase	63	SPD_0738	63	Core
SPD_0739	tmpC	lipoprotein	63	SPD_0739	tmpC	lipoprotein	63	SPD_0739	tmpC	lipoprotein	63	SPD_0739	tmpC	lipoprotein	63	SPD_0739	tmpC	lipoprotein	63	SPD_0739	63	Core
SPD_0741	mglC	ABC transporter permease	63	SPD_0741	mglC	ABC transporter permease	63	SPD_0741	mglC	ABC transporter permease	63	SPD_0741	mglC	ABC transporter permease	63	SPD_0741	mglC	ABC transporter permease	63	SPD_0741	63	Core
SPD_0742	SP3UMMC_08185	ABC transporter permease	63	SPD_0742	C3Y86_03880	ABC transporter permease	63	SPD_0742	SPJ_0785	ABC transporter permease	63	SPD_0742	KK0381_03000	ABC transporter permease	63	SPD_0742	NCTC11902_00787	ABC transporter permease	63	SPD_0742	63	Core
SPD_0746	parE	DNA topoisomerase IV subunit B	63	SPD_0746	parE	DNA topoisomerase IV subunit B	63	SPD_0746	parE	DNA topoisomerase IV subunit B	63	SPD_0746	parE	DNA topoisomerase IV subunit B	63	SPD_0746	parE	DNA topoisomerase IV subunit B	63	SPD_0746	63	Core
SPD_0751	C4N11_04035	hypothetical protein	63	SPD_0751	SPNHU15_00905	hypothetical protein	63	SPD_0751	SPT_1346	hypothetical protein	63	SPD_0751	BOC72_01266	hypothetical protein	63	SPD_0751	DA395_04410	hypothetical protein	63	SPD_0751	63	Core
SPD_0752	SPN034183_07700	permease	63	SPD_0752	SP7UMMC_10122	permease	63	SPD_0752	SPCG_0803	permease	63	SPD_0752	SPAT_0793	permease	63	SPD_0752	NCTC11902_00800	permease	63	SPD_0752	63	Core
SPD_0753	pcp	pyroglutamyl-peptidase I	63	SPD_0753	pcp	pyroglutamyl-peptidase I	63	SPD_0753	pcp	pyroglutamyl-peptidase I	63	SPD_0753	pcp	pyroglutamyl-peptidase I	63	SPD_0753	pcp	pyroglutamyl-peptidase I	63	SPD_0753	63	Core
SPD_0754	SPAP_0829	hypothetical protein	63	SPD_0754	BUM80_01800	hypothetical protein	63	SPD_0754	NCTC13276_00772	hypothetical protein	63	SPD_0754	SPJ_0798	hypothetical protein	63	SPD_0754	NCTC13276_00772	hypothetical protein	63	SPD_0754	63	Core
SPD_0759	msrC	GAF domain-containing protein	63	SPD_0759	msrC	GAF domain-containing protein	63	SPD_0759	msrC	GAF domain-containing protein	63	SPD_0759	msrC	GAF domain-containing protein	63	SPD_0759	msrC	GAF domain-containing protein	63	SPD_0759	63	Core
SPD_0760	dnaX	DNA polymerase III subunit gamma/tau	63	SPD_0760	dnaX	DNA polymerase III subunit gamma/tau	63	SPD_0760	dnaX	DNA polymerase III subunit gamma/tau	63	SPD_0760	dnaX	DNA polymerase III subunit gamma/tau	63	SPD_0760	dnaX	DNA polymerase III subunit gamma/tau	63	SPD_0760	63	Core
SPD_0762	sufC	FeS assembly ATPase SufC	63	SPD_0762	sufC	FeS assembly ATPase SufC	63	SPD_0762	sufC	FeS assembly ATPase SufC	63	SPD_0762	sufC	FeS assembly ATPase SufC	63	SPD_0762	sufC	FeS assembly ATPase SufC	63	SPD_0762	63	Core
SPD_0764	csdB	cysteine desulfurase	63	SPD_0764	csdB	cysteine desulfurase	63	SPD_0764	csdB	cysteine desulfurase	63	SPD_0764	csdB	cysteine desulfurase	63	SPD_0764	csdB	cysteine desulfurase	63	SPD_0764	63	Core
SPD_0765	nifU	SUF system FeS assembly protein, NifU family	63	SPD_0765	nifU	SUF system FeS assembly protein, NifU family	63	SPD_0765	nifU	SUF system FeS assembly protein, NifU family	63	SPD_0765	nifU	SUF system FeS assembly protein, NifU family	63	SPD_0765	nifU	SUF system FeS assembly protein, NifU family	63	SPD_0765	63	Core
SPD_0766	sufB	FeS assembly protein SufB	63	SPD_0766	sufB	FeS assembly protein SufB	63	SPD_0766	sufB	FeS assembly protein SufB	63	SPD_0766	sufB	FeS assembly protein SufB	63	SPD_0766	sufB	FeS assembly protein SufB	63	SPD_0766	63	Core
SPD_0768	tqsA	membrane protein	63	SPD_0768	tqsA	membrane protein	63	SPD_0768	tqsA	membrane protein	63	SPD_0768	tqsA	membrane protein	63	SPD_0768	tqsA	membrane protein	63	SPD_0768	63	Core
SPD_0773	fruA	PTS fructose transporter subunit IIC	63	SPD_0773	fruA	PTS fructose transporter subunit IIC	63	SPD_0773	fruA	PTS fructose transporter subunit IIC	63	SPD_0773	fruA	PTS fructose transporter subunit IIC	63	SPD_0773	fruA	PTS fructose transporter subunit IIC	63	SPD_0773	63	Core
SPD_0776	iscS_1	cysteine desulfurase	63	SPD_0776	iscS_1	cysteine desulfurase	63	SPD_0776	iscS_1	cysteine desulfurase	63	SPD_0776	iscS_1	cysteine desulfurase	63	SPD_0776	iscS_1	cysteine desulfurase	63	SPD_0776	63	Core
SPD_0777	thiI	thiamine biosynthesis protein ThiI	63	SPD_0777	thiI	thiamine biosynthesis protein ThiI	63	SPD_0777	thiI	thiamine biosynthesis protein ThiI	63	SPD_0777	thiI	thiamine biosynthesis protein ThiI	63	SPD_0777	thiI	thiamine biosynthesis protein ThiI	63	SPD_0777	63	Core
SPD_0788	dnaE	DNA polymerase III subunit alpha	63	SPD_0788	dnaE	DNA polymerase III subunit alpha	63	SPD_0788	dnaE	DNA polymerase III subunit alpha	63	SPD_0788	dnaE	DNA polymerase III subunit alpha	63	SPD_0788	dnaE	DNA polymerase III subunit alpha	63	SPD_0788	63	Core
SPD_0789	pfkA	6-phosphofructokinase	63	SPD_0789	pfkA	6-phosphofructokinase	63	SPD_0789	pfkA	6-phosphofructokinase	63	SPD_0789	pfkA	6-phosphofructokinase	63	SPD_0789	pfkA	6-phosphofructokinase	63	SPD_0789	63	Core
SPD_0792	SPN034183_08070	putative lipoprotein	63	SPD_0792	SPP_0907	putative lipoprotein	63	SPD_0792	KK0981_28730	putative lipoprotein	63	SPD_0792	BOC72_01223	putative lipoprotein	63	SPD_0792	SPAT_0837	putative lipoprotein	63	SPD_0792	63	Core
SPD_0797	SP6UMMC_08483	ABC transporter, substrate-binding protein	63	SPD_0797	NCTC12977_00376	ABC transporter, substrate-binding protein	63	SPD_0797	KK0981_28770	ABC transporter, substrate-binding protein	63	SPD_0797	SP4UMMC_01997	ABC transporter, substrate-binding protein	63	SPD_0797	spr0804	ABC transporter, substrate-binding protein	63	SPD_0797	63	Core
SPD_0798	BWQ98_04585	putative permease	63	SPD_0798	SPT_1295	putative permease	63	SPD_0798	SPAT_0842	putative permease	63	SPD_0798	SP4UMMC_01992	putative permease	63	SPD_0798	NCTC11902_00849	putative permease	63	SPD_0798	63	Core
SPD_0802	yhgF	putative transcription accessory protein	63	SPD_0802	yhgF	putative transcription accessory protein	63	SPD_0802	yhgF	putative transcription accessory protein	63	SPD_0802	yhgF	putative transcription accessory protein	63	SPD_0802	yhgF	putative transcription accessory protein	63	SPD_0802	63	Core
SPD_0803	NCTC12977_00381	PspC domain-containing protein	63	SPD_0803	NCTC13276_00822	PspC domain-containing protein	63	SPD_0803	C3Y86_04235	PspC domain-containing protein	63	SPD_0803	SP7UMMC_09782	PspC domain-containing protein	63	SPD_0803	ERS445053_01821	PspC domain-containing protein	63	SPD_0803	63	Core
SPD_0809	speA	arginine decarboxylase	63	SPD_0809	speA	arginine decarboxylase	63	SPD_0809	speA	arginine decarboxylase	63	SPD_0809	speA	arginine decarboxylase	63	SPD_0809	speA	arginine decarboxylase	63	SPD_0809	63	Core
SPD_0813	nspC	carboxynorspermidine decarboxylase	63	SPD_0813	nspC	carboxynorspermidine decarboxylase	63	SPD_0813	nspC	carboxynorspermidine decarboxylase	63	SPD_0813	nspC	carboxynorspermidine decarboxylase	63	SPD_0813	nspC	carboxynorspermidine decarboxylase	63	SPD_0813	63	Core
SPD_0814	aguA	agmatine deiminase	63	SPD_0814	aguA	agmatine deiminase	63	SPD_0814	aguA	agmatine deiminase	63	SPD_0814	aguA	agmatine deiminase	63	SPD_0814	aguA	agmatine deiminase	63	SPD_0814	63	Core
SPD_0815	aguB	N-carbamoylputrescine amidase	63	SPD_0815	aguB	N-carbamoylputrescine amidase	63	SPD_0815	aguB	N-carbamoylputrescine amidase	63	SPD_0815	aguB	N-carbamoylputrescine amidase	63	SPD_0815	aguB	N-carbamoylputrescine amidase	63	SPD_0815	63	Core
SPD_0816	yidA_1	Cof family protein	63	SPD_0816	yidA_1	Cof family protein	63	SPD_0816	yidA_1	Cof family protein	63	SPD_0816	yidA_1	Cof family protein	63	SPD_0816	yidA_1	Cof family protein	63	SPD_0816	63	Core
SPD_0818	cysB	LysR family transcriptional regulator	63	SPD_0818	cysB	LysR family transcriptional regulator	63	SPD_0818	cysB	LysR family transcriptional regulator	63	SPD_0818	cysB	LysR family transcriptional regulator	63	SPD_0818	cysB	LysR family transcriptional regulator	63	SPD_0818	63	Core
SPD_0819	lspA	signal peptidase II	63	SPD_0819	lspA	signal peptidase II	63	SPD_0819	lspA	signal peptidase II	63	SPD_0819	lspA	signal peptidase II	63	SPD_0819	lspA	signal peptidase II	63	SPD_0819	63	Core
SPD_0820	rluD	ribosomal large subunit pseudouridine synthase D	63	SPD_0820	rluD	ribosomal large subunit pseudouridine synthase D	63	SPD_0820	rluD	ribosomal large subunit pseudouridine synthase D	63	SPD_0820	rluD	ribosomal large subunit pseudouridine synthase D	63	SPD_0820	rluD	ribosomal large subunit pseudouridine synthase D	63	SPD_0820	63	Core
SPD_0825	tmk	thymidylate kinase	63	SPD_0825	tmk	thymidylate kinase	63	SPD_0825	tmk	thymidylate kinase	63	SPD_0825	tmk	thymidylate kinase	63	SPD_0825	tmk	thymidylate kinase	63	SPD_0825	63	Core
SPD_0826	holB	DNA polymerase III subunit delta'	63	SPD_0826	holB	DNA polymerase III subunit delta'	63	SPD_0826	holB	DNA polymerase III subunit delta'	63	SPD_0826	holB	DNA polymerase III subunit delta'	63	SPD_0826	holB	DNA polymerase III subunit delta'	63	SPD_0826	63	Core
SPD_0827	yabA	DNA replication initiation control protein YabA	63	SPD_0827	yabA	DNA replication initiation control protein YabA	63	SPD_0827	yabA	DNA replication initiation control protein YabA	63	SPD_0827	yabA	DNA replication initiation control protein YabA	63	SPD_0827	yabA	DNA replication initiation control protein YabA	63	SPD_0827	63	Core
SPD_0828	rsmI	tetrapyrrole (corrin/porphyrin) methylase family protein	63	SPD_0828	rsmI	16S rRNA (cytidine(1402)-2'-O)-methyltransferase	63	SPD_0828	rsmI	tetrapyrrole (corrin/porphyrin) methylase family protein	63	SPD_0828	rsmI	16S rRNA (cytidine(1402)-2'-O)-methyltransferase	63	SPD_0828	rsmI	16S rRNA (cytidine(1402)-2'-O)-methyltransferase	63	SPD_0828	63	Core
SPD_0835	frr	ribosome recycling factor	63	SPD_0835	frr	ribosome recycling factor	63	SPD_0835	frr	ribosome recycling factor	63	SPD_0835	frr	ribosome recycling factor	63	SPD_0835	frr	ribosome recycling factor	63	SPD_0835	63	Core
SPD_0843	comEA	competence protein CelA	63	SPD_0843	comEA	competence protein CelA	63	SPD_0843	comEA	competence protein CelA	63	SPD_0843	comEA	competence protein CelA	63	SPD_0843	comEA	competence protein CelA	63	SPD_0843	63	Core
SPD_0848	rpmI	50S ribosomal protein L35	63	SPD_0848	rpmI	50S ribosomal protein L35	63	SPD_0848	rpmI	50S ribosomal protein L35	63	SPD_0848	rpmI	50S ribosomal protein L35	63	SPD_0848	rpmI	50S ribosomal protein L35	63	SPD_0848	63	Core
SPD_0849	rplT	50S ribosomal protein L20	63	SPD_0849	rplT	50S ribosomal protein L20	63	SPD_0849	rplT	50S ribosomal protein L20	63	SPD_0849	rplT	50S ribosomal protein L20	63	SPD_0849	rplT	50S ribosomal protein L20	63	SPD_0849	63	Core
SPD_0850	gloA	lactoylglutathione lyase	63	SPD_0850	gloA	lactoylglutathione lyase	63	SPD_0850	gloA	lactoylglutathione lyase	63	SPD_0850	gloA	lactoylglutathione lyase	63	SPD_0850	gloA	lactoylglutathione lyase	63	SPD_0850	63	Core
SPD_0851	pyrK	dihydroorotate dehydrogenase electron transfer subunit	63	SPD_0851	pyrK	dihydroorotate dehydrogenase electron transfer subunit	63	SPD_0851	pyrK	dihydroorotate dehydrogenase electron transfer subunit	63	SPD_0851	pyrK	dihydroorotate dehydrogenase electron transfer subunit	63	SPD_0851	pyrK	dihydroorotate dehydrogenase electron transfer subunit	63	SPD_0851	63	Core
SPD_0855	ybeY	conserved hypothetical protein	63	SPD_0855	ybeY	conserved hypothetical protein	63	SPD_0855	ybeY	conserved hypothetical protein	63	SPD_0855	ybeY	conserved hypothetical protein	63	SPD_0855	ybeY	conserved hypothetical protein	63	SPD_0855	63	Core
SPD_0856	dgkA	diacylglycerol kinase	63	SPD_0856	dgkA	diacylglycerol kinase	63	SPD_0856	dgkA	diacylglycerol kinase	63	SPD_0856	dgkA	diacylglycerol kinase	63	SPD_0856	dgkA	diacylglycerol kinase	63	SPD_0856	63	Core
SPD_0857	era	GTP-binding protein Era	63	SPD_0857	era	GTP-binding protein Era	63	SPD_0857	era	GTP-binding protein Era	63	SPD_0857	era	GTP-binding protein Era	63	SPD_0857	era	GTP-binding protein Era	63	SPD_0857	63	Core
SPD_0858	mutM	formamidopyrimidine-DNA glycosylase	63	SPD_0858	mutM	formamidopyrimidine-DNA glycosylase	63	SPD_0858	mutM	formamidopyrimidine-DNA glycosylase	63	SPD_0858	mutM	formamidopyrimidine-DNA glycosylase	63	SPD_0858	mutM	formamidopyrimidine-DNA glycosylase	63	SPD_0858	63	Core
SPD_0859	coaE	dephospho-CoA kinase	63	SPD_0859	coaE	dephospho-CoA kinase	63	SPD_0859	coaE	dephospho-CoA kinase	63	SPD_0859	coaE	dephospho-CoA kinase	63	SPD_0859	coaE	dephospho-CoA kinase	63	SPD_0859	63	Core
SPD_0860	pmrA	multidrug resistance protein MdtG	63	SPD_0860	pmrA	multidrug resistance protein MdtG	63	SPD_0860	pmrA	multidrug resistance protein MdtG	63	SPD_0860	pmrA	multidrug resistance protein MdtG	63	SPD_0860	pmrA	multidrug resistance protein MdtG	63	SPD_0860	63	Core
SPD_0861	secG	preprotein translocase subunit SecG	63	SPD_0861	secG	preprotein translocase subunit SecG	63	SPD_0861	secG	preprotein translocase subunit SecG	63	SPD_0861	secG	preprotein translocase subunit SecG	63	SPD_0861	secG	preprotein translocase subunit SecG	63	SPD_0861	63	Core
SPD_0862	rnr	ribonuclease R	63	SPD_0862	rnr	ribonuclease R	63	SPD_0862	rnr	ribonuclease R	63	SPD_0862	rnr	ribonuclease R	63	SPD_0862	rnr	ribonuclease R	63	SPD_0862	63	Core
SPD_0863	smpB	SsrA-binding protein	63	SPD_0863	smpB	SsrA-binding protein	63	SPD_0863	smpB	SsrA-binding protein	63	SPD_0863	smpB	SsrA-binding protein	63	SPD_0863	smpB	SsrA-binding protein	63	SPD_0863	63	Core
SPD_0864	tehB	tellurite resistance protein TehB	63	SPD_0864	tehB	tellurite resistance protein TehB	63	SPD_0864	tehB	tellurite resistance protein TehB	63	SPD_0864	tehB	tellurite resistance protein TehB	63	SPD_0864	tehB	tellurite resistance protein TehB	63	SPD_0864	63	Core
SPD_0866	pepF	oligoendopeptidase F	63	SPD_0866	pepF	oligoendopeptidase F	63	SPD_0866	pepF	oligoendopeptidase F	63	SPD_0866	pepF	oligoendopeptidase F	63	SPD_0866	pepF	oligoendopeptidase F	63	SPD_0866	63	Core
SPD_0867	KK0981_29440	O-methyltransferase	63	SPD_0867	SPD_0867	O-methyltransferase	63	SPD_0867	SPAP_1013	O-methyltransferase	63	SPD_0867	SP70585_1020	O-methyltransferase	63	SPD_0867	C4N11_04690	O-methyltransferase	63	SPD_0867	63	Core
SPD_0870	pspB	phosphoglycerate mutase	63	SPD_0870	pspB	phosphoglycerate mutase	63	SPD_0870	pspB	phosphoglycerate mutase	63	SPD_0870	pspB	phosphoglycerate mutase	63	SPD_0870	pspB	phosphoglycerate mutase	63	SPD_0870	63	Core
SPD_0871	ybaK	regulatory protein	63	SPD_0871	ybaK	regulatory protein	63	SPD_0871	ybaK	regulatory protein	63	SPD_0871	ybaK	regulatory protein	63	SPD_0871	ybaK	regulatory protein	63	SPD_0871	63	Core
SPD_0872	SPAP_1022	integral membrane protein	63	SPD_0872	SPNINV200_09060	integral membrane protein	63	SPD_0872	DA395_05060	integral membrane protein	63	SPD_0872	SPNHU17_01028	integral membrane protein	63	SPD_0872	SPNHU15_01030	integral membrane protein	63	SPD_0872	63	Core
SPD_0873	SP670_1333	glycosyl hydrolase family 25	63	SPD_0873	INV104_08480	glycosyl hydrolase family 25	63	SPD_0873	PCS8235_00700	glycosyl hydrolase family 25	63	SPD_0873	NCTC7466_00904	glycosyl hydrolase family 25	63	SPD_0873	SP670_1333	glycosyl hydrolase family 25	63	SPD_0873	63	Core
SPD_0874	glmU	bifunctional N-acetylglucosamine-1-phosphate uridyltransferase/glucosamine-1-phosphate acetyltransferase	63	SPD_0874	glmU	bifunctional N-acetylglucosamine-1-phosphate uridyltransferase/glucosamine-1-phosphate acetyltransferase	63	SPD_0874	glmU	bifunctional N-acetylglucosamine-1-phosphate uridyltransferase/glucosamine-1-phosphate acetyltransferase	63	SPD_0874	glmU	bifunctional N-acetylglucosamine-1-phosphate uridyltransferase/glucosamine-1-phosphate acetyltransferase	63	SPD_0874	glmU	bifunctional N-acetylglucosamine-1-phosphate uridyltransferase/glucosamine-1-phosphate acetyltransferase	63	SPD_0874	63	Core
SPD_0875	nudF	ADP-ribose pyrophosphatase	63	SPD_0875	nudF	ADP-ribose pyrophosphatase	63	SPD_0875	nudF	ADP-ribose pyrophosphatase	63	SPD_0875	nudF	ADP-ribose pyrophosphatase	63	SPD_0875	nudF	ADP-ribose pyrophosphatase	63	SPD_0875	63	Core
SPD_0876	SPN994038_08800	hypothetical protein	63	SPD_0876	SPNU_0946	hypothetical protein	63	SPD_0876	SP4UMMC_08884	hypothetical protein	63	SPD_0876	BWQ98_05020	hypothetical protein	63	SPD_0876	SPND219_00997	hypothetical protein	63	SPD_0876	63	Core
SPD_0877	mtnN	5'-methylthioadenosine/S-adenosylhomocysteine nucleosidase	63	SPD_0877	mtnN	5'-methylthioadenosine/S-adenosylhomocysteine nucleosidase	63	SPD_0877	mtnN	5'-methylthioadenosine/S-adenosylhomocysteine nucleosidase	63	SPD_0877	mtnN	5'-methylthioadenosine/S-adenosylhomocysteine nucleosidase	63	SPD_0877	mtnN	5'-methylthioadenosine/S-adenosylhomocysteine nucleosidase	63	SPD_0877	63	Core
SPD_0878	orfX	hypothetical protein	63	SPD_0878	orfX	hypothetical protein	63	SPD_0878	orfX	hypothetical protein	63	SPD_0878	orfX	hypothetical protein	63	SPD_0878	orfX	hypothetical protein	63	SPD_0878	63	Core
SPD_0879	dnaQ	DNA polymerase III subunit epsilon	63	SPD_0879	dnaQ	DNA polymerase III subunit epsilon	63	SPD_0879	dnaQ	DNA polymerase III subunit epsilon	63	SPD_0879	dnaQ	DNA polymerase III subunit epsilon	63	SPD_0879	dnaQ	DNA polymerase III subunit epsilon	63	SPD_0879	63	Core
SPD_0880	ugpQ	glycerophosphoryl diester phosphodiesterase family protein	63	SPD_0880	ugpQ	glycerophosphoryl diester phosphodiesterase family protein	63	SPD_0880	ugpQ	glycerophosphoryl diester phosphodiesterase family protein	63	SPD_0880	ugpQ	glycerophosphoryl diester phosphodiesterase family protein	63	SPD_0880	ugpQ	glycerophosphoryl diester phosphodiesterase family protein	63	SPD_0880	63	Core
SPD_0885	dsbD_2	cytochrome c-type biogenesis protein CcdA	63	SPD_0885	dsbD_2	cytochrome c-type biogenesis protein CcdA	63	SPD_0885	dsbD_2	cytochrome c-type biogenesis protein CcdA	63	SPD_0885	dsbD_2	cytochrome c-type biogenesis protein CcdA	63	SPD_0885	dsbD_2	cytochrome c-type biogenesis protein CcdA	63	SPD_0885	63	Core
SPD_0886	resA	thioredoxin family protein	63	SPD_0886	resA	thioredoxin family protein	63	SPD_0886	resA	thioredoxin family protein	63	SPD_0886	resA	thioredoxin family protein	63	SPD_0886	resA	thioredoxin family protein	63	SPD_0886	63	Core
SPD_0887	yfnA	amino acid permease family protein	63	SPD_0887	yfnA	amino acid permease family protein	63	SPD_0887	yfnA	amino acid permease family protein	63	SPD_0887	yfnA	amino acid permease family protein	63	SPD_0887	yfnA	amino acid permease family protein	63	SPD_0887	63	Core
SPD_0888	lmb	adhesion lipoprotein	63	SPD_0888	lmb	adhesion lipoprotein	63	SPD_0888	lmb	adhesion lipoprotein	63	SPD_0888	lmb	adhesion lipoprotein	63	SPD_0888	lmb	adhesion lipoprotein	63	SPD_0888	63	Core
SPD_0897	mesH	GtrA-like protein	63	SPD_0897	mesH	GtrA-like protein	63	SPD_0897	mesH	GtrA-like protein	63	SPD_0897	mesH	GtrA-like protein	63	SPD_0897	mesH	GtrA-like protein	63	SPD_0897	63	Core
SPD_0900	asd	aspartate-semialdehyde dehydrogenase	63	SPD_0900	asd	aspartate-semialdehyde dehydrogenase	63	SPD_0900	asd	aspartate-semialdehyde dehydrogenase	63	SPD_0900	asd	aspartate-semialdehyde dehydrogenase	63	SPD_0900	asd	aspartate-semialdehyde dehydrogenase	63	SPD_0900	63	Core
SPD_0901	dapA	dihydrodipicolinate synthase	63	SPD_0901	dapA	dihydrodipicolinate synthase	63	SPD_0901	dapA	dihydrodipicolinate synthase	63	SPD_0901	dapA	dihydrodipicolinate synthase	63	SPD_0901	dapA	dihydrodipicolinate synthase	63	SPD_0901	63	Core
SPD_0902	trmE	tRNA modification GTPase TrmE	63	SPD_0902	trmE	tRNA modification GTPase TrmE	63	SPD_0902	trmE	tRNA modification GTPase TrmE	63	SPD_0902	trmE	tRNA modification GTPase TrmE	63	SPD_0902	trmE	tRNA modification GTPase TrmE	63	SPD_0902	63	Core
SPD_0903	xylH	4-oxalocrotonate tautomerase	63	SPD_0903	xylH	4-oxalocrotonate tautomerase	63	SPD_0903	xylH	4-oxalocrotonate tautomerase	63	SPD_0903	xylH	4-oxalocrotonate tautomerase	63	SPD_0903	xylH	4-oxalocrotonate tautomerase	63	SPD_0903	63	Core
SPD_0907	hemK	protein-(glutamine-N5) methyltransferase, release factor-specific	63	SPD_0907	hemK	protein-(glutamine-N5) methyltransferase, release factor-specific	63	SPD_0907	hemK	protein-(glutamine-N5) methyltransferase, release factor-specific	63	SPD_0907	hemK	protein-(glutamine-N5) methyltransferase, release factor-specific	63	SPD_0907	hemK	protein-(glutamine-N5) methyltransferase, release factor-specific	63	SPD_0907	63	Core
SPD_0908	rimN	Sua5/YciO/YrdC/YwlC family protein	63	SPD_0908	rimN	Sua5/YciO/YrdC/YwlC family protein	63	SPD_0908	rimN	Sua5/YciO/YrdC/YwlC family protein	63	SPD_0908	rimN	Sua5/YciO/YrdC/YwlC family protein	63	SPD_0908	rimN	Sua5/YciO/YrdC/YwlC family protein	63	SPD_0908	63	Core
SPD_0909	SPT_1075	acetyltransferase (GNAT) family protein	63	SPD_0909	SPN23F09460	acetyltransferase (GNAT) family protein	63	SPD_0909	KK0381_04730	acetyltransferase (GNAT) family protein	63	SPD_0909	SP3UMMC_01463	acetyltransferase (GNAT) family protein	63	SPD_0909	SPNU_0978	acetyltransferase (GNAT) family protein	63	SPD_0909	63	Core
SPD_0911	SPN994039_09130	hypothetical protein	63	SPD_0911	A66_00930	hypothetical protein	63	SPD_0911	ERS445053_01709	hypothetical protein	63	SPD_0911	INV104_08880	hypothetical protein	63	SPD_0911	CWI64_00765	hypothetical protein	63	SPD_0911	63	Core
SPD_0913	SPND122_01016	hypothetical protein	63	SPD_0913	CXP32_05140	hypothetical protein	63	SPD_0913	SPT_1079	hypothetical protein	63	SPD_0913	SP6UMMC_06929	hypothetical protein	63	SPD_0913	SPND219_01032	hypothetical protein	63	SPD_0913	63	Core
SPD_0954	SP670_1270	ABC transporter substrate-binding protein	63	SPD_0954	SPN034156_00680	ABC transporter substrate-binding protein	63	SPD_0954	SPN034183_09800	ABC transporter substrate-binding protein	63	SPD_0954	BOC71_01060	ABC transporter substrate-binding protein	63	SPD_0954	SPNU_1020	ABC transporter substrate-binding protein	63	SPD_0954	63	Core
SPD_0957	dnaG	DNA primase	63	SPD_0957	dnaG	DNA primase	63	SPD_0957	dnaG	DNA primase	63	SPD_0957	dnaG	DNA primase	63	SPD_0957	dnaG	DNA primase	63	SPD_0957	63	Core
SPD_0958	rpoD	RNA polymerase sigma factor RpoD	63	SPD_0958	rpoD	RNA polymerase sigma factor RpoD	63	SPD_0958	rpoD	RNA polymerase sigma factor RpoD	63	SPD_0958	rpoD	RNA polymerase sigma factor RpoD	63	SPD_0958	rpoD	RNA polymerase sigma factor RpoD	63	SPD_0958	63	Core
SPD_0959	mrp	conserved hypothetical protein	63	SPD_0959	mrp	conserved hypothetical protein	63	SPD_0959	mrp	conserved hypothetical protein	63	SPD_0959	mrp	conserved hypothetical protein	63	SPD_0959	mrp	conserved hypothetical protein	63	SPD_0959	63	Core
SPD_0960	cpoA	glycosyl transferase CpoA	63	SPD_0960	cpoA	glycosyl transferase CpoA	63	SPD_0960	cpoA	glycosyl transferase CpoA	63	SPD_0960	cpoA	glycosyl transferase CpoA	63	SPD_0960	cpoA	glycosyl transferase CpoA	63	SPD_0960	63	Core
SPD_0961	mgtA	glycosyl transferase, group 1	63	SPD_0961	mgtA	glycosyl transferase, group 1	63	SPD_0961	mgtA	glycosyl transferase, group 1	63	SPD_0961	mgtA	glycosyl transferase, group 1	63	SPD_0961	mgtA	glycosyl transferase, group 1	63	SPD_0961	63	Core
SPD_0962	SP3UMMC_10106	hypothetical protein	63	SPD_0962	SPAT_1009	hypothetical protein	63	SPD_0962	SPH_1165	hypothetical protein	63	SPD_0962	SPN994039_09780	hypothetical protein	63	SPD_0962	A66_00982	hypothetical protein	63	SPD_0962	63	Core
SPD_0970	map	methionine aminopeptidase	63	SPD_0970	map	methionine aminopeptidase	63	SPD_0970	map	methionine aminopeptidase	63	SPD_0970	map	methionine aminopeptidase	63	SPD_0970	map	methionine aminopeptidase	63	SPD_0970	63	Core
SPD_0973	pcrA	ATP-dependent DNA helicase PcrA	63	SPD_0973	pcrA	ATP-dependent DNA helicase PcrA	63	SPD_0973	pcrA	ATP-dependent DNA helicase PcrA	63	SPD_0973	pcrA	ATP-dependent DNA helicase PcrA	63	SPD_0973	pcrA	ATP-dependent DNA helicase PcrA	63	SPD_0973	63	Core
SPD_0976	rex	redox-sensing transcriptional repressor Rex	63	SPD_0976	rex	redox-sensing transcriptional repressor Rex	63	SPD_0976	rex	redox-sensing transcriptional repressor Rex	63	SPD_0976	rex	redox-sensing transcriptional repressor Rex	63	SPD_0976	rex	redox-sensing transcriptional repressor Rex	63	SPD_0976	63	Core
SPD_0977	T308_05295	hypothetical protein	63	SPD_0977	T308_05295	hypothetical protein	63	SPD_0977	T308_05295	hypothetical protein	63	SPD_0977	T308_05295	hypothetical protein	63	SPD_0977	T308_05295	hypothetical protein	63	SPD_0977	63	Core
SPD_0978	SP7UMMC_10911	hypothetical protein	63	SPD_0978	SPN034183_10020	hypothetical protein	63	SPD_0978	SP5UMMC_03312	hypothetical protein	63	SPD_0978	SPH_1184	hypothetical protein	63	SPD_0978	SPND122_01078	hypothetical protein	63	SPD_0978	63	Core
SPD_0979	iscS_2	putative cysteine desulfurase	63	SPD_0979	iscS_2	putative cysteine desulfurase	63	SPD_0979	iscS_2	putative cysteine desulfurase	63	SPD_0979	iscS_2	putative cysteine desulfurase	63	SPD_0979	iscS_2	putative cysteine desulfurase	63	SPD_0979	63	Core
SPD_0980	prs2	ribose-phosphate pyrophosphokinase	63	SPD_0980	prs2	ribose-phosphate pyrophosphokinase	63	SPD_0980	prs2	ribose-phosphate pyrophosphokinase	63	SPD_0980	prs2	ribose-phosphate pyrophosphokinase	63	SPD_0980	prs2	ribose-phosphate pyrophosphokinase	63	SPD_0980	63	Core
SPD_0982	yjbM	GTP pyrophosphokinase	63	SPD_0982	yjbM	GTP pyrophosphokinase	63	SPD_0982	yjbM	GTP pyrophosphokinase	63	SPD_0982	yjbM	GTP pyrophosphokinase	63	SPD_0982	yjbM	GTP pyrophosphokinase	63	SPD_0982	63	Core
SPD_0983	ppnK	NAD kinase	63	SPD_0983	ppnK	NAD kinase	63	SPD_0983	ppnK	NAD kinase	63	SPD_0983	ppnK	NAD kinase	63	SPD_0983	ppnK	NAD kinase	63	SPD_0983	63	Core
SPD_0984	rluA3	putative RNA pseudouridylate synthase	63	SPD_0984	rluA3	putative RNA pseudouridylate synthase	63	SPD_0984	rluA3	putative RNA pseudouridylate synthase	63	SPD_0984	rluA3	putative RNA pseudouridylate synthase	63	SPD_0984	rluA3	putative RNA pseudouridylate synthase	63	SPD_0984	63	Core
SPD_0987	HMPREF0837_11379	conserved hypothetical protein	63	SPD_0987	SP_1102	conserved hypothetical protein	63	SPD_0987	A66_01007	conserved hypothetical protein	63	SPD_0987	SPNA45_01395	conserved hypothetical protein	63	SPD_0987	SPP_1108	conserved hypothetical protein	63	SPD_0987	63	Core
SPD_0989	rplU	50S ribosomal protein L21	63	SPD_0989	rplU	50S ribosomal protein L21	63	SPD_0989	rplU	50S ribosomal protein L21	63	SPD_0989	rplU	50S ribosomal protein L21	63	SPD_0989	rplU	50S ribosomal protein L21	63	SPD_0989	63	Core
SPD_0994	ribF	riboflavin biosynthesis protein RibF	63	SPD_0994	ribF	riboflavin biosynthesis protein RibF	63	SPD_0994	ribF	riboflavin biosynthesis protein RibF	63	SPD_0994	ribF	riboflavin biosynthesis protein RibF	63	SPD_0994	ribF	riboflavin biosynthesis protein RibF	63	SPD_0994	63	Core
SPD_0995	SPNOXC10170	hypothetical protein	63	SPD_0995	SP70585_1182	hypothetical protein	63	SPD_0995	BMJ42_01127	hypothetical protein	63	SPD_0995	NCTC13276_01023	hypothetical protein	63	SPD_0995	SPNOXC10170	hypothetical protein	63	SPD_0995	63	Core
SPD_0996	PCS8235_00822	DegV family protein	63	SPD_0996	CWI64_01235	DegV family protein	63	SPD_0996	SPNHU17_01138	DegV family protein	63	SPD_0996	SPOH_0983	DegV family protein	63	SPD_0996	BOC72_01015	DegV family protein	63	SPD_0996	63	Core
SPD_0997	hlpA	DNA-binding protein HU	63	SPD_0997	hup	DNA-binding protein HU	63	SPD_0997	hup	DNA-binding protein HU	63	SPD_0997	hup	DNA-binding protein HU	63	SPD_0997	hup	DNA-binding protein HU	63	SPD_0997	63	Core
SPD_0998	yjjK	ABC transporter ATP-binding protein	63	SPD_0998	yjjK	ABC transporter ATP-binding protein	63	SPD_0998	yjjK	ABC transporter ATP-binding protein	63	SPD_0998	yjjK	ABC transporter ATP-binding protein	63	SPD_0998	yjjK	ABC transporter ATP-binding protein	63	SPD_0998	63	Core
SPD_1001	ligA	DNA ligase	63	SPD_1001	ligA	DNA ligase	63	SPD_1001	ligA	DNA ligase	63	SPD_1001	ligA	DNA ligase	63	SPD_1001	ligA	DNA ligase	63	SPD_1001	63	Core
SPD_1004	gapN	NADP-dependent glyceraldehyde-3-phosphate dehydrogenase	63	SPD_1004	gapN	NADP-dependent glyceraldehyde-3-phosphate dehydrogenase	63	SPD_1004	gapN	NADP-dependent glyceraldehyde-3-phosphate dehydrogenase	63	SPD_1004	gapN	NADP-dependent glyceraldehyde-3-phosphate dehydrogenase	63	SPD_1004	gapN	NADP-dependent glyceraldehyde-3-phosphate dehydrogenase	63	SPD_1004	63	Core
SPD_1008	glgA	glycogen synthase	63	SPD_1008	glgA	glycogen synthase	63	SPD_1008	glgA	glycogen synthase	63	SPD_1008	glgA	glycogen synthase	63	SPD_1008	glgA	glycogen synthase	63	SPD_1008	63	Core
SPD_1012	eno	enolase	63	SPD_1012	eno	enolase	63	SPD_1012	eno	enolase	63	SPD_1012	eno	enolase	63	SPD_1012	eno	enolase	63	SPD_1012	63	Core
SPD_1015	rexB	ATP-dependent nuclease subunit B	63	SPD_1015	rexB	ATP-dependent nuclease subunit B	63	SPD_1015	rexB	ATP-dependent nuclease subunit B	63	SPD_1015	rexB	ATP-dependent nuclease subunit B	63	SPD_1015	rexB	ATP-dependent nuclease subunit B	63	SPD_1015	63	Core
SPD_1019	rbgA	GTP-binding protein	63	SPD_1019	rbgA	GTP-binding protein	63	SPD_1019	rbgA	GTP-binding protein	63	SPD_1019	rbgA	GTP-binding protein	63	SPD_1019	rbgA	GTP-binding protein	63	SPD_1019	63	Core
SPD_1020	rnhB	ribonuclease HII	63	SPD_1020	rnhB	ribonuclease HII	63	SPD_1020	rnhB	ribonuclease HII	63	SPD_1020	rnhB	ribonuclease HII	63	SPD_1020	rnhB	ribonuclease HII	63	SPD_1020	63	Core
SPD_1030	pyrC	dihydroorotase	63	SPD_1030	pyrC	dihydroorotase	63	SPD_1030	pyrC	dihydroorotase	63	SPD_1030	pyrC	dihydroorotase	63	SPD_1030	pyrC	dihydroorotase	63	SPD_1030	63	Core
SPD_1034	yfnB	HAD superfamily hydrolase	63	SPD_1034	yfnB	HAD superfamily hydrolase	63	SPD_1034	yfnB	HAD superfamily hydrolase	63	SPD_1034	yfnB	HAD superfamily hydrolase	63	SPD_1034	yfnB	HAD superfamily hydrolase	63	SPD_1034	63	Core
SPD_1040	ptsH	phosphocarrier protein HPr	63	SPD_1040	ptsH	phosphocarrier protein HPr	63	SPD_1040	ptsH	phosphocarrier protein HPr	63	SPD_1040	ptsH	phosphocarrier protein HPr	63	SPD_1040	ptsH	phosphocarrier protein HPr	63	SPD_1040	63	Core
SPD_1041	nrdH	glutaredoxin-like protein	63	SPD_1041	nrdH	glutaredoxin-like protein	63	SPD_1041	nrdH	glutaredoxin	63	SPD_1041	nrdH	glutaredoxin	63	SPD_1041	nrdH	glutaredoxin-like protein	63	SPD_1041	63	Core
SPD_1044	lacR	lactose phosphotransferase system repressor	63	SPD_1044	lacR	lactose phosphotransferase system repressor	63	SPD_1044	lacR	lactose phosphotransferase system repressor	63	SPD_1044	lacR	lactose phosphotransferase system repressor	63	SPD_1044	lacR	lactose phosphotransferase system repressor	63	SPD_1044	63	Core
SPD_1051	lacC	tagatose-6-phosphate kinase	63	SPD_1051	lacC	tagatose-6-phosphate kinase	63	SPD_1051	lacC	tagatose-6-phosphate kinase	63	SPD_1051	lacC	tagatose-6-phosphate kinase	63	SPD_1051	lacC	tagatose-6-phosphate kinase	63	SPD_1051	63	Core
SPD_1053	lacA	galactose-6-phosphate isomerase subunit LacA	63	SPD_1053	lacA	galactose-6-phosphate isomerase subunit LacA	63	SPD_1053	lacA	galactose-6-phosphate isomerase subunit LacA	63	SPD_1053	lacA	galactose-6-phosphate isomerase subunit LacA	63	SPD_1053	lacA	galactose-6-phosphate isomerase subunit LacA	63	SPD_1053	63	Core
SPD_1061	pphA	serine/threonine protein phosphatase	63	SPD_1061	pphA	serine/threonine protein phosphatase	63	SPD_1061	pphA	serine/threonine protein phosphatase	63	SPD_1061	pphA	serine/threonine protein phosphatase	63	SPD_1061	pphA	serine/threonine protein phosphatase	63	SPD_1061	63	Core
SPD_1062	recN	DNA repair protein RecN	63	SPD_1062	recN	DNA repair protein RecN	63	SPD_1062	recN	DNA repair protein RecN	63	SPD_1062	recN	DNA repair protein RecN	63	SPD_1062	recN	DNA repair protein RecN	63	SPD_1062	63	Core
SPD_1063	ahrC	putative repressor protein	63	SPD_1063	ahrC	putative repressor protein	63	SPD_1063	ahrC	putative repressor protein	63	SPD_1063	ahrC	putative repressor protein	63	SPD_1063	ahrC	putative repressor protein	63	SPD_1063	63	Core
SPD_1064	tlyA	hemolysin A	63	SPD_1064	tlyA	hemolysin A	63	SPD_1064	tlyA	hemolysin A	63	SPD_1064	tlyA	hemolysin A	63	SPD_1064	tlyA	hemolysin A	63	SPD_1064	63	Core
SPD_1065	ispA	geranyltranstransferase	63	SPD_1065	ispA	geranyltranstransferase	63	SPD_1065	ispA	geranyltranstransferase	63	SPD_1065	ispA	geranyltranstransferase	63	SPD_1065	ispA	geranyltranstransferase	63	SPD_1065	63	Core
SPD_1066	xseB	exodeoxyribonuclease VII, small subunit	63	SPD_1066	xseB	exodeoxyribonuclease VII, small subunit	63	SPD_1066	xseB	exodeoxyribonuclease VII, small subunit	63	SPD_1066	xseB	exodeoxyribonuclease VII, small subunit	63	SPD_1066	xseB	exodeoxyribonuclease VII, small subunit	63	SPD_1066	63	Core
SPD_1069	NCTC7466_01101	hypothetical protein	63	SPD_1069	SPJ_1127	hypothetical protein	63	SPD_1069	C3Y86_05270	hypothetical protein	63	SPD_1069	SPP_1250	hypothetical protein	63	SPD_1069	SPD_1069	hypothetical protein	63	SPD_1069	63	Core
SPD_1070	truB	tRNA pseudouridine synthase B	63	SPD_1070	truB	tRNA pseudouridine synthase B	63	SPD_1070	truB	tRNA pseudouridine synthase B	63	SPD_1070	truB	tRNA pseudouridine synthase B	63	SPD_1070	truB	tRNA pseudouridine synthase B	63	SPD_1070	63	Core
SPD_1072	MYY_1025	hypothetical protein	63	SPD_1072	SP7UMMC_00717	hypothetical protein	63	SPD_1072	BOC71_00940	hypothetical protein	63	SPD_1072	SPJ_1129	hypothetical protein	63	SPD_1072	BUM80_03355	hypothetical protein	63	SPD_1072	63	Core
SPD_1078	ldh	L-lactate dehydrogenase	63	SPD_1078	ldh	L-lactate dehydrogenase	63	SPD_1078	ldh	L-lactate dehydrogenase	63	SPD_1078	ldh	L-lactate dehydrogenase	63	SPD_1078	ldh	L-lactate dehydrogenase	63	SPD_1078	63	Core
SPD_1081	SPOH_1130	cytotoxic translational repressor of toxin-antitoxin stability system	63	SPD_1081	SPAP_1248	cytotoxic translational repressor of toxin-antitoxin stability system	63	SPD_1081	SPNHU17_01259	cytotoxic translational repressor of toxin-antitoxin stability system	63	SPD_1081	spr1103	cytotoxic translational repressor of toxin-antitoxin stability system	63	SPD_1081	NCTC12977_00666	cytotoxic translational repressor of toxin-antitoxin stability system	63	SPD_1081	63	Core
SPD_1082	SPND122_01187	hypothetical protein	63	SPD_1082	KK0381_07200	hypothetical protein	63	SPD_1082	SP7UMMC_00762	hypothetical protein	63	SPD_1082	ASP0581_11890	hypothetical protein	63	SPD_1082	SPNOXC10940	hypothetical protein	63	SPD_1082	63	Core
SPD_1083	vicX	metallo-beta-lactamase superfamily protein	63	SPD_1083	vicX	metallo-beta-lactamase superfamily protein	63	SPD_1083	vicX	metallo-beta-lactamase superfamily protein	63	SPD_1083	vicX	metallo-beta-lactamase superfamily protein	63	SPD_1083	vicX	metallo-beta-lactamase superfamily protein	63	SPD_1083	63	Core
SPD_1085	vicR	DNA-binding response regulator	63	SPD_1085	vicR	DNA-binding response regulator	63	SPD_1085	vicR	DNA-binding response regulator	63	SPD_1085	vicR	DNA-binding response regulator	63	SPD_1085	vicR	DNA-binding response regulator	63	SPD_1085	63	Core
SPD_1087	fhs	formate--tetrahydrofolate ligase	63	SPD_1087	fhs	formate--tetrahydrofolate ligase	63	SPD_1087	fhs	formate--tetrahydrofolate ligase	63	SPD_1087	fhs	formate--tetrahydrofolate ligase	63	SPD_1087	fhs	formate--tetrahydrofolate ligase	63	SPD_1087	63	Core
SPD_1088	coaB	phosphopantothenate--cysteine ligase	63	SPD_1088	coaB	phosphopantothenate--cysteine ligase	63	SPD_1088	coaB	phosphopantothenate--cysteine ligase	63	SPD_1088	coaB	phosphopantothenate--cysteine ligase	63	SPD_1088	coaB	phosphopantothenate--cysteine ligase	63	SPD_1088	63	Core
SPD_1089	coaC	phosphopantothenoylcysteine decarboxylase	63	SPD_1089	coaC	phosphopantothenoylcysteine decarboxylase	63	SPD_1089	coaC	phosphopantothenoylcysteine decarboxylase	63	SPD_1089	coaC	phosphopantothenoylcysteine decarboxylase	63	SPD_1089	coaC	phosphopantothenoylcysteine decarboxylase	63	SPD_1089	63	Core
SPD_1090	panT	membrane protein	63	SPD_1090	panT	membrane protein	63	SPD_1090	panT	membrane protein	63	SPD_1090	panT	membrane protein	63	SPD_1090	panT	membrane protein	63	SPD_1090	63	Core
SPD_1091	niaX	hypothetical protein	63	SPD_1091	niaX	hypothetical protein	63	SPD_1091	niaX	hypothetical protein	63	SPD_1091	niaX	hypothetical protein	63	SPD_1091	niaX	hypothetical protein	63	SPD_1091	63	Core
SPD_1094	yjaB	acetyltransferase (GNAT) family protein	63	SPD_1094	yjaB	acetyltransferase, gnat family	63	SPD_1094	yjaB	acetyltransferase, gnat family	63	SPD_1094	yjaB	acetyltransferase, gnat family	63	SPD_1094	yjaB	acetyltransferase, gnat family	63	SPD_1094	63	Core
SPD_1099	glnQ1	glutamine ABC transporter ATP-binding protein	63	SPD_1099	glnQ1	glutamine ABC transporter ATP-binding protein	63	SPD_1099	glnQ1	glutamine ABC transporter ATP-binding protein	63	SPD_1099	glnQ1	glutamine ABC transporter ATP-binding protein	63	SPD_1099	glnQ1	glutamine ABC transporter ATP-binding protein	63	SPD_1099	63	Core
SPD_1102	yidA_2	Cof family protein	63	SPD_1102	yidA_2	Cof family protein	63	SPD_1102	yidA_2	Cof family protein	63	SPD_1102	yidA_2	Cof family protein	63	SPD_1102	yidA_2	Cof family protein	63	SPD_1102	63	Core
SPD_1103	ybjI	Cof family protein	63	SPD_1103	ybjI	Cof family protein	63	SPD_1103	ybjI	Cof family protein	63	SPD_1103	ybjI	Cof family protein	63	SPD_1103	ybjI	Cof family protein	63	SPD_1103	63	Core
SPD_1105	rnc	ribonuclease III	63	SPD_1105	rnc	ribonuclease III	63	SPD_1105	rnc	ribonuclease III	63	SPD_1105	rnc	ribonuclease III	63	SPD_1105	rnc	ribonuclease III	63	SPD_1105	63	Core
SPD_1118	cutC	copper homeostasis protein CutC	63	SPD_1118	cutC	copper homeostasis protein CutC	63	SPD_1118	cutC	copper homeostasis protein CutC	63	SPD_1118	cutC	copper homeostasis protein CutC	63	SPD_1118	cutC	copper homeostasis protein CutC	63	SPD_1118	63	Core
SPD_1119	ybaN	hypothetical protein	63	SPD_1119	ybaN	hypothetical protein	63	SPD_1119	ybaN	hypothetical protein	63	SPD_1119	ybaN	hypothetical protein	63	SPD_1119	ybaN	hypothetical protein	63	SPD_1119	63	Core
SPD_1123	licC	CTP:phosphocholine cytidylyltransferase	63	SPD_1123	group_3650	CTP:phosphocholine cytidylyltransferase	63	SPD_1123	group_3643	CTP:phosphocholine cytidylyltransferase	63	SPD_1123	group_3627	CTP:phosphocholine cytidylyltransferase	63	SPD_1123	group_3614	CTP:phosphocholine cytidylyltransferase	63	SPD_1123	63	Core
SPD_1124	licB	putative LicB-family membrane protein	63	SPD_1124	licB	putative LicB-family membrane protein	63	SPD_1124	licB	putative LicB-family membrane protein	63	SPD_1124	licB	putative LicB-family membrane protein	63	SPD_1124	licB	putative LicB-family membrane protein	63	SPD_1124	63	Core
SPD_1125	pck	choline kinase	63	SPD_1125	pck	choline kinase	63	SPD_1125	pck	choline kinase	63	SPD_1125	pck	choline kinase	63	SPD_1125	pck	choline kinase	63	SPD_1125	63	Core
SPD_1127	tarI	2-C-methyl-D-erythritol 4-phosphate cytidylyltransferase	63	SPD_1127	tarI	2-C-methyl-D-erythritol 4-phosphate cytidylyltransferase	63	SPD_1127	tarI	2-C-methyl-D-erythritol 4-phosphate cytidylyltransferase	63	SPD_1127	tarI	2-C-methyl-D-erythritol 4-phosphate cytidylyltransferase	63	SPD_1127	tarI	2-C-methyl-D-erythritol 4-phosphate cytidylyltransferase	63	SPD_1127	63	Core
SPD_1128	tacF	putative polysaccharide biosynthesis flippase	63	SPD_1128	tacF	putative polysaccharide biosynthesis flippase	63	SPD_1128	tacF	putative polysaccharide biosynthesis flippase	63	SPD_1128	tacF	putative polysaccharide biosynthesis flippase	63	SPD_1128	tacF	putative polysaccharide biosynthesis flippase	63	SPD_1128	63	Core
SPD_1129	licD1	putative phosphotransferase LicD1	63	SPD_1129	licD1	putative phosphotransferase LicD1	63	SPD_1129	licD1	putative phosphotransferase LicD1	63	SPD_1129	licD1	putative phosphotransferase LicD1	63	SPD_1129	licD1	putative phosphotransferase LicD1	63	SPD_1129	63	Core
SPD_1131	carB	carbamoyl-phosphate synthase, large subunit	63	SPD_1131	carB	carbamoyl-phosphate synthase, large subunit	63	SPD_1131	carB	carbamoyl-phosphate synthase, large subunit	63	SPD_1131	carB	carbamoyl-phosphate synthase, large subunit	63	SPD_1131	carB	carbamoyl-phosphate synthase, large subunit	63	SPD_1131	63	Core
SPD_1132	carA	carbamoyl-phosphate synthase, small subunit	63	SPD_1132	carA	carbamoyl-phosphate synthase, small subunit	63	SPD_1132	carA	carbamoyl-phosphate synthase small chain	63	SPD_1132	carA	carbamoyl-phosphate synthase, small subunit	63	SPD_1132	carA	carbamoyl-phosphate synthase small chain	63	SPD_1132	63	Core
SPD_1133	pyrB	aspartate carbamoyltransferase	63	SPD_1133	pyrB	aspartate carbamoyltransferase	63	SPD_1133	pyrB	aspartate carbamoyltransferase	63	SPD_1133	pyrB	aspartate carbamoyltransferase	63	SPD_1133	pyrB	aspartate carbamoyltransferase	63	SPD_1133	63	Core
SPD_1134	pyrR	PyrR bifunctional protein [includes: pyrimidine operon regulatory protein; uracil phosphoribosyltransferase]	63	SPD_1134	pyrR	PyrR bifunctional protein [includes: pyrimidine operon regulatory protein; uracil phosphoribosyltransferase]	63	SPD_1134	pyrR	PyrR bifunctional protein [includes: pyrimidine operon regulatory protein; uracil phosphoribosyltransferase]	63	SPD_1134	pyrR	PyrR bifunctional protein [includes: pyrimidine operon regulatory protein; uracil phosphoribosyltransferase]	63	SPD_1134	pyrR	PyrR bifunctional protein [includes: pyrimidine operon regulatory protein; uracil phosphoribosyltransferase]	63	SPD_1134	63	Core
SPD_1135	nth	endonuclease III	63	SPD_1135	nth	endonuclease III	63	SPD_1135	nth	endonuclease III	63	SPD_1135	nth	endonuclease III	63	SPD_1135	nth	endonuclease III	63	SPD_1135	63	Core
SPD_1138	htpX	heat shock protein HtpX	63	SPD_1138	htpX	heat shock protein HtpX	63	SPD_1138	htpX	heat shock protein HtpX	63	SPD_1138	htpX	heat shock protein HtpX	63	SPD_1138	htpX	heat shock protein HtpX	63	SPD_1138	63	Core
SPD_1144	HMPREF1038_01294	hypothetical protein	63	SPD_1144	SPG_1183	hypothetical protein	63	SPD_1144	SPH_1430	hypothetical protein	63	SPD_1144	SPNHU15_01350	hypothetical protein	63	SPD_1144	BWQ98_06340	hypothetical protein	63	SPD_1144	63	Core
SPD_1146	BOC72_00865	phosphatase YidA	63	SPD_1146	SPNOXC11560	phosphatase YidA	63	SPD_1146	SPP_1330	phosphatase YidA	63	SPD_1146	SPNHU17_01358	phosphatase YidA	63	SPD_1146	SPNHU17_01358	phosphatase YidA	63	SPD_1146	63	Core
SPD_1150	crcB2	CrcB protein	63	SPD_1150	crcB2	CrcB protein	63	SPD_1150	crcB2	CrcB protein	63	SPD_1150	crcB2	CrcB protein	63	SPD_1150	crcB2	CrcB protein	63	SPD_1150	63	Core
SPD_1151	SP3UMMC_06537	chorismate mutase	63	SPD_1151	NCTC13276_01177	chorismate mutase	63	SPD_1151	SPD_1151	chorismate mutase	63	SPD_1151	SP7UMMC_09075	chorismate mutase	63	SPD_1151	HMPREF0837_11204	chorismate mutase	63	SPD_1151	63	Core
SPD_1152	fld	flavodoxin	63	SPD_1152	fld	flavodoxin	63	SPD_1152	flaV	flavodoxin	63	SPD_1152	fld	flavodoxin	63	SPD_1152	fld	flavodoxin	63	SPD_1152	63	Core
SPD_1188	rplJ	50S ribosomal protein L10	63	SPD_1188	rplJ	50S ribosomal protein L10	63	SPD_1188	rplJ	50S ribosomal protein L10	63	SPD_1188	rplJ	50S ribosomal protein L10	63	SPD_1188	rplJ	50S ribosomal protein L10	63	SPD_1188	63	Core
SPD_1191	ABC-N/P	ABC transporter, ATP-binding/permease protein	63	SPD_1191	ABC-N/P	ABC transporter, ATP-binding/permease protein	63	SPD_1191	ABC-N/P	ABC transporter, ATP-binding/permease protein	63	SPD_1191	ABC-N/P	ABC transporter, ATP-binding/permease protein	63	SPD_1191	ABC-N/P	ABC transporter, ATP-binding/permease protein	63	SPD_1191	63	Core
SPD_1196	mecA	adapter protein MecA	63	SPD_1196	mecA	adapter protein MecA	63	SPD_1196	mecA	adapter protein MecA	63	SPD_1196	mecA	adapter protein MecA	63	SPD_1196	mecA	adapter protein MecA	63	SPD_1196	63	Core
SPD_1199	hyaD	glycosyl transferase, family 2	63	SPD_1199	cps23FU	glycosyl transferase, family 2	63	SPD_1199	cps23FU	glycosyl transferase, family 2	63	SPD_1199	epsJ	glycosyl transferase, family 2	63	SPD_1199	cps23FU	glycosyl transferase, family 2	63	SPD_1199	63	Core
SPD_1203	pheA	prephenate dehydratase	63	SPD_1203	pheA	prephenate dehydratase	63	SPD_1203	pheA	prephenate dehydratase	63	SPD_1203	pheA	prephenate dehydratase	63	SPD_1203	pheA	prephenate dehydratase	63	SPD_1203	63	Core
SPD_1204	aroK	shikimate kinase	63	SPD_1204	aroK	shikimate kinase	63	SPD_1204	aroK	shikimate kinase	63	SPD_1204	aroK	shikimate kinase	63	SPD_1204	aroK	shikimate kinase	63	SPD_1204	63	Core
SPD_1205	aroA	3-phosphoshikimate 1-carboxyvinyltransferase	63	SPD_1205	aroA	3-phosphoshikimate 1-carboxyvinyltransferase	63	SPD_1205	aroA	3-phosphoshikimate 1-carboxyvinyltransferase	63	SPD_1205	aroA	3-phosphoshikimate 1-carboxyvinyltransferase	63	SPD_1205	aroA	3-phosphoshikimate 1-carboxyvinyltransferase	63	SPD_1205	63	Core
SPD_1206	BMJ42_01348	hypothetical protein	63	SPD_1206	SP5UMMC_01144	hypothetical protein	63	SPD_1206	SPN994039_11930	hypothetical protein	63	SPD_1206	BWQ98_06515	hypothetical protein	63	SPD_1206	SPNHU17_01425	hypothetical protein	63	SPD_1206	63	Core
SPD_1208	aroC	chorismate synthase	63	SPD_1208	aroC	chorismate synthase	63	SPD_1208	aroC	chorismate synthase	63	SPD_1208	aroC	chorismate synthase	63	SPD_1208	aroC	chorismate synthase	63	SPD_1208	63	Core
SPD_1210	aroE	shikimate 5-dehydrogenase	63	SPD_1210	aroE	shikimate 5-dehydrogenase	63	SPD_1210	aroE	shikimate 5-dehydrogenase	63	SPD_1210	aroE	shikimate 5-dehydrogenase	63	SPD_1210	aroE	shikimate 5-dehydrogenase	63	SPD_1210	63	Core
SPD_1211	aroD	3-dehydroquinate dehydratase	63	SPD_1211	aroD	3-dehydroquinate dehydratase	63	SPD_1211	aroD	3-dehydroquinate dehydratase	63	SPD_1211	aroD	3-dehydroquinate dehydratase	63	SPD_1211	aroD	3-dehydroquinate dehydratase	63	SPD_1211	63	Core
SPD_1212	rlmI	methyltransferase	63	SPD_1212	rlmI	methyltransferase	63	SPD_1212	rlmI	methyltransferase	63	SPD_1212	rlmI	methyltransferase	63	SPD_1212	rlmI	methyltransferase	63	SPD_1212	63	Core
SPD_1216	alaS	alanyl-tRNA synthetase	63	SPD_1216	alaS	alanyl-tRNA synthetase	63	SPD_1216	alaS	alanyl-tRNA synthetase	63	SPD_1216	alaS	alanyl-tRNA synthetase	63	SPD_1216	alaS	alanyl-tRNA synthetase	63	SPD_1216	63	Core
SPD_1217	KK0981_33560	hypothetical protein	63	SPD_1217	PCS8235_01066	hypothetical protein	63	SPD_1217	BOC72_00820	hypothetical protein	63	SPD_1217	DA395_06905	hypothetical protein	63	SPD_1217	SPAT_1279	hypothetical protein	63	SPD_1217	63	Core
SPD_1219	potC	spermidine/putrescine ABC transporter permease protein	63	SPD_1219	potC	spermidine/putrescine ABC transporter permease protein	63	SPD_1219	potC	spermidine/putrescine ABC transporter permease protein	63	SPD_1219	potC	spermidine/putrescine ABC transporter permease protein	63	SPD_1219	potC	spermidine/putrescine ABC transporter permease protein	63	SPD_1219	63	Core
SPD_1220	potB	spermidine/putrescine ABC transporter permease	63	SPD_1220	potB	spermidine/putrescine ABC transporter permease	63	SPD_1220	potB	spermidine/putrescine ABC transporter permease	63	SPD_1220	potB	spermidine/putrescine ABC transporter permease	63	SPD_1220	potB	spermidine/putrescine ABC transporter permease	63	SPD_1220	63	Core
SPD_1221	potA	spermidine/putrescine import ATP-binding protein PotA	63	SPD_1221	potA	spermidine/putrescine import ATP-binding protein PotA	63	SPD_1221	potA	spermidine/putrescine import ATP-binding protein PotA	63	SPD_1221	potA	spermidine/putrescine import ATP-binding protein PotA	63	SPD_1221	potA	spermidine/putrescine import ATP-binding protein PotA	63	SPD_1221	63	Core
SPD_1222	murB	UDP-N-acetylenolpyruvoylglucosamine reductase	63	SPD_1222	murB	UDP-N-acetylenolpyruvoylglucosamine reductase	63	SPD_1222	murB	UDP-N-acetylenolpyruvoylglucosamine reductase	63	SPD_1222	murB	UDP-N-acetylenolpyruvoylglucosamine reductase	63	SPD_1222	murB	UDP-N-acetylenolpyruvoylglucosamine reductase	63	SPD_1222	63	Core
SPD_1224	budA	alpha-acetolactate decarboxylase	63	SPD_1224	budA	alpha-acetolactate decarboxylase	63	SPD_1224	budA	alpha-acetolactate decarboxylase	63	SPD_1224	budA	alpha-acetolactate decarboxylase	63	SPD_1224	budA	alpha-acetolactate decarboxylase	63	SPD_1224	63	Core
SPD_1227	group_6185	phosphate transport system regulatory protein PhoU	63	SPD_1227	group_6132	phosphate transport system regulatory protein PhoU	63	SPD_1227	group_6052	phosphate transport system regulatory protein PhoU	63	SPD_1227	phoU	phosphate transport system regulatory protein PhoU	63	SPD_1227	group_6142	phosphate transport system regulatory protein PhoU	63	SPD_1227	63	Core
SPD_1228	pstB1	phosphate ABC transporter ATP-binding protein	63	SPD_1228	pstB1	phosphate ABC transporter ATP-binding protein	63	SPD_1228	pstB1	phosphate ABC transporter ATP-binding protein	63	SPD_1228	pstB1	phosphate ABC transporter ATP-binding protein	63	SPD_1228	pstB1	phosphate ABC transporter ATP-binding protein	63	SPD_1228	63	Core
SPD_1229	pstB2	phosphate ABC transporter, ATP-binding protein	63	SPD_1229	pstB2	phosphate ABC transporter, ATP-binding protein	63	SPD_1229	pstB2	phosphate ABC transporter ATP-binding protein	63	SPD_1229	pstB2	phosphate ABC transporter, ATP-binding protein	63	SPD_1229	pstB2	phosphate transporter ATP-binding protein	63	SPD_1229	63	Core
SPD_1234	suhB	inositol monophosphatase family protein	63	SPD_1234	suhB	inositol monophosphatase family protein	63	SPD_1234	suhB	inositol monophosphatase family protein	63	SPD_1234	suhB	inositol monophosphatase family protein	63	SPD_1234	suhB	inositol monophosphatase family protein	63	SPD_1234	63	Core
SPD_1235	spx	hypothetical protein	63	SPD_1235	SPMLV016_1311	hypothetical protein	63	SPD_1235	SPMLV016_1311	hypothetical protein	63	SPD_1235	spx	hypothetical protein	63	SPD_1235	SPMLV016_1311	hypothetical protein	63	SPD_1235	63	Core
SPD_1236	group_3673	regulatory protein Spx	63	SPD_1236	group_3679	regulatory protein Spx	63	SPD_1236	group_3672	regulatory protein Spx	63	SPD_1236	group_3656	regulatory protein Spx	63	SPD_1236	spxA	regulatory protein Spx	63	SPD_1236	63	Core
SPD_1237	PCS8235_01089	integral membrane protein	63	SPD_1237	SPOH_1279	integral membrane protein	63	SPD_1237	NCTC7466_01276	integral membrane protein	63	SPD_1237	KK0981_33790	integral membrane protein	63	SPD_1237	ERS445053_01367	integral membrane protein	63	SPD_1237	63	Core
SPD_1238	yutF	HAD-superfamily subfamily IIA hydrolase	63	SPD_1238	yutF	HAD-superfamily subfamily IIA hydrolase	63	SPD_1238	yutF	HAD-superfamily subfamily IIA hydrolase	63	SPD_1238	yutF	HAD-superfamily subfamily IIA hydrolase	63	SPD_1238	yutF	HAD-superfamily subfamily IIA hydrolase	63	SPD_1238	63	Core
SPD_1239	HMPREF0837_11139	acyl-ACP thioesterase	63	SPD_1239	KK0381_08760	acyl-ACP thioesterase	63	SPD_1239	SPV_1239	acyl-ACP thioesterase	63	SPD_1239	SPCG_1396	acyl-ACP thioesterase	63	SPD_1239	PCS8235_01091	acyl-ACP thioesterase	63	SPD_1239	63	Core
SPD_1240	hemN	coproporphyrinogen III oxidase	63	SPD_1240	hemN	coproporphyrinogen III oxidase	63	SPD_1240	hemN	coproporphyrinogen III oxidase	63	SPD_1240	hemN	putative oxygen-independent coproporphyrinogen III oxidase	63	SPD_1240	hemN	putative oxygen-independent coproporphyrinogen III oxidase	63	SPD_1240	63	Core
SPD_1241	lgt2	hypothetical protein	63	SPD_1241	lgt2	hypothetical protein	63	SPD_1241	lgt2	hypothetical protein	63	SPD_1241	lgt2	hypothetical protein	63	SPD_1241	lgt2	hypothetical protein	63	SPD_1241	63	Core
SPD_1242	BUM80_04360	hypothetical protein	63	SPD_1242	SPH_1542	hypothetical protein	63	SPD_1242	KK0381_08790	hypothetical protein	63	SPD_1242	SPNHU17_01465	hypothetical protein	63	SPD_1242	SPNINV200_12560	hypothetical protein	63	SPD_1242	63	Core
SPD_1243	lgt	prolipoprotein diacylglyceryl transferase	63	SPD_1243	lgt	prolipoprotein diacylglyceryl transferase	63	SPD_1243	lgt	prolipoprotein diacylglyceryl transferase	63	SPD_1243	lgt	prolipoprotein diacylglyceryl transferase	63	SPD_1243	lgt	prolipoprotein diacylglyceryl transferase	63	SPD_1243	63	Core
SPD_1244	hprK	HPr kinase/phosphorylase	63	SPD_1244	hprK	HPr kinase/phosphorylase	63	SPD_1244	hprK	HPr kinase/phosphorylase	63	SPD_1244	hprK	HPr kinase/phosphorylase	63	SPD_1244	hprK	HPr kinase/phosphorylase	63	SPD_1244	63	Core
SPD_1245	rpsU	30S ribosomal protein S21	63	SPD_1245	rpsU	30S ribosomal protein S21	63	SPD_1245	rpsU	30S ribosomal protein S21	63	SPD_1245	rpsU	30S ribosomal protein S21	63	SPD_1245	rpsU	30S ribosomal protein S21	63	SPD_1245	63	Core
SPD_1246	nagB	glucosamine-6-phosphate deaminase	63	SPD_1246	nagB	glucosamine-6-phosphate deaminase	63	SPD_1246	nagB	glucosamine-6-phosphate deaminase	63	SPD_1246	nagB	glucosamine-6-phosphate deaminase	63	SPD_1246	nagB	glucosamine-6-phosphate deaminase	63	SPD_1246	63	Core
SPD_1247	queA	S-adenosylmethionine:tRNA ribosyltransferase-isomerase	63	SPD_1247	queA	S-adenosylmethionine:tRNA ribosyltransferase-isomerase	63	SPD_1247	queA	S-adenosylmethionine:tRNA ribosyltransferase-isomerase	63	SPD_1247	queA	S-adenosylmethionine:tRNA ribosyltransferase-isomerase	63	SPD_1247	queA	S-adenosylmethionine:tRNA ribosyltransferase-isomerase	63	SPD_1247	63	Core
SPD_1249	ydaF_5	GNAT family acetyltransferase	63	SPD_1249	ydaF_5	GNAT family acetyltransferase	63	SPD_1249	ydaF_5	GNAT family acetyltransferase	63	SPD_1249	ydaF_5	GNAT family acetyltransferase	63	SPD_1249	ydaF_5	GNAT family acetyltransferase	63	SPD_1249	63	Core
SPD_1274	guaA	GMP synthase	63	SPD_1274	guaA	GMP synthase	63	SPD_1274	guaA	GMP synthase	63	SPD_1274	guaA	GMP synthase	63	SPD_1274	guaA	GMP synthase	63	SPD_1274	63	Core
SPD_1275	yvoA	GntR family transcriptional regulator	63	SPD_1275	yvoA	GntR family transcriptional regulator	63	SPD_1275	yvoA	GntR family transcriptional regulator	63	SPD_1275	yvoA	GntR family transcriptional regulator	63	SPD_1275	yvoA	GntR family transcriptional regulator	63	SPD_1275	63	Core
SPD_1277	pbpX_2	beta-lactamase	63	SPD_1277	pbpX_2	beta-lactamase	63	SPD_1277	pbpX_2	beta-lactamase	63	SPD_1277	pbpX_2	beta-lactamase	63	SPD_1277	pbpX_2	beta-lactamase	63	SPD_1277	63	Core
SPD_1278	cppA	CppA protein	63	SPD_1278	cppA	CppA protein	63	SPD_1278	cppA	CppA protein	63	SPD_1278	cppA	CppA protein	63	SPD_1278	cppA	CppA protein	63	SPD_1278	63	Core
SPD_1288	aapA	hypothetical protein	63	SPD_1288	aapA	hypothetical protein	63	SPD_1288	aapA	hypothetical protein	63	SPD_1288	aapA	hypothetical protein	63	SPD_1288	aapA	hypothetical protein	63	SPD_1288	63	Core
SPD_1289	tcyN	L-cystine import ATP-binding protein TcyN	63	SPD_1289	tcyC	L-cystine import ATP-binding protein TcyN	63	SPD_1289	tcyC	L-cystine import ATP-binding protein TcyN	63	SPD_1289	tcyN	L-cystine import ATP-binding protein TcyN	63	SPD_1289	tcyC	L-cystine import ATP-binding protein TcyN	63	SPD_1289	63	Core
SPD_1290	yxeN	ABC transporter permease protein	63	SPD_1290	yxeN	amino acid ABC transporter permease	63	SPD_1290	yxeN	ABC transporter permease protein	63	SPD_1290	yxeN	amino acid ABC transporter permease	63	SPD_1290	yxeN	amino acid ABC transporter permease	63	SPD_1290	63	Core
SPD_1292	ogt	O6-methylguanine-DNA methyltransferase	63	SPD_1292	ogt	O6-methylguanine-DNA methyltransferase	63	SPD_1292	ogt	O6-methylguanine-DNA methyltransferase	63	SPD_1292	ogt	O6-methylguanine-DNA methyltransferase	63	SPD_1292	ogt	O6-methylguanine-DNA methyltransferase	63	SPD_1292	63	Core
SPD_1296	pdxT	glutamine amidotransferase subunit PdxT	63	SPD_1296	pdxT	glutamine amidotransferase subunit PdxT	63	SPD_1296	pdxT	glutamine amidotransferase subunit PdxT	63	SPD_1296	pdxT	glutamine amidotransferase subunit PdxT	63	SPD_1296	pdxT	glutamine amidotransferase subunit PdxT	63	SPD_1296	63	Core
SPD_1297	pdxS	pyridoxal biosynthesis lyase PdxS	63	SPD_1297	pdxS	pyridoxal biosynthesis lyase PdxS	63	SPD_1297	pdxS	pyridoxal biosynthesis lyase PdxS	63	SPD_1297	pdxS	pyridoxal biosynthesis lyase PdxS	63	SPD_1297	pdxS	pyridoxal biosynthesis lyase PdxS	63	SPD_1297	63	Core
SPD_1300	apbE	ApbE family protein	63	SPD_1300	apbE	ApbE family protein	63	SPD_1300	apbE	thiamine biosynthesis lipoprotein	63	SPD_1300	apbE	ApbE family protein	63	SPD_1300	apbE	ApbE family protein	63	SPD_1300	63	Core
SPD_1301	azr_1	putative NADPH-dependent FMN reductase	63	SPD_1301	azr_1	putative NADPH-dependent FMN reductase	63	SPD_1301	azr_1	putative NADPH-dependent FMN reductase	63	SPD_1301	azr_1	putative NADPH-dependent FMN reductase	63	SPD_1301	azr_1	putative NADPH-dependent FMN reductase	63	SPD_1301	63	Core
SPD_1303	ynzC	hypothetical protein	63	SPD_1303	ynzC	hypothetical protein	63	SPD_1303	ynzC	hypothetical protein	63	SPD_1303	ynzC	hypothetical protein	63	SPD_1303	ynzC	hypothetical protein	63	SPD_1303	63	Core
SPD_1305	glyQ	glycyl-tRNA synthetase, alpha subunit	63	SPD_1305	glyQ	glycyl-tRNA synthetase alpha chain	63	SPD_1305	glyQ	glycyl-tRNA synthetase alpha chain	63	SPD_1305	glyQ	glycyl-tRNA synthetase alpha chain	63	SPD_1305	glyQ	glycyl-tRNA synthetase, alpha subunit	63	SPD_1305	63	Core
SPD_1308	yvgN	aldo/keto reductase family protein	63	SPD_1308	yvgN	aldo/keto reductase family protein	63	SPD_1308	yvgN	aldo/keto reductase family protein	63	SPD_1308	yvgN	aldo/keto reductase family protein	63	SPD_1308	yvgN	aldo/keto reductase family protein	63	SPD_1308	63	Core
SPD_1318	tuf	elongation factor Tu	63	SPD_1318	tuf	elongation factor Tu	63	SPD_1318	tuf	elongation factor Tu	63	SPD_1318	tuf	elongation factor Tu	63	SPD_1318	tuf	elongation factor Tu	63	SPD_1318	63	Core
SPD_1320	gla	glycerol facilitator-aquaporin	63	SPD_1320	gla	glycerol facilitator-aquaporin	63	SPD_1320	gla	glycerol facilitator-aquaporin	63	SPD_1320	gla	glycerol facilitator-aquaporin	63	SPD_1320	gla	glycerol facilitator-aquaporin	63	SPD_1320	63	Core
SPD_1327	bta	bacterocin transport accessory protein	63	SPD_1327	bta	bacterocin transport accessory protein	63	SPD_1327	bta	bacterocin transport accessory protein	63	SPD_1327	bta	bacterocin transport accessory protein	63	SPD_1327	bta	bacterocin transport accessory protein	63	SPD_1327	63	Core
SPD_1328	artP_2	glutamine ABC transporter substrate-binding protein	63	SPD_1328	artP_2	glutamine ABC transporter substrate-binding protein	63	SPD_1328	artP_2	glutamine ABC transporter substrate-binding protein	63	SPD_1328	artP_2	glutamine ABC transporter substrate-binding protein	63	SPD_1328	artP_2	glutamine ABC transporter substrate-binding protein	63	SPD_1328	63	Core
SPD_1329	glnQ_3	amino acid ABC transporter ATP-binding protein	63	SPD_1329	glnQ_3	amino acid ABC transporter ATP-binding protein	63	SPD_1329	glnQ_3	amino acid ABC transporter ATP-binding protein	63	SPD_1329	glnQ_3	amino acid ABC transporter ATP-binding protein	63	SPD_1329	glnQ_3	amino acid ABC transporter ATP-binding protein	63	SPD_1329	63	Core
SPD_1331	bepA	TPR domain protein	63	SPD_1331	bepA	TPR domain protein	63	SPD_1331	bepA	TPR domain protein	63	SPD_1331	bepA	TPR domain protein	63	SPD_1331	bepA	TPR domain protein	63	SPD_1331	63	Core
SPD_1334	atpC	ATP synthase epsilon chain	63	SPD_1334	atpC	ATP synthase epsilon chain	63	SPD_1334	atpC	ATP synthase epsilon chain	63	SPD_1334	atpC	ATP synthase epsilon chain	63	SPD_1334	atpC	ATP synthase epsilon chain	63	SPD_1334	63	Core
SPD_1337	atpA	ATP synthase subunit alpha	63	SPD_1337	atpA	ATP synthase subunit alpha	63	SPD_1337	atpA	ATP synthase subunit alpha	63	SPD_1337	atpA	ATP synthase subunit alpha	63	SPD_1337	atpA	ATP synthase subunit alpha	63	SPD_1337	63	Core
SPD_1338	atpH	ATP synthase F1, delta subunit	63	SPD_1338	atpH	ATP synthase F1, delta subunit	63	SPD_1338	atpH	ATP synthase F1, delta subunit	63	SPD_1338	atpH	ATP synthase F1, delta subunit	63	SPD_1338	atpH	ATP synthase F1, delta subunit	63	SPD_1338	63	Core
SPD_1339	atpF	ATP synthase F0, B subunit	63	SPD_1339	atpF	ATP synthase F0, B subunit	63	SPD_1339	atpF	ATP synthase F0, B subunit	63	SPD_1339	atpF	ATP synthase F0, B subunit	63	SPD_1339	atpF	ATP synthase F0, B subunit	63	SPD_1339	63	Core
SPD_1345	greA	transcription elongation factor GreA	63	SPD_1345	greA	transcription elongation factor GreA	63	SPD_1345	greA	transcription elongation factor GreA	63	SPD_1345	greA	transcription elongation factor GreA	63	SPD_1345	greA	transcription elongation factor GreA	63	SPD_1345	63	Core
SPD_1347	HMPREF0837_11753	GNAT family acetyltransferase	63	SPD_1347	C3Y86_06995	GNAT family acetyltransferase	63	SPD_1347	NCTC11902_01425	GNAT family acetyltransferase	63	SPD_1347	SPD_1347	GNAT family acetyltransferase	63	SPD_1347	SPJ_1422	GNAT family acetyltransferase	63	SPD_1347	63	Core
SPD_1350	KK0381_09840	hypothetical protein	63	SPD_1350	HMPREF1038_01505	hypothetical protein	63	SPD_1350	SPG_1446	hypothetical protein	63	SPD_1350	SPT_1460	hypothetical protein	63	SPD_1350	CWI64_03015	hypothetical protein	63	SPD_1350	63	Core
SPD_1358	ytgP	polysaccharide biosynthesis protein	63	SPD_1358	ytgP	polysaccharide biosynthesis protein	63	SPD_1358	ytgP	polysaccharide biosynthesis protein	63	SPD_1358	ytgP	polysaccharide biosynthesis protein	63	SPD_1358	ytgP	polysaccharide biosynthesis protein	63	SPD_1358	63	Core
SPD_1359	murE	UDP-N-acetylmuramoyl-L-alanyl-D-glutamate--L- lysine ligase	63	SPD_1359	murE	UDP-N-acetylmuramoyl-L-alanyl-D-glutamate--L- lysine ligase	63	SPD_1359	murE	UDP-N-acetylmuramoyl-L-alanyl-D-glutamate--L- lysine ligase	63	SPD_1359	murE	UDP-N-acetylmuramoyl-L-alanyl-D-glutamate--L- lysine ligase	63	SPD_1359	murE	UDP-N-acetylmuramoyl-L-alanyl-D-glutamate--L- lysine ligase	63	SPD_1359	63	Core
SPD_1363	ppaC	manganese-dependent inorganic pyrophosphatase	63	SPD_1363	ppaC	manganese-dependent inorganic pyrophosphatase	63	SPD_1363	ppaC	manganese-dependent inorganic pyrophosphatase	63	SPD_1363	ppaC	manganese-dependent inorganic pyrophosphatase	63	SPD_1363	ppaC	manganese-dependent inorganic pyrophosphatase	63	SPD_1363	63	Core
SPD_1364	BMJ42_01487	conserved hypothetical protein	63	SPD_1364	NCTC13276_01388	conserved hypothetical protein	63	SPD_1364	SPT_1473	conserved hypothetical protein	63	SPD_1364	SPG_1461	conserved hypothetical protein	63	SPD_1364	DA395_07565	conserved hypothetical protein	63	SPD_1364	63	Core
SPD_1365	yfiC	methyltransferase	63	SPD_1365	yfiC	methyltransferase	63	SPD_1365	yfiC	methyltransferase	63	SPD_1365	yfiC	methyltransferase	63	SPD_1365	yfiC	methyltransferase	63	SPD_1365	63	Core
SPD_1366	yugI	RNA-binding protein	63	SPD_1366	yugI	RNA-binding protein	63	SPD_1366	yugI	RNA-binding protein	63	SPD_1366	yugI	RNA-binding protein	63	SPD_1366	yugI	putative S1 RNA binding domain protein	63	SPD_1366	63	Core
SPD_1368	rpsR	30S ribosomal protein S18	63	SPD_1368	rpsR	30S ribosomal protein S18	63	SPD_1368	rpsR	30S ribosomal protein S18	63	SPD_1368	rpsR	30S ribosomal protein S18	63	SPD_1368	rpsR	30S ribosomal protein S18	63	SPD_1368	63	Core
SPD_1370	rpsF	30S ribosomal protein S6	63	SPD_1370	rpsF	30S ribosomal protein S6	63	SPD_1370	rpsF	30S ribosomal protein S6	63	SPD_1370	rpsF	30S ribosomal protein S6	63	SPD_1370	rpsF	30S ribosomal protein S6	63	SPD_1370	63	Core
SPD_1374	ypmB	hypothetical protein	63	SPD_1374	ypmB	hypothetical protein	63	SPD_1374	ypmB	hypothetical protein	63	SPD_1374	ypmB	hypothetical protein	63	SPD_1374	ypmB	hypothetical protein	63	SPD_1374	63	Core
SPD_1378	yaaA	hypothetical protein	63	SPD_1378	yaaA	hypothetical protein	63	SPD_1378	yaaA	hypothetical protein	63	SPD_1378	yaaA	hypothetical protein	63	SPD_1378	group_3051	hypothetical protein	63	SPD_1378	63	Core
SPD_1380	NCTC12977_00970	hypothetical protein	63	SPD_1380	SPNINV200_13870	hypothetical protein	63	SPD_1380	NCTC13276_01404	hypothetical protein	63	SPD_1380	SpnNT_01558	hypothetical protein	63	SPD_1380	INV104_13220	hypothetical protein	63	SPD_1380	63	Core
SPD_1382	yghU	glutathione S-transferase family protein	63	SPD_1382	yghU	glutathione S-transferase family protein	63	SPD_1382	yghU	glutathione S-transferase family protein	63	SPD_1382	yghU	glutathione S-transferase family protein	63	SPD_1382	yghU	glutathione S-transferase family protein	63	SPD_1382	63	Core
SPD_1384	fieF	cation efflux family protein	63	SPD_1384	fieF	cation efflux family protein	63	SPD_1384	fieF	cation efflux family protein	63	SPD_1384	fieF	cation efflux family protein	63	SPD_1384	fieF	cation efflux family protein	63	SPD_1384	63	Core
SPD_1385	ettA_2	ABC transporter ATP-binding protein	63	SPD_1385	ettA_2	ABC transporter ATP-binding protein	63	SPD_1385	ettA_2	ABC transporter ATP-binding protein	63	SPD_1385	ettA_2	ABC transporter ATP-binding protein	63	SPD_1385	ettA_2	ABC transporter ATP-binding protein	63	SPD_1385	63	Core
SPD_1386	cca	CCA-adding enzyme	63	SPD_1386	cca	CCA-adding enzyme	63	SPD_1386	cca	CCA-adding enzyme	63	SPD_1386	cca	CCA-adding enzyme	63	SPD_1386	cca	CCA-adding enzyme	63	SPD_1386	63	Core
SPD_1390	glmM	phosphoglucosamine mutase	63	SPD_1390	glmM	phosphoglucosamine mutase	63	SPD_1390	glmM	phosphoglucosamine mutase	63	SPD_1390	glmM	phosphoglucosamine mutase	63	SPD_1390	glmM	phosphoglucosamine mutase	63	SPD_1390	63	Core
SPD_1391	cdaR	lipoprotein, putative	63	SPD_1391	cdaR	hypothetical protein	63	SPD_1391	cdaR	lipoprotein, putative	63	SPD_1391	cdaR	hypothetical protein	63	SPD_1391	cdaR	hypothetical protein	63	SPD_1391	63	Core
SPD_1392	ybbP	putative membrane protein	63	SPD_1392	ybbP	putative membrane protein	63	SPD_1392	ybbP	putative membrane protein	63	SPD_1392	ybbP	TIGR00159 family protein	63	SPD_1392	ybbP	putative membrane protein	63	SPD_1392	63	Core
SPD_1393	yumC	thioredoxin reductase	63	SPD_1393	yumC	thioredoxin reductase	63	SPD_1393	yumC	thioredoxin reductase	63	SPD_1393	yumC	thioredoxin reductase	63	SPD_1393	yumC	thioredoxin reductase	63	SPD_1393	63	Core
SPD_1394	whiA	conserved hypothetical protein	63	SPD_1394	whiA	conserved hypothetical protein	63	SPD_1394	whiA	conserved hypothetical protein	63	SPD_1394	whiA	conserved hypothetical protein	63	SPD_1394	whiA	conserved hypothetical protein	63	SPD_1394	63	Core
SPD_1396	yvcJ	P-loop ATPase protein family protein	63	SPD_1396	yvcJ	P-loop ATPase protein family protein	63	SPD_1396	yvcJ	P-loop ATPase protein family protein	63	SPD_1396	yvcJ	P-loop ATPase protein family protein	63	SPD_1396	yvcJ	P-loop ATPase protein family protein	63	SPD_1396	63	Core
SPD_1397	tdcF	endoribonuclease L-PSP	63	SPD_1397	tdcF	endoribonuclease L-PSP	63	SPD_1397	tdcF	endoribonuclease L-PSP	63	SPD_1397	tdcF	endoribonuclease L-PSP	63	SPD_1397	yabJ	endoribonuclease L-PSP	63	SPD_1397	63	Core
SPD_1398	engB	GTP-binding protein	63	SPD_1398	engB	GTP-binding protein	63	SPD_1398	engB	GTP-binding protein	63	SPD_1398	engB	GTP-binding protein	63	SPD_1398	engB	GTP-binding protein	63	SPD_1398	63	Core
SPD_1399	clpX	ATP-dependent Clp protease ATP-binding subunit ClpX	63	SPD_1399	clpX	ATP-dependent Clp protease ATP-binding subunit ClpX	63	SPD_1399	clpX	ATP-dependent Clp protease ATP-binding subunit ClpX	63	SPD_1399	clpX	ATP-dependent Clp protease ATP-binding subunit ClpX	63	SPD_1399	clpX	ATP-dependent Clp protease ATP-binding subunit ClpX	63	SPD_1399	63	Core
SPD_1401	folA	dihydrofolate reductase	63	SPD_1401	folA	dihydrofolate reductase	63	SPD_1401	folA	dihydrofolate reductase	63	SPD_1401	folA	dihydrofolate reductase	63	SPD_1401	folA	dihydrofolate reductase	63	SPD_1401	63	Core
SPD_1404	tpiA	triosephosphate isomerase	63	SPD_1404	tpiA	triosephosphate isomerase	63	SPD_1404	tpiA	triosephosphate isomerase	63	SPD_1404	tpiA	triosephosphate isomerase	63	SPD_1404	tpiA	triosephosphate isomerase	63	SPD_1404	63	Core
SPD_1407	apt	adenine phosphoribosyltransferase	63	SPD_1407	apt	adenine phosphoribosyltransferase	63	SPD_1407	apt	adenine phosphoribosyltransferase	63	SPD_1407	apt	adenine phosphoribosyltransferase	63	SPD_1407	apt	adenine phosphoribosyltransferase	63	SPD_1407	63	Core
SPD_1408	rebM	SAM-dependent methyltransferase	63	SPD_1408	rebM	SAM-dependent methyltransferase	63	SPD_1408	rebM	SAM-dependent methyltransferase	63	SPD_1408	rebM	SAM-dependent methyltransferase	63	SPD_1408	rebM	SAM-dependent methyltransferase	63	SPD_1408	63	Core
SPD_1409	msmK	sugar ABC transporter ATP-binding protein	63	SPD_1409	msmK	sugar ABC transporter ATP-binding protein	63	SPD_1409	msmK	sugar ABC transporter ATP-binding protein	63	SPD_1409	msmK	sugar ABC transporter ATP-binding protein	63	SPD_1409	msmK	sugar ABC transporter ATP-binding protein	63	SPD_1409	63	Core
SPD_1413	cshA_2	ATP-dependent RNA helicase	63	SPD_1413	cshA_2	ATP-dependent RNA helicase	63	SPD_1413	cshA_2	ATP-dependent RNA helicase	63	SPD_1413	cshA_2	ATP-dependent RNA helicase	63	SPD_1413	cshA_2	ATP-dependent RNA helicase	63	SPD_1413	63	Core
SPD_1415	lpd	pyridine nucleotide-disulfide oxidoreductase	63	SPD_1415	lpd	pyridine nucleotide-disulfide oxidoreductase	63	SPD_1415	lpd	pyridine nucleotide-disulfide oxidoreductase	63	SPD_1415	lpd	pyridine nucleotide-disulfide oxidoreductase	63	SPD_1415	lpd	pyridine nucleotide-disulfide oxidoreductase	63	SPD_1415	63	Core
SPD_1417	cobQ	cobyric acid synthase	63	SPD_1417	cobQ	cobyric acid synthase	63	SPD_1417	cobQ	cobyric acid synthase	63	SPD_1417	cobQ	cobyric acid synthase	63	SPD_1417	cobQ	cobyric acid synthase	63	SPD_1417	63	Core
SPD_1418	pepQ	Xaa-Pro dipeptidase	63	SPD_1418	pepQ	Xaa-Pro dipeptidase	63	SPD_1418	pepQ	Xaa-Pro dipeptidase	63	SPD_1418	pepQ	Xaa-Pro dipeptidase	63	SPD_1418	pepQ	Xaa-Pro dipeptidase	63	SPD_1418	63	Core
SPD_1422	hmpT	hypothetical protein	63	SPD_1422	hmpT	hypothetical protein	63	SPD_1422	hmpT	hypothetical protein	63	SPD_1422	hmpT	hypothetical protein	63	SPD_1422	hmpT	hypothetical protein	63	SPD_1422	63	Core
SPD_1423	pdxK	phosphomethylpyrimidine kinase	63	SPD_1423	pdxK	phosphomethylpyrimidine kinase	63	SPD_1423	pdxK	phosphomethylpyrimidine kinase	63	SPD_1423	pdxK	phosphomethylpyrimidine kinase	63	SPD_1423	pdxK	phosphomethylpyrimidine kinase	63	SPD_1423	63	Core
SPD_1424	truA	tRNA pseudouridine synthase A	63	SPD_1424	truA	tRNA pseudouridine synthase A	63	SPD_1424	truA	tRNA pseudouridine synthase A	63	SPD_1424	truA	tRNA pseudouridine synthase A	63	SPD_1424	truA	tRNA pseudouridine synthase A	63	SPD_1424	63	Core
SPD_1425	MFS	MFS transporter	63	SPD_1425	MFS	MFS transporter	63	SPD_1425	MFS	MFS transporter	63	SPD_1425	MFS	MFS transporter	63	SPD_1425	MFS	MFS transporter	63	SPD_1425	63	Core
SPD_1427	phnA	alkylphosphonate utilization operon protein PhnA	63	SPD_1427	phnA	alkylphosphonate utilization operon protein PhnA	63	SPD_1427	phnA	alkylphosphonate utilization operon protein PhnA	63	SPD_1427	phnA	alkylphosphonate utilization operon protein PhnA	63	SPD_1427	phnA	alkylphosphonate utilization operon protein PhnA	63	SPD_1427	63	Core
SPD_1428	cmk	cytidylate kinase	63	SPD_1428	cmk	cytidylate kinase	63	SPD_1428	cmk	cytidylate kinase	63	SPD_1428	cmk	cytidylate kinase	63	SPD_1428	cmk	cytidylate kinase	63	SPD_1428	63	Core
SPD_1430	fer; OrderedLocusNames=SPD_1430	ferredoxin	63	SPD_1430	fer	ferredoxin	63	SPD_1430	fer; OrderedLocusNames=SPD_1430	ferredoxin	63	SPD_1430	fer	ferredoxin	63	SPD_1430	fer; OrderedLocusNames=SPD_1430	ferredoxin	63	SPD_1430	63	Core
SPD_1431	gtrB	bactoprenol glucosyl transferase	63	SPD_1431	gtrB	bactoprenol glucosyl transferase	63	SPD_1431	gtrB	membrane glycosyl transferase	63	SPD_1431	gtrB	membrane glycosyl transferase	63	SPD_1431	gtrB	membrane glycosyl transferase	63	SPD_1431	63	Core
SPD_1433	hcnC	FAD dependent oxidoreductase	63	SPD_1433	hcnC	FAD dependent oxidoreductase	63	SPD_1433	hcnC	FAD dependent oxidoreductase	63	SPD_1433	hcnC	FAD dependent oxidoreductase	63	SPD_1433	hcnC	FAD dependent oxidoreductase	63	SPD_1433	63	Core
SPD_1434	BUM80_05640	NIF3 (NGG1p interacting factor 3) family protein	63	SPD_1434	ASP0581_15500	NIF3 (NGG1p interacting factor 3) family protein	63	SPD_1434	A66_01444	NIF3 (NGG1p interacting factor 3) family protein	63	SPD_1434	C1H54_07900	NIF3 (NGG1p interacting factor 3) family protein	63	SPD_1434	SPN994038_14000	NIF3 (NGG1p interacting factor 3) family protein	63	SPD_1434	63	Core
SPD_1435	trmK	Bcl-2 family protein	63	SPD_1435	trmK	Bcl-2 family protein	63	SPD_1435	trmK	Bcl-2 family protein	63	SPD_1435	trmK	Bcl-2 family protein	63	SPD_1435	trmK	Bcl-2 family protein	63	SPD_1435	63	Core
SPD_1437	plsC	1-acyl-sn-glycerol-3-phosphate acyltransferase	63	SPD_1437	plsC	1-acyl-sn-glycerol-3-phosphate acyltransferase	63	SPD_1437	plsC	1-acyl-sn-glycerol-3-phosphate acyltransferase	63	SPD_1437	plsC	1-acyl-sn-glycerol-3-phosphate acyltransferase	63	SPD_1437	plsC	1-acyl-sn-glycerol-3-phosphate acyltransferase	63	SPD_1437	63	Core
SPD_1439	rpsO	30S ribosomal protein S15	63	SPD_1439	rpsO	30S ribosomal protein S15	63	SPD_1439	rpsO	30S ribosomal protein S15	63	SPD_1439	rpsO	30S ribosomal protein S15	63	SPD_1439	rpsO	30S ribosomal protein S15	63	SPD_1439	63	Core
SPD_1445	graS	histidine kinase	63	SPD_1445	graS	histidine kinase	63	SPD_1445	graS	histidine kinase	63	SPD_1445	graS	histidine kinase	63	SPD_1445	graS	histidine kinase	63	SPD_1445	63	Core
SPD_1446	graR	DNA-binding response regulator	63	SPD_1446	graR	DNA-binding response regulator	63	SPD_1446	graR	DNA-binding response regulator	63	SPD_1446	graR	DNA-binding response regulator	63	SPD_1446	graR	DNA-binding response regulator	63	SPD_1446	63	Core
SPD_1447	BWQ98_07705	conserved hypothetical protein	63	SPD_1447	SPOH_1489	hypothetical protein	63	SPD_1447	ASP0581_15750	conserved hypothetical protein	63	SPD_1447	BOC72_01480	hypothetical protein	63	SPD_1447	MYY_1562	hypothetical protein	63	SPD_1447	63	Core
SPD_1448	ywnA	putative transcriptional regulator protein	63	SPD_1448	ywnA	putative transcriptional regulator protein	63	SPD_1448	ywnA	putative transcriptional regulator protein	63	SPD_1448	ywnA	putative transcriptional regulator protein	63	SPD_1448	ywnA	putative transcriptional regulator protein	63	SPD_1448	63	Core
SPD_1450	scaR	iron-dependent transcriptional regulator	63	SPD_1450	scaR	iron-dependent transcriptional regulator	63	SPD_1450	scaR	iron-dependent transcriptional regulator	63	SPD_1450	scaR	iron-dependent transcriptional regulator	63	SPD_1450	scaR	iron-dependent transcriptional regulator	63	SPD_1450	63	Core
SPD_1457	dtd	D-tyrosyl-tRNA(Tyr) deacylase	63	SPD_1457	dtd	D-tyrosyl-tRNA(Tyr) deacylase	63	SPD_1457	dtd	D-tyrosyl-tRNA(Tyr) deacylase	63	SPD_1457	dtd	D-tyrosyl-tRNA(Tyr) deacylase	63	SPD_1457	dtd	D-tyrosyl-tRNA(Tyr) deacylase	63	SPD_1457	63	Core
SPD_1458	relA	GTP pyrophosphokinase	63	SPD_1458	relA	GTP pyrophosphokinase	63	SPD_1458	relA	GTP pyrophosphokinase	63	SPD_1458	relA	GTP pyrophosphokinase	63	SPD_1458	relA	GTP pyrophosphokinase	63	SPD_1458	63	Core
SPD_1459	pksB	metallo-beta-lactamase superfamily protein	63	SPD_1459	pksB	metallo-beta-lactamase superfamily protein	63	SPD_1459	pksB	metallo-beta-lactamase superfamily protein	63	SPD_1459	pksB	metallo-beta-lactamase superfamily protein	63	SPD_1459	pksB	metallo-beta-lactamase superfamily protein	63	SPD_1459	63	Core
SPD_1460	pepO	endopeptidase O	63	SPD_1460	pepO	endopeptidase O	63	SPD_1460	pepO	endopeptidase O	63	SPD_1460	pepO	endopeptidase O	63	SPD_1460	pepO	endopeptidase O	63	SPD_1460	63	Core
SPD_1461	psaB	manganese ABC transporter ATP-binding protein	63	SPD_1461	psaB	manganese ABC transporter ATP-binding protein	63	SPD_1461	mtsB	manganese ABC transporter ATP-binding protein	63	SPD_1461	mtsB	manganese ABC transporter ATP-binding protein	63	SPD_1461	mtsB	manganese ABC transporter ATP-binding protein	63	SPD_1461	63	Core
SPD_1462	psaC	metal cation ABC transporter membrane protein	63	SPD_1462	psaC	metal cation ABC transporter membrane protein	63	SPD_1462	psaC	metal cation ABC transporter membrane protein	63	SPD_1462	psaC	metal cation ABC transporter membrane protein	63	SPD_1462	psaC	metal cation ABC transporter membrane protein	63	SPD_1462	63	Core
SPD_1463	psaA	manganese ABC transporter manganese-binding adhesion liprotein	63	SPD_1463	psaA	manganese ABC transporter substrate-binding lipoprotein	63	SPD_1463	psaA	manganese ABC transporter substrate-binding lipoprotein	63	SPD_1463	psaA	manganese ABC transporter substrate-binding lipoprotein	63	SPD_1463	psaA	manganese ABC transporter manganese-binding adhesion liprotein	63	SPD_1463	63	Core
SPD_1464	tpx	thiol peroxidase	63	SPD_1464	tpx	thiol peroxidase	63	SPD_1464	tpx	thiol peroxidase	63	SPD_1464	tpx	thiol peroxidase	63	SPD_1464	tpx	thiol peroxidase	63	SPD_1464	63	Core
SPD_1466	macB_4	ABC transporter ATP-binding protein	63	SPD_1466	macB_4	ABC transporter ATP-binding protein	63	SPD_1466	macB_4	ABC transporter ATP-binding protein	63	SPD_1466	macB_4	ABC transporter ATP-binding protein	63	SPD_1466	macB_4	ABC transporter ATP-binding protein	63	SPD_1466	63	Core
SPD_1468	gpmA	2,3-bisphosphoglycerate-dependent phosphoglycerate mutase	63	SPD_1468	gpmA	2,3-bisphosphoglycerate-dependent phosphoglycerate mutase	63	SPD_1468	gpmA	2,3-bisphosphoglycerate-dependent phosphoglycerate mutase	63	SPD_1468	gpmA	2,3-bisphosphoglycerate-dependent phosphoglycerate mutase	63	SPD_1468	gpmA	2,3-bisphosphoglycerate-dependent phosphoglycerate mutase	63	SPD_1468	63	Core
SPD_1474	divIVA	cell division protein DivIVA	63	SPD_1474	divIVA	cell division protein DivIVA	63	SPD_1474	divIVA	cell division protein DivIVA	63	SPD_1474	divIVA	cell division protein DivIVA	63	SPD_1474	divIVA	cell division protein DivIVA	63	SPD_1474	63	Core
SPD_1475	ylmH	YlmH protein	63	SPD_1475	ylmH	YlmH protein	63	SPD_1475	ylmH	YlmH protein	63	SPD_1475	ylmH	YlmH protein	63	SPD_1475	ylmH	YlmH protein	63	SPD_1475	63	Core
SPD_1476	ylmG	hypothetical protein	63	SPD_1476	ylmG	hypothetical protein	63	SPD_1476	ylmG	hypothetical protein	63	SPD_1476	ylmG	hypothetical protein	63	SPD_1476	ylmG	hypothetical protein	63	SPD_1476	63	Core
SPD_1477	sepF	YlmF protein	63	SPD_1477	sepF	YlmF protein	63	SPD_1477	sepF	YlmF protein	63	SPD_1477	sepF	YlmF protein	63	SPD_1477	sepF	YlmF protein	63	SPD_1477	63	Core
SPD_1479	ftsZ	cell division protein FtsZ	63	SPD_1479	ftsZ	cell division protein FtsZ	63	SPD_1479	ftsZ	cell division protein FtsZ	63	SPD_1479	ftsZ	cell division protein FtsZ	63	SPD_1479	ftsZ	cell division protein FtsZ	63	SPD_1479	63	Core
SPD_1480	ftsA	cell division protein FtsA	63	SPD_1480	ftsA	cell division protein FtsA	63	SPD_1480	ftsA	cell division protein FtsA	63	SPD_1480	ftsA	cell division protein FtsA	63	SPD_1480	ftsA	cell division protein FtsA	63	SPD_1480	63	Core
SPD_1481	A66_01501	hypothetical protein	63	SPD_1481	SPND141_01601	hypothetical protein	63	SPD_1481	SP70585_1708	hypothetical protein	63	SPD_1481	NCTC11902_01561	hypothetical protein	63	SPD_1481	SPJ_1563	hypothetical protein	63	SPD_1481	63	Core
SPD_1483	murF	UDP-N-acetylmuramoyl-tripeptide--D-alanyl-D- alanine ligase	63	SPD_1483	murF	UDP-N-acetylmuramoyl-tripeptide--D-alanyl-D- alanine ligase	63	SPD_1483	murF	UDP-N-acetylmuramoyl-tripeptide--D-alanyl-D- alanine ligase	63	SPD_1483	murF	UDP-N-acetylmuramoyl-tripeptide--D-alanyl-D- alanine ligase	63	SPD_1483	murF	UDP-N-acetylmuramoyl-tripeptide--D-alanyl-D- alanine ligase	63	SPD_1483	63	Core
SPD_1484	ddl	D-alanine--D-alanine ligase	63	SPD_1484	ddl	D-alanine--D-alanine ligase	63	SPD_1484	ddl	D-alanine--D-alanine ligase	63	SPD_1484	ddl	D-alanine--D-alanine ligase	63	SPD_1484	ddl	D-alanine--D-alanine ligase	63	SPD_1484	63	Core
SPD_1485	recR	recombination protein RecR	63	SPD_1485	recR	recombination protein RecR	63	SPD_1485	recR	recombination protein RecR	63	SPD_1485	recR	recombination protein RecR	63	SPD_1485	recR	recombination protein RecR	63	SPD_1485	63	Core
SPD_1486	penA	penicillin-binding protein 2B	63	SPD_1486	penA	penicillin-binding protein 2B	63	SPD_1486	penA	penicillin-binding protein 2B	63	SPD_1486	penA	penicillin-binding protein 2B	63	SPD_1486	penA	penicillin-binding protein 2B	63	SPD_1486	63	Core
SPD_1501	ycjO	ABC transporter, permease protein	63	SPD_1501	ycjO	ABC transporter, permease protein	63	SPD_1501	ycjO	ABC transporter, permease protein	63	SPD_1501	ycjO	ABC transporter, permease protein	63	SPD_1501	ycjO	ABC transporter, permease protein	63	SPD_1501	63	Core
SPD_1502	yesO_2	putative ABC transport protein, solute-binding component	63	SPD_1502	yesO_2	putative ABC transport protein, solute-binding component	63	SPD_1502	yesO_2	putative ABC transport protein, solute-binding component	63	SPD_1502	yesO_2	putative ABC transport protein, solute-binding component	63	SPD_1502	yesO_2	putative ABC transport protein, solute-binding component	63	SPD_1502	63	Core
SPD_1503	tabA_2	conserved hypothetical protein	63	SPD_1503	tabA_2	conserved hypothetical protein	63	SPD_1503	tabA_2	conserved hypothetical protein	63	SPD_1503	tabA_2	conserved hypothetical protein	63	SPD_1503	tabA_2	conserved hypothetical protein	63	SPD_1503	63	Core
SPD_1507	recG	ATP-dependent DNA helicase RecG	63	SPD_1507	recG	ATP-dependent DNA helicase RecG	63	SPD_1507	recG	ATP-dependent DNA helicase RecG	63	SPD_1507	recG	ATP-dependent DNA helicase RecG	63	SPD_1507	recG	ATP-dependent DNA helicase RecG	63	SPD_1507	63	Core
SPD_1508	alr	alanine racemase	63	SPD_1508	alr	alanine racemase	63	SPD_1508	alr	alanine racemase	63	SPD_1508	alr	alanine racemase	63	SPD_1508	alr	alanine racemase	63	SPD_1508	63	Core
SPD_1509	acpS	4'-phosphopantetheinyl transferase	63	SPD_1509	acpS	4'-phosphopantetheinyl transferase	63	SPD_1509	acpS	4'-phosphopantetheinyl transferase	63	SPD_1509	acpS	4'-phosphopantetheinyl transferase	63	SPD_1509	acpS	4'-phosphopantetheinyl transferase	63	SPD_1509	63	Core
SPD_1510	aroF	3-deoxy-7-phosphoheptulonate synthase	63	SPD_1510	aroF	3-deoxy-7-phosphoheptulonate synthase	63	SPD_1510	aroF	3-deoxy-7-phosphoheptulonate synthase	63	SPD_1510	aroF	3-deoxy-7-phosphoheptulonate synthase	63	SPD_1510	aroF	3-deoxy-7-phosphoheptulonate synthase	63	SPD_1510	63	Core
SPD_1511	aroG	3-deoxy-7-phosphoheptulonate synthase	63	SPD_1511	aroG	3-deoxy-7-phosphoheptulonate synthase	63	SPD_1511	aroG	3-deoxy-7-phosphoheptulonate synthase	63	SPD_1511	aroG	3-deoxy-7-phosphoheptulonate synthase	63	SPD_1511	aroG	3-deoxy-7-phosphoheptulonate synthase	63	SPD_1511	63	Core
SPD_1515	spr1547	hypothetical protein	63	SPD_1515	ASP0581_16450	hypothetical protein	63	SPD_1515	SP_1705	hypothetical protein	63	SPD_1515	CWI64_03905	hypothetical protein	63	SPD_1515	KK0381_11570	hypothetical protein	63	SPD_1515	63	Core
SPD_1519	engA	GTP-binding protein EngA	63	SPD_1519	engA	GTP-binding protein EngA	63	SPD_1519	engA	GTP-binding protein EngA	63	SPD_1519	engA	GTP-binding protein EngA	63	SPD_1519	engA	GTP-binding protein EngA	63	SPD_1519	63	Core
SPD_1522	dnaB	replication initiation and membrane attachment protein	63	SPD_1522	dnaB	replication initiation and membrane attachment protein	63	SPD_1522	dnaB	replication initiation and membrane attachment protein	63	SPD_1522	dnaB	replication initiation and membrane attachment protein	63	SPD_1522	dnaB	replication initiation and membrane attachment protein	63	SPD_1522	63	Core
SPD_1528	ecsA_4	ABC transporter, ATP-binding protein	63	SPD_1528	ecsA_4	ABC transporter, ATP-binding protein	63	SPD_1528	ecsA_4	ABC transporter, ATP-binding protein	63	SPD_1528	ecsA_4	ABC transporter, ATP-binding protein	63	SPD_1528	ecsA_4	ABC transporter, ATP-binding protein	63	SPD_1528	63	Core
SPD_1530	ydjZ	hypothetical protein	63	SPD_1530	ydjZ	hypothetical protein	63	SPD_1530	ydjZ	hypothetical protein	63	SPD_1530	ydjZ	hypothetical protein	63	SPD_1530	ydjZ	hypothetical protein	63	SPD_1530	63	Core
SPD_1534	scrB	sucrose-6-phosphate hydrolase	63	SPD_1534	scrB	sucrose-6-phosphate hydrolase	63	SPD_1534	scrB	sucrose-6-phosphate hydrolase	63	SPD_1534	scrB	sucrose-6-phosphate hydrolase	63	SPD_1534	scrB	sucrose-6-phosphate hydrolase	63	SPD_1534	63	Core
SPD_1537	mvaS	hydroxymethylglutaryl-CoA synthase	63	SPD_1537	mvaS	hydroxymethylglutaryl-CoA synthase	63	SPD_1537	mvaS	hydroxymethylglutaryl-CoA synthase	63	SPD_1537	mvaS	hydroxymethylglutaryl-CoA synthase	63	SPD_1537	mvaS	hydroxymethylglutaryl-CoA synthase	63	SPD_1537	63	Core
SPD_1543	phpP	putative protein phosphatase	63	SPD_1543	phpP	putative protein phosphatase	63	SPD_1543	phpP	putative protein phosphatase	63	SPD_1543	phpP	putative protein phosphatase	63	SPD_1543	phpP	putative protein phosphatase	63	SPD_1543	63	Core
SPD_1544	sun	ribosomal RNA small subunit methyltransferase B	63	SPD_1544	sun	ribosomal RNA small subunit methyltransferase B	63	SPD_1544	sun	ribosomal RNA small subunit methyltransferase B	63	SPD_1544	sun	ribosomal RNA small subunit methyltransferase B	63	SPD_1544	sun	ribosomal RNA small subunit methyltransferase B	63	SPD_1544	63	Core
SPD_1545	fmt	methionyl-tRNA formyltransferase	63	SPD_1545	fmt	methionyl-tRNA formyltransferase	63	SPD_1545	fmt	methionyl-tRNA formyltransferase	63	SPD_1545	fmt	methionyl-tRNA formyltransferase	63	SPD_1545	fmt	methionyl-tRNA formyltransferase	63	SPD_1545	63	Core
SPD_1547	rpoZ	DNA-directed RNA polymerase subunit omega	63	SPD_1547	rpoZ	DNA-directed RNA polymerase subunit omega	63	SPD_1547	rpoZ	DNA-directed RNA polymerase subunit omega	63	SPD_1547	rpoZ	DNA-directed RNA polymerase subunit omega	63	SPD_1547	rpoZ	DNA-directed RNA polymerase subunit omega	63	SPD_1547	63	Core
SPD_1548	gmk	guanylate kinase	63	SPD_1548	gmk	guanylate kinase	63	SPD_1548	gmk	guanylate kinase	63	SPD_1548	gmk	guanylate kinase	63	SPD_1548	gmk	guanylate kinase	63	SPD_1548	63	Core
SPD_1549	rny	hypothetical protein	63	SPD_1549	rny	hypothetical protein	63	SPD_1549	rny	hypothetical protein	63	SPD_1549	rny	hypothetical protein	63	SPD_1549	rny	hypothetical protein	63	SPD_1549	63	Core
SPD_1553	ASP0581_16830	SAM-dependent methyltransferase	63	SPD_1553	SPNHU15_00201	SAM-dependent methyltransferase	63	SPD_1553	NCTC11902_01634	SAM-dependent methyltransferase	63	SPD_1553	DA395_08590	SAM-dependent methyltransferase	63	SPD_1553	SP5UMMC_00894	SAM-dependent methyltransferase	63	SPD_1553	63	Core
SPD_1554	rsfS	putative iojap protein	63	SPD_1554	rsfS	putative iojap protein	63	SPD_1554	rsfS	putative iojap protein	63	SPD_1554	rsfS	putative iojap protein	63	SPD_1554	rsfS	putative iojap protein	63	SPD_1554	63	Core
SPD_1557	nadD	putative nicotinate-nucleotide adenylyltransferase	63	SPD_1557	nadD	putative nicotinate-nucleotide adenylyltransferase	63	SPD_1557	nadD	putative nicotinate-nucleotide adenylyltransferase	63	SPD_1557	nadD	putative nicotinate-nucleotide adenylyltransferase	63	SPD_1557	nadD	putative nicotinate-nucleotide adenylyltransferase	63	SPD_1557	63	Core
SPD_1558	yhbY	RNA-binding protein	63	SPD_1558	yhbY	RNA-binding protein	63	SPD_1558	yhbY	RNA-binding protein	63	SPD_1558	yhbY	RNA-binding protein	63	SPD_1558	yhbY	RNA-binding protein	63	SPD_1558	63	Core
SPD_1559	yqeH	GTP-binding protein	63	SPD_1559	yqeH	GTP-binding protein	63	SPD_1559	yqeH	GTP-binding protein	63	SPD_1559	yqeH	GTP-binding protein	63	SPD_1559	yqeH	GTP-binding protein	63	SPD_1559	63	Core
SPD_1560	yqeG	HAD superfamily hydrolase protein	63	SPD_1560	yqeG	HAD superfamily hydrolase protein	63	SPD_1560	yqeG	HAD superfamily hydrolase protein	63	SPD_1560	yqeG	HAD superfamily hydrolase protein	63	SPD_1560	yqeG	HAD superfamily hydrolase protein	63	SPD_1560	63	Core
SPD_1561	corA	CorA-like Mg2+ transporter protein	63	SPD_1561	corA_2	CorA-like Mg2+ transporter protein	63	SPD_1561	corA_2	CorA-like Mg2+ transporter protein	63	SPD_1561	corA	CorA-like Mg2+ transporter protein	63	SPD_1561	corA	CorA-like Mg2+ transporter protein	63	SPD_1561	63	Core
SPD_1562	ykuT	small conductance mechanosensitive ion channel	63	SPD_1562	ykuT	small conductance mechanosensitive ion channel	63	SPD_1562	ykuT	small conductance mechanosensitive ion channel	63	SPD_1562	ykuT	small conductance mechanosensitive ion channel	63	SPD_1562	ykuT	small conductance mechanosensitive ion channel	63	SPD_1562	63	Core
SPD_1566	rpsP_2	hypothetical protein	63	SPD_1566	rpsP_2	hypothetical protein	63	SPD_1566	rpsP_2	hypothetical protein	63	SPD_1566	rpsP_2	hypothetical protein	63	SPD_1566	rpsP_2	hypothetical protein	63	SPD_1566	63	Core
SPD_1572	rsmE	16S ribosomal RNA methyltransferase RsmE	63	SPD_1572	rsmE	16S ribosomal RNA methyltransferase RsmE	63	SPD_1572	rsmE	16S ribosomal RNA methyltransferase RsmE	63	SPD_1572	rsmE	16S ribosomal RNA methyltransferase RsmE	63	SPD_1572	rsmE	16S ribosomal RNA methyltransferase RsmE	63	SPD_1572	63	Core
SPD_1596	trpA	tryptophan synthase subunit alpha	63	SPD_1596	trpA	tryptophan synthase subunit alpha	63	SPD_1596	trpA	tryptophan synthase subunit alpha	63	SPD_1596	trpA	tryptophan synthase subunit alpha	63	SPD_1596	trpA	tryptophan synthase subunit alpha	63	SPD_1596	63	Core
SPD_1597	trpB	tryptophan synthase subunit beta	63	SPD_1597	trpB	tryptophan synthase subunit beta	63	SPD_1597	trpB	tryptophan synthase subunit beta	63	SPD_1597	trpB	tryptophan synthase subunit beta	63	SPD_1597	trpB	tryptophan synthase subunit beta	63	SPD_1597	63	Core
SPD_1598	trpF	N-(5'-phosphoribosyl)anthranilate isomerase	63	SPD_1598	trpF	N-(5'-phosphoribosyl)anthranilate isomerase	63	SPD_1598	trpF	N-(5'-phosphoribosyl)anthranilate isomerase	63	SPD_1598	trpF	N-(5'-phosphoribosyl)anthranilate isomerase	63	SPD_1598	trpF	N-(5'-phosphoribosyl)anthranilate isomerase	63	SPD_1598	63	Core
SPD_1599	trpC	indole-3-glycerol phosphate synthase	63	SPD_1599	trpC	indole-3-glycerol phosphate synthase	63	SPD_1599	trpC	indole-3-glycerol phosphate synthase	63	SPD_1599	trpC	indole-3-glycerol phosphate synthase	63	SPD_1599	trpC	indole-3-glycerol phosphate synthase	63	SPD_1599	63	Core
SPD_1600	trpD	anthranilate phosphoribosyltransferase	63	SPD_1600	trpD	anthranilate phosphoribosyltransferase	63	SPD_1600	trpD	anthranilate phosphoribosyltransferase	63	SPD_1600	trpD	anthranilate phosphoribosyltransferase	63	SPD_1600	trpD	anthranilate phosphoribosyltransferase	63	SPD_1600	63	Core
SPD_1601	trpG	anthranilate synthase component II	63	SPD_1601	trpG	anthranilate synthase component II	63	SPD_1601	trpG	anthranilate synthase component II	63	SPD_1601	trpG	anthranilate synthase component II	63	SPD_1601	trpG	anthranilate synthase component II	63	SPD_1601	63	Core
SPD_1602	trpE	anthranilate synthase component I	63	SPD_1602	trpE	anthranilate synthase component I	63	SPD_1602	trpE	anthranilate synthase component I	63	SPD_1602	trpE	anthranilate synthase component I	63	SPD_1602	trpE	anthranilate synthase component I	63	SPD_1602	63	Core
SPD_1606	mgtC	putative cation transporter	63	SPD_1606	mgtC	putative cation transporter	63	SPD_1606	mgtC	putative cation transporter	63	SPD_1606	mgtC	putative cation transporter	63	SPD_1606	mgtC	putative cation transporter	63	SPD_1606	63	Core
SPD_1608	malK_2	spermidine/putrescine import ATP-binding protein PotA	63	SPD_1608	malK_2	spermidine/putrescine import ATP-binding protein PotA	63	SPD_1608	malK_2	spermidine/putrescine import ATP-binding protein PotA	63	SPD_1608	malK_2	spermidine/putrescine import ATP-binding protein PotA	63	SPD_1608	malK_2	spermidine/putrescine import ATP-binding protein PotA	63	SPD_1608	63	Core
SPD_1610	C3Y86_08620	hypothetical protein	63	SPD_1610	C3Y86_08620	hypothetical protein	63	SPD_1610	HMPREF1038_01800	hypothetical protein	63	SPD_1610	spr1646	hypothetical protein	63	SPD_1610	ASP0581_17530	hypothetical protein	63	SPD_1610	63	Core
SPD_1620	wcaJ	glycosyl transferase	63	SPD_1620	wcaJ	glycosyl transferase	63	SPD_1620	wcaJ	glycosyl transferase	63	SPD_1620	wcaJ	glycosyl transferase	63	SPD_1620	wcaJ	glycosyl transferase	63	SPD_1620	63	Core
SPD_1622	yheI	ABC transporter, ATP-binding/permease protein	63	SPD_1622	yheI	ABC transporter, ATP-binding/permease protein	63	SPD_1622	yheI	ABC transporter, ATP-binding/permease protein	63	SPD_1622	yheI	ABC transporter, ATP-binding/permease protein	63	SPD_1622	yheI	ABC transporter, ATP-binding/permease protein	63	SPD_1622	63	Core
SPD_1628	xpt	xanthine phosphoribosyltransferase	63	SPD_1628	xpt	xanthine phosphoribosyltransferase	63	SPD_1628	xpt	xanthine phosphoribosyltransferase	63	SPD_1628	xpt	xanthine phosphoribosyltransferase	63	SPD_1628	xpt	xanthine phosphoribosyltransferase	63	SPD_1628	63	Core
SPD_1629	pbuX	xanthine permease	63	SPD_1629	pbuX	xanthine permease	63	SPD_1629	pbuX	xanthine permease	63	SPD_1629	pbuX	xanthine permease	63	SPD_1629	pbuX	xanthine permease	63	SPD_1629	63	Core
SPD_1633	galT	galactose-1-phosphate uridylyltransferase	63	SPD_1633	galT	galactose-1-phosphate uridylyltransferase	63	SPD_1633	galT	galactose-1-phosphate uridylyltransferase	63	SPD_1633	galT	galactose-1-phosphate uridylyltransferase	63	SPD_1633	galT	galactose-1-phosphate uridylyltransferase	63	SPD_1633	63	Core
SPD_1634	galK	galactokinase	63	SPD_1634	galK	galactokinase	63	SPD_1634	galK	galactokinase	63	SPD_1634	galK	galactokinase	63	SPD_1634	galK	galactokinase	63	SPD_1634	63	Core
SPD_1635	galR	LacI family transcriptional regulator	63	SPD_1635	galR	LacI family transcriptional regulator	63	SPD_1635	galR	LacI family transcriptional regulator	63	SPD_1635	galR	LacI family transcriptional regulator	63	SPD_1635	galR	LacI family transcriptional regulator	63	SPD_1635	63	Core
SPD_1637	adhR	MerR family transcriptional regulator	63	SPD_1637	adhR	MerR family transcriptional regulator	63	SPD_1637	adhR	MerR family transcriptional regulator	63	SPD_1637	adhR	MerR family transcriptional regulator	63	SPD_1637	adhR	MerR family transcriptional regulator	63	SPD_1637	63	Core
SPD_1638	czcD	cation efflux system protein	63	SPD_1638	czcD	cation efflux system protein	63	SPD_1638	czcD	cation efflux system protein	63	SPD_1638	czcD	cation efflux system protein	63	SPD_1638	czcD	cation efflux family protein	63	SPD_1638	63	Core
SPD_1639	kstR2	TetR family transcriptional regulator	63	SPD_1639	kstR2	TetR family transcriptional regulator	63	SPD_1639	kstR2	TetR family transcriptional regulator	63	SPD_1639	kstR2	TetR family transcriptional regulator	63	SPD_1639	kstR2	TetR family transcriptional regulator	63	SPD_1639	63	Core
SPD_1640	pnuC	nicotinamide mononucleotide transporter	63	SPD_1640	pnuC	nicotinamide mononucleotide transporter	63	SPD_1640	pnuC	nicotinamide mononucleotide transporter	63	SPD_1640	pnuC	nicotinamide mononucleotide transporter	63	SPD_1640	pnuC	nicotinamide mononucleotide transporter	63	SPD_1640	63	Core
SPD_1642	proWX	choline transporter	63	SPD_1642	proWX	choline transporter	63	SPD_1642	proWX	choline transporter	63	SPD_1642	proWX	choline transporter	63	SPD_1642	proWX	choline transporter	63	SPD_1642	63	Core
SPD_1644	KK0381_12850	hypothetical protein	63	SPD_1644	ASP0581_17830	hypothetical protein	63	SPD_1644	C1H54_09065	hypothetical protein	63	SPD_1644	ERS445053_00933	hypothetical protein	63	SPD_1644	C1H54_09065	hypothetical protein	63	SPD_1644	63	Core
SPD_1646	SPN23F18790	hypothetical protein	63	SPD_1646	SPNHU15_01885	hypothetical protein	63	SPD_1646	SPNHU15_01885	hypothetical protein	63	SPD_1646	KK1157_13810	hypothetical protein	63	SPD_1646	SPN034156_07100	hypothetical protein	63	SPD_1646	63	Core
SPD_1647	pepA	glutamyl aminopeptidase	63	SPD_1647	pepA	glutamyl aminopeptidase	63	SPD_1647	pepA	glutamyl aminopeptidase	63	SPD_1647	pepA	glutamyl aminopeptidase	63	SPD_1647	pepA	glutamyl aminopeptidase	63	SPD_1647	63	Core
SPD_1649	feuB	putative iron compound ABC transporter, permease protein	63	SPD_1649	feuB	putative iron compound ABC transporter, permease protein	63	SPD_1649	feuB	putative iron compound ABC transporter, permease protein	63	SPD_1649	feuB	putative iron compound ABC transporter, permease protein	63	SPD_1649	feuB	putative iron compound ABC transporter, permease protein	63	SPD_1649	63	Core
SPD_1650	fepD_2	putative iron compound ABC transporter, permease protein	63	SPD_1650	fepD_2	putative iron compound ABC transporter, permease protein	63	SPD_1650	fepD_2	putative iron compound ABC transporter, permease protein	63	SPD_1650	fepD_2	putative iron compound ABC transporter, permease protein	63	SPD_1650	fepD_2	putative iron compound ABC transporter, permease protein	63	SPD_1650	63	Core
SPD_1651	fhuC	ferrichrome transport ATP-binding protein FhuC	63	SPD_1651	fhuC	ferrichrome transport ATP-binding protein FhuC	63	SPD_1651	fhuC	ferrichrome transport ATP-binding protein FhuC	63	SPD_1651	fhuC	ferrichrome transport ATP-binding protein FhuC	63	SPD_1651	fhuC	ferrichrome transport ATP-binding protein FhuC	63	SPD_1651	63	Core
SPD_1654	rluB	ribosomal large subunit pseudouridine synthase B	63	SPD_1654	rluB	ribosomal large subunit pseudouridine synthase B	63	SPD_1654	rluB	ribosomal large subunit pseudouridine synthase B	63	SPD_1654	rluB	ribosomal large subunit pseudouridine synthase B	63	SPD_1654	rluB	ribosomal large subunit pseudouridine synthase B	63	SPD_1654	63	Core
SPD_1655	scpB	segregation and condensation protein B	63	SPD_1655	scpB	segregation and condensation protein B	63	SPD_1655	scpB	segregation and condensation protein B	63	SPD_1655	scpB	segregation and condensation protein B	63	SPD_1655	scpB	segregation and condensation protein B	63	SPD_1655	63	Core
SPD_1657	xerD	tyrosine recombinase	63	SPD_1657	xerD	tyrosine recombinase	63	SPD_1657	xerD	tyrosine recombinase	63	SPD_1657	xerD	tyrosine recombinase	63	SPD_1657	xerD	tyrosine recombinase	63	SPD_1657	63	Core
SPD_1658	ykuL	CBS domain-containing protein	63	SPD_1658	ykuL	CBS domain-containing protein	63	SPD_1658	ykuL	CBS domain-containing protein	63	SPD_1658	ykuL	CBS domain-containing protein	63	SPD_1658	ykuL	CBS domain-containing protein	63	SPD_1658	63	Core
SPD_1659	ASP0581_17980	phosphodiesterase, family	63	SPD_1659	CXP32_09410	phosphodiesterase, family	63	SPD_1659	SPD_1659	phosphodiesterase, family	63	SPD_1659	PCS8235_01530	phosphodiesterase, family	63	SPD_1659	T308_08525	phosphodiesterase, family	63	SPD_1659	63	Core
SPD_1660	rdgB	non-canonical purine NTP pyrophosphatase, RdgB/HAM1 family protein	63	SPD_1660	rdgB	non-canonical purine NTP pyrophosphatase, RdgB/HAM1 family protein	63	SPD_1660	rdgB	non-canonical purine NTP pyrophosphatase, RdgB/HAM1 family protein	63	SPD_1660	rdgB	non-canonical purine NTP pyrophosphatase, RdgB/HAM1 family protein	63	SPD_1660	rdgB	non-canonical purine NTP pyrophosphatase, RdgB/HAM1 family protein	63	SPD_1660	63	Core
SPD_1661	murI	glutamate racemase	63	SPD_1661	murI	glutamate racemase	63	SPD_1661	murI	glutamate racemase	63	SPD_1661	murI	glutamate racemase	63	SPD_1661	murI	glutamate racemase	63	SPD_1661	63	Core
SPD_1664	treP	sugar phosphotransferase system (PTS), IIABC component	63	SPD_1664	treP	sugar phosphotransferase system (PTS), IIABC component	63	SPD_1664	treP	sugar phosphotransferase system (PTS), IIABC component	63	SPD_1664	treP	sugar phosphotransferase system (PTS), IIABC component	63	SPD_1664	treP	sugar phosphotransferase system (PTS), IIABC component	63	SPD_1664	63	Core
SPD_1665	treR	trehalose operon repressor	63	SPD_1665	treR	trehalose operon repressor	63	SPD_1665	treR	trehalose operon repressor	63	SPD_1665	treR	trehalose operon repressor	63	SPD_1665	treR	trehalose operon repressor	63	SPD_1665	63	Core
SPD_1668	amiE	putative oligopeptide transporter ATP-binding protein	63	SPD_1668	amiE	putative oligopeptide transporter ATP-binding protein	63	SPD_1668	amiE	putative oligopeptide transporter ATP-binding protein	63	SPD_1668	amiE	putative oligopeptide transporter ATP-binding protein	63	SPD_1668	amiE	putative oligopeptide transporter ATP-binding protein	63	SPD_1668	63	Core
SPD_1669	amiD	peptide ABC transporter permease	63	SPD_1669	amiD	peptide ABC transporter permease	63	SPD_1669	amiD	peptide ABC transporter permease	63	SPD_1669	amiD	peptide ABC transporter permease	63	SPD_1669	amiD	peptide ABC transporter permease	63	SPD_1669	63	Core
SPD_1671	amiA	oligopeptide-binding protein AmiA	63	SPD_1671	amiA	oligopeptide-binding protein AmiA	63	SPD_1671	amiA	oligopeptide-binding protein AmiA	63	SPD_1671	amiA	oligopeptide-binding protein AmiA	63	SPD_1671	amiA	oligopeptide-binding protein AmiA	63	SPD_1671	63	Core
SPD_1672	C3Y86_08935	putative polysaccharide repeat unit polymerase	63	SPD_1672	SPJ_1801	putative polysaccharide repeat unit polymerase	63	SPD_1672	KK0981_38610	putative polysaccharide repeat unit polymerase	63	SPD_1672	SPCG_1866	putative polysaccharide repeat unit polymerase	63	SPD_1672	DA395_09390	putative polysaccharide repeat unit polymerase	63	SPD_1672	63	Core
SPD_1679	msmR	Msm operon regulatory protein	63	SPD_1679	msmR	Msm operon regulatory protein	63	SPD_1679	msmR	Msm operon regulatory protein	63	SPD_1679	msmR	Msm operon regulatory protein	63	SPD_1679	msmR	Msm operon regulatory protein	63	SPD_1679	63	Core
SPD_1680	birA	biotin-[acetyl-CoA-carboxylase] ligase	63	SPD_1680	birA	biotin-[acetyl-CoA-carboxylase] ligase	63	SPD_1680	birA	biotin-[acetyl-CoA-carboxylase] ligase	63	SPD_1680	birA	biotin-[acetyl-CoA-carboxylase] ligase	63	SPD_1680	birA	biotin-[acetyl-CoA-carboxylase] ligase	63	SPD_1680	63	Core
SPD_1705	recX	regulatory protein RecX	63	SPD_1705	group_1958	regulatory protein RecX	63	SPD_1705	recX	regulatory protein RecX	63	SPD_1705	group_1933	regulatory protein RecX	63	SPD_1705	group_1923	regulatory protein RecX	63	SPD_1705	63	Core
SPD_1706	SPND122_01835	hypothetical protein	63	SPD_1706	SPNOXC16740	hypothetical protein	63	SPD_1706	BOC72_01745	hypothetical protein	63	SPD_1706	SPND219_01945	hypothetical protein	63	SPD_1706	C3Y86_09105	hypothetical protein	63	SPD_1706	63	Core
SPD_1709	groEL	60 kDa chaperonin	63	SPD_1709	groEL	60 kDa chaperonin	63	SPD_1709	groEL	60 kDa chaperonin	63	SPD_1709	groEL	60 kDa chaperonin	63	SPD_1709	groEL	60 kDa chaperonin	63	SPD_1709	63	Core
SPD_1710	groES	chaperonin GroS	63	SPD_1710	groES	chaperonin GroS	63	SPD_1710	groES	chaperonin GroS	63	SPD_1710	groES	chaperonin GroS	63	SPD_1710	groES	chaperonin GroS	63	SPD_1710	63	Core
SPD_1712	ydfG	oxidoreductase, short chain dehydrogenase/reductase family	63	SPD_1712	ydfG	oxidoreductase, short chain dehydrogenase/reductase family	63	SPD_1712	ydfG	oxidoreductase, short chain dehydrogenase/reductase family	63	SPD_1712	ydfG	oxidoreductase, short chain dehydrogenase/reductase family	63	SPD_1712	ydfG	oxidoreductase, short chain dehydrogenase/reductase family	63	SPD_1712	63	Core
SPD_1713	pheT_2	putative tRNA-binding protein	63	SPD_1713	pheT_2	putative tRNA-binding protein	63	SPD_1713	pheT_2	putative tRNA-binding protein	63	SPD_1713	pheT_2	putative tRNA-binding protein	63	SPD_1713	pheT_2	putative tRNA-binding protein	63	SPD_1713	63	Core
SPD_1714	ytpP	thioredoxin family protein	63	SPD_1714	ytpP	thioredoxin family protein	63	SPD_1714	ytpP	thioredoxin family protein	63	SPD_1714	ytpP	thioredoxin family protein	63	SPD_1714	ytpP	thioredoxin family protein	63	SPD_1714	63	Core
SPD_1715	SpnNT_01967	hypothetical protein	63	SPD_1715	SPNHU17_01951	hypothetical protein	63	SPD_1715	HMPREF1038_01904	hypothetical protein	63	SPD_1715	SpnNT_01967	hypothetical protein	63	SPD_1715	SPNHU17_01951	hypothetical protein	63	SPD_1715	63	Core
SPD_1718	SPNHU17_01953	putative DNA-binding protein	63	SPD_1718	BOC71_01758	putative DNA-binding protein	63	SPD_1718	NCTC12977_01336	putative DNA-binding protein	63	SPD_1718	SPNINV200_17380	putative DNA-binding protein	63	SPD_1718	SP4UMMC_10765	putative DNA-binding protein	63	SPD_1718	63	Core
SPD_1720	CWI64_05125	hypothetical protein	63	SPD_1720	MYY_1819	hypothetical protein	63	SPD_1720	SpnNT_01972	hypothetical protein	63	SPD_1720	SPV_1720	hypothetical protein	63	SPD_1720	BOC72_01760	hypothetical protein	63	SPD_1720	63	Core
SPD_1739	recA	protein RecA	63	SPD_1739	recA	protein RecA	63	SPD_1739	recA	protein RecA	63	SPD_1739	recA	protein RecA	63	SPD_1739	recA	protein RecA	63	SPD_1739	63	Core
SPD_1743	ydiB	putative P-loop hydrolase	63	SPD_1743	ydiB	putative P-loop hydrolase	63	SPD_1743	ydiB	putative P-loop hydrolase	63	SPD_1743	ydiB	putative P-loop hydrolase	63	SPD_1743	ydiB	putative P-loop hydrolase	63	SPD_1743	63	Core
SPD_1757	ndk	nucleoside diphosphate kinase	63	SPD_1757	ndk	nucleoside diphosphate kinase	63	SPD_1757	ndk	nucleoside diphosphate kinase	63	SPD_1757	ndk	nucleoside diphosphate kinase	63	SPD_1757	ndk	nucleoside diphosphate kinase	63	SPD_1757	63	Core
SPD_1762	endA	DNA-entry nuclease	63	SPD_1762	endA	DNA-entry nuclease	63	SPD_1762	endA	DNA-entry nuclease	63	SPD_1762	endA	DNA-entry nuclease	63	SPD_1762	endA	DNA-entry nuclease	63	SPD_1762	63	Core
SPD_1764	murA1	UDP-N-acetylglucosamine 1-carboxyvinyltransferase	63	SPD_1764	murA1	UDP-N-acetylglucosamine 1-carboxyvinyltransferase	63	SPD_1764	murA1	UDP-N-acetylglucosamine 1-carboxyvinyltransferase	63	SPD_1764	murA1	UDP-N-acetylglucosamine 1-carboxyvinyltransferase	63	SPD_1764	murA1	UDP-N-acetylglucosamine 1-carboxyvinyltransferase	63	SPD_1764	63	Core
SPD_1767	rsmD	putative methylase	63	SPD_1767	rsmD	putative methylase	63	SPD_1767	rsmD	putative methylase	63	SPD_1767	rsmD	putative methylase	63	SPD_1767	rsmD	putative methylase	63	SPD_1767	63	Core
SPD_1768	asnA	aspartate--ammonia ligase	63	SPD_1768	asnA	aspartate--ammonia ligase	63	SPD_1768	asnA	aspartate--ammonia ligase	63	SPD_1768	asnA	aspartate--ammonia ligase	63	SPD_1768	asnA	aspartate--ammonia ligase	63	SPD_1768	63	Core
SPD_1769	ybhL	membrane protein	63	SPD_1769	ybhL	membrane protein	63	SPD_1769	ybhL	membrane protein	63	SPD_1769	ybhL	membrane protein	63	SPD_1769	ybhL	membrane protein	63	SPD_1769	63	Core
SPD_1772	acyP	acylphosphatase	63	SPD_1772	acyP	acylphosphatase	63	SPD_1772	acyP	acylphosphatase	63	SPD_1772	acyP	acylphosphatase	63	SPD_1772	acyP	acylphosphatase	63	SPD_1772	63	Core
SPD_1773	misCB	membrane protein OxaA 2	63	SPD_1773	misCB	membrane protein OxaA 2	63	SPD_1773	misCB	membrane protein OxaA 2	63	SPD_1773	misCB	membrane protein OxaA 2	63	SPD_1773	misCB	membrane protein OxaA 2	63	SPD_1773	63	Core
SPD_1774	pflA	pyruvate formate-lyase 1-activating enzyme	63	SPD_1774	pflA	pyruvate formate-lyase 1-activating enzyme	63	SPD_1774	pflA	pyruvate formate-lyase 1-activating enzyme	63	SPD_1774	pflA	pyruvate formate-lyase 1-activating enzyme	63	SPD_1774	pflA	pyruvate formate-lyase 1-activating enzyme	63	SPD_1774	63	Core
SPD_1777	cbf1	cmp-binding-factor 1	63	SPD_1777	cbf1	cmp-binding-factor 1	63	SPD_1777	cbf1	cmp-binding-factor 1	63	SPD_1777	cbf1	cmp-binding-factor 1	63	SPD_1777	cbf1	cmp-binding-factor 1	63	SPD_1777	63	Core
SPD_1784	yknY_3	ABC transporter ATP-binding protein	63	SPD_1784	yknY_3	ABC transporter ATP-binding protein	63	SPD_1784	yknY_3	ABC transporter ATP-binding protein	63	SPD_1784	yknY_3	ABC transporter ATP-binding protein	63	SPD_1784	yknY_3	ABC transporter ATP-binding protein	63	SPD_1784	63	Core
SPD_1787	rnmV	ribonuclease M5	63	SPD_1787	rnmV	ribonuclease M5	63	SPD_1787	rnmV	ribonuclease M5	63	SPD_1787	rnmV	ribonuclease M5	63	SPD_1787	rnmV	ribonuclease M5	63	SPD_1787	63	Core
SPD_1788	ycfH	TatD family deoxyribonuclease	63	SPD_1788	ycfH	TatD family deoxyribonuclease	63	SPD_1788	ycfH	TatD family deoxyribonuclease	63	SPD_1788	ycfH	TatD family deoxyribonuclease	63	SPD_1788	ycfH	TatD family deoxyribonuclease	63	SPD_1788	63	Core
SPD_1791	aspC	aspartate aminotransferase	63	SPD_1791	aspC	aspartate aminotransferase	63	SPD_1791	aspC	aspartate aminotransferase	63	SPD_1791	aspC	aspartate aminotransferase	63	SPD_1791	aspC	aspartate aminotransferase	63	SPD_1791	63	Core
SPD_1793	SPOH_1827	universal stress protein	63	SPD_1793	SPNA45_00224	universal stress protein	63	SPD_1793	SP5UMMC_00352	universal stress protein	63	SPD_1793	SPNA45_00224	universal stress protein	63	SPD_1793	SPH_2138	universal stress protein	63	SPD_1793	63	Core
SPD_1794	spr1811	Cof family protein	63	SPD_1794	NCTC7466_01833	Cof family protein	63	SPD_1794	KK0381_14430	Cof family protein	63	SPD_1794	SPNU_1933	Cof family protein	63	SPD_1794	SPD_1794	Cof family protein	63	SPD_1794	63	Core
SPD_1796	ansB	L-asparaginase	63	SPD_1796	ansB	L-asparaginase	63	SPD_1796	ansB	L-asparaginase	63	SPD_1796	ansB	L-asparaginase	63	SPD_1796	ansB	L-asparaginase	63	SPD_1796	63	Core
SPD_1797	ccpA	catabolite control protein A	63	SPD_1797	ccpA	catabolite control protein A	63	SPD_1797	ccpA	catabolite control protein A	63	SPD_1797	ccpA	catabolite control protein A	63	SPD_1797	ccpA	catabolite control protein A	63	SPD_1797	63	Core
SPD_1798	rr11	response regulator	63	SPD_1798	vraR_2	response regulator	63	SPD_1798	vraR_2	response regulator	63	SPD_1798	vraR_2	response regulator	63	SPD_1798	rr11	response regulator	63	SPD_1798	63	Core
SPD_1800	SP_2002	multidrug ABC transporter permease	63	SPD_1800	SPG_1904	multidrug ABC transporter permease	63	SPD_1800	SPNA45_00217	multidrug ABC transporter permease	63	SPD_1800	A66_01799	multidrug ABC transporter permease	63	SPD_1800	SP70585_2075	multidrug ABC transporter permease	63	SPD_1800	63	Core
SPD_1801	ybhF	ABC transporter ATP-binding protein	63	SPD_1801	ybhF	ABC transporter ATP-binding protein	63	SPD_1801	ybhF	ABC transporter ATP-binding protein	63	SPD_1801	ybhF	ABC transporter ATP-binding protein	63	SPD_1801	ybhF	ABC transporter ATP-binding protein	63	SPD_1801	63	Core
SPD_1819	nusG	transcription antitermination protein NusG	63	SPD_1819	nusG	transcription antitermination protein NusG	63	SPD_1819	nusG	transcription antitermination protein NusG	63	SPD_1819	nusG	transcription antitermination protein NusG	63	SPD_1819	nusG	transcription antitermination protein NusG	63	SPD_1819	63	Core
SPD_1820	secE	preprotein translocase subunit SecE	63	SPD_1820	secE	preprotein translocase subunit SecE	63	SPD_1820	secE	preprotein translocase subunit SecE	63	SPD_1820	secE	preprotein translocase subunit SecE	63	SPD_1820	secE	preprotein translocase subunit SecE	63	SPD_1820	63	Core
SPD_1822	truC	ribosomal large subunit pseudouridine synthase, RluD subfamily	63	SPD_1822	truC	ribosomal large subunit pseudouridine synthase, RluD subfamily	63	SPD_1822	truC	ribosomal large subunit pseudouridine synthase, RluD subfamily	63	SPD_1822	truC	ribosomal large subunit pseudouridine synthase, RluD subfamily	63	SPD_1822	truC	ribosomal large subunit pseudouridine synthase, RluD subfamily	63	SPD_1822	63	Core
SPD_1823	gap	glyceraldehyde-3-phosphate dehydrogenase	63	SPD_1823	gap	glyceraldehyde-3-phosphate dehydrogenase	63	SPD_1823	gap	glyceraldehyde-3-phosphate dehydrogenase	63	SPD_1823	gap	glyceraldehyde-3-phosphate dehydrogenase	63	SPD_1823	gap	glyceraldehyde-3-phosphate dehydrogenase	63	SPD_1823	63	Core
SPD_1826	nadC	nicotinate-nucleotide pyrophosphorylase	63	SPD_1826	nadC	nicotinate-nucleotide pyrophosphorylase	63	SPD_1826	nadC	nicotinate-nucleotide pyrophosphorylase	63	SPD_1826	nadC	nicotinate-nucleotide pyrophosphorylase	63	SPD_1826	nadC	nicotinate-nucleotide pyrophosphorylase	63	SPD_1826	63	Core
SPD_1827	C4N11_10610	membrane protein	63	SPD_1827	A66_01811	membrane protein	63	SPD_1827	SPN994038_17680	membrane protein	63	SPD_1827	DA395_10180	membrane protein	63	SPD_1827	SPOH_1859	membrane protein	63	SPD_1827	63	Core
SPD_1828	SP3UMMC_00710	hypothetical protein	63	SPD_1828	SPND141_01959	hypothetical protein	63	SPD_1828	SPNHU17_02050	hypothetical protein	63	SPD_1828	DA395_10195	hypothetical protein	63	SPD_1828	SPAP_2046	hypothetical protein	63	SPD_1828	63	Core
SPD_1831	group_6091	phosphotransferase system system, cellobiose-specific IIC component	63	SPD_1831	licC	phosphotransferase system system, cellobiose-specific IIC component	63	SPD_1831	licC	phosphotransferase system system, cellobiose-specific IIC component	63	SPD_1831	licC	phosphotransferase system system, cellobiose-specific IIC component	63	SPD_1831	licC	phosphotransferase system system, cellobiose-specific IIC component	63	SPD_1831	63	Core
SPD_1833	gmuA	PTS system transporter subunit IIA	63	SPD_1833	gmuA	PTS system transporter subunit IIA	63	SPD_1833	gmuA	PTS system transporter subunit IIA	63	SPD_1833	gmuA	PTS system transporter subunit IIA	63	SPD_1833	gmuA	PTS system transporter subunit IIA	63	SPD_1833	63	Core
SPD_1836	BMJ42_02072	hypothetical protein	63	SPD_1836	NCTC13276_01866	hypothetical protein	63	SPD_1836	SP670_2107	hypothetical protein	63	SPD_1836	ASP0581_19370	hypothetical protein	63	SPD_1836	SPP_2063	hypothetical protein	63	SPD_1836	63	Core
SPD_1837	yfkJ	phosphotyrosine protein phosphatase	63	SPD_1837	yfkJ	phosphotyrosine protein phosphatase	63	SPD_1837	yfkJ	phosphotyrosine protein phosphatase	63	SPD_1837	yfkJ	phosphotyrosine protein phosphatase	63	SPD_1837	yfkJ	phosphotyrosine protein phosphatase	63	SPD_1837	63	Core
SPD_1839	tkt	transketolase	63	SPD_1839	tkt	transketolase	63	SPD_1839	tkt	transketolase	63	SPD_1839	tkt	transketolase	63	SPD_1839	tkt	transketolase	63	SPD_1839	63	Core
SPD_1841	licR_2	transcriptional regulator, BglG family	63	SPD_1841	licR_2	transcriptional regulator, BglG family	63	SPD_1841	licR_2	transcriptional regulator, BglG family	63	SPD_1841	licR_2	transcriptional regulator, BglG family	63	SPD_1841	licR_2	transcriptional regulator, BglG family	63	SPD_1841	63	Core
SPD_1844	ulaD	3-keto-L-gulonate-6-phosphate decarboxylase	63	SPD_1844	ulaD	3-keto-L-gulonate-6-phosphate decarboxylase	63	SPD_1844	ulaD	3-keto-L-gulonate-6-phosphate decarboxylase	63	SPD_1844	ulaD	3-keto-L-gulonate-6-phosphate decarboxylase	63	SPD_1844	ulaD	3-keto-L-gulonate-6-phosphate decarboxylase	63	SPD_1844	63	Core
SPD_1845	ulaC	PTS ascorbate transporter subunit IIA	63	SPD_1845	ulaC	PTS ascorbate transporter subunit IIA	63	SPD_1845	ulaC	PTS ascorbate transporter subunit IIA	63	SPD_1845	ulaC	PTS ascorbate transporter subunit IIA	63	SPD_1845	ulaC	PTS ascorbate transporter subunit IIA	63	SPD_1845	63	Core
SPD_1846	ulaB	PTS ascorbate transporter subunit IIB	63	SPD_1846	ulaB	PTS ascorbate transporter subunit IIB	63	SPD_1846	ulaB	PTS ascorbate transporter subunit IIB	63	SPD_1846	ulaB	PTS ascorbate transporter subunit IIB	63	SPD_1846	ulaB	PTS ascorbate transporter subunit IIB	63	SPD_1846	63	Core
SPD_1847	ulaA_1	PTS system ascorbate-specific transporter subunit IIC	63	SPD_1847	ulaA_1	PTS system ascorbate-specific transporter subunit IIC	63	SPD_1847	ulaA_1	PTS system ascorbate-specific transporter subunit IIC	63	SPD_1847	ulaA_1	PTS system ascorbate-specific transporter subunit IIC	63	SPD_1847	ulaA_1	PTS system ascorbate-specific transporter subunit IIC	63	SPD_1847	63	Core
SPD_1848	sapR	hypothetical protein	63	SPD_1848	sapR	hypothetical protein	63	SPD_1848	sapR	hypothetical protein	63	SPD_1848	sapR	hypothetical protein	63	SPD_1848	sapR	hypothetical protein	63	SPD_1848	63	Core
SPD_1849	SPND141_01979	jag protein	63	SPD_1849	SPOH_1880	jag protein	63	SPD_1849	eloR	jag protein	63	SPD_1849	BMJ42_02085	jag protein	63	SPD_1849	SPD_1849	jag protein	63	SPD_1849	63	Core
SPD_1851	rnpA	ribonuclease P protein component	63	SPD_1851	rnpA	ribonuclease P protein component	63	SPD_1851	rnpA	ribonuclease P protein component	63	SPD_1851	rnpA	ribonuclease P protein component	63	SPD_1851	rnpA	ribonuclease P protein component	63	SPD_1851	63	Core
SPD_1853	ackA	acetate kinase	63	SPD_1853	ackA	acetate kinase	63	SPD_1853	ackA	acetate kinase	63	SPD_1853	ackA	acetate kinase	63	SPD_1853	ackA	acetate kinase	63	SPD_1853	63	Core
SPD_1854	SPN034183_18050	adenine-specific methyltransferase	63	SPD_1854	DA395_10315	adenine-specific methyltransferase	63	SPD_1854	INV104_17620	adenine-specific methyltransferase	63	SPD_1854	SP5UMMC_06203	adenine-specific methyltransferase	63	SPD_1854	SPN994039_17950	adenine-specific methyltransferase	63	SPD_1854	63	Core
SPD_1858	MDRSPN_01846	competence protein ComGF	63	SPD_1858	KK0381_15080	competence protein ComGF	63	SPD_1858	BOC71_01927	competence protein ComGF	63	SPD_1858	SPAT_1914	competence protein ComGF	63	SPD_1858	C4N11_10760	competence protein ComGF	63	SPD_1858	63	Core
SPD_1861	comYC	competence protein ComGC	63	SPD_1861	comYC	competence protein ComGC	63	SPD_1861	comYC	competence protein ComGC	63	SPD_1861	comYC	competence protein ComGC	63	SPD_1861	comYC	competence protein ComGC	63	SPD_1861	63	Core
SPD_1862	cglB	competence protein CglB	63	SPD_1862	cglB	competence protein CglB	63	SPD_1862	cglB	competence protein CglB	63	SPD_1862	cglB	competence protein CglB	63	SPD_1862	cglB	competence protein CglB	63	SPD_1862	63	Core
SPD_1863	cglA	competence protein CglA	63	SPD_1863	cglA	competence protein CglA	63	SPD_1863	cglA	competence protein CglA	63	SPD_1863	cglA	competence protein CglA	63	SPD_1863	cglA	competence protein CglA	63	SPD_1863	63	Core
SPD_1864	KK1157_17800	conserved hypothetical protein	63	SPD_1864	MDRSPN_01852	conserved hypothetical protein	63	SPD_1864	NCTC11902_01951	conserved hypothetical protein	63	SPD_1864	SPD_1864	conserved hypothetical protein	63	SPD_1864	NCTC12977_01477	conserved hypothetical protein	63	SPD_1864	63	Core
SPD_1866	nagA	N-acetylglucosamine-6-phosphate deacetylase	63	SPD_1866	nagA	N-acetylglucosamine-6-phosphate deacetylase	63	SPD_1866	nagA	N-acetylglucosamine-6-phosphate deacetylase	63	SPD_1866	nagA	N-acetylglucosamine-6-phosphate deacetylase	63	SPD_1866	nagA	N-acetylglucosamine-6-phosphate deacetylase	63	SPD_1866	63	Core
SPD_1867	oatA	acyltransferase	63	SPD_1867	oatA	acyltransferase	63	SPD_1867	oatA	acyltransferase	63	SPD_1867	oatA	acyltransferase	63	SPD_1867	oatA	acyltransferase	63	SPD_1867	63	Core
SPD_1877	thrC	threonine synthase	63	SPD_1877	thrC	threonine synthase	63	SPD_1877	thrC	threonine synthase	63	SPD_1877	thrC	threonine synthase	63	SPD_1877	thrC	threonine synthase	63	SPD_1877	63	Core
SPD_1896	gltX	glutamyl-tRNA synthetase	63	SPD_1896	gltX	glutamyl-tRNA synthetase	63	SPD_1896	gltX	glutamyl-tRNA synthetase	63	SPD_1896	gltX	glutamyl-tRNA synthetase	63	SPD_1896	gltX	glutamyl-tRNA synthetase	63	SPD_1896	63	Core
SPD_1897	pgi	glucose-6-phosphate isomerase	63	SPD_1897	pgi	glucose-6-phosphate isomerase	63	SPD_1897	pgi	glucose-6-phosphate isomerase	63	SPD_1897	pgi	glucose-6-phosphate isomerase	63	SPD_1897	pgi	glucose-6-phosphate isomerase	63	SPD_1897	63	Core
SPD_1899	guaA_2	glutamine amidotransferase	63	SPD_1899	guaA_2	glutamine amidotransferase	63	SPD_1899	guaA_2	glutamine amidotransferase	63	SPD_1899	guaA_2	glutamine amidotransferase	63	SPD_1899	guaA_2	glutamine amidotransferase	63	SPD_1899	63	Core
SPD_1902	yheI_2	ABC transporter, ATP-binding/permease protein	63	SPD_1902	yheI_2	ABC transporter, ATP-binding/permease protein	63	SPD_1902	yheI_2	ABC transporter, ATP-binding/permease protein	63	SPD_1902	yheI_2	ABC transporter ATP-binding protein/permease	63	SPD_1902	yheI_2	ABC transporter, ATP-binding/permease protein	63	SPD_1902	63	Core
SPD_1904	argR	arginine repressor	63	SPD_1904	argR	arginine repressor	63	SPD_1904	argR	arginine repressor	63	SPD_1904	argR	arginine repressor	63	SPD_1904	argR	arginine repressor	63	SPD_1904	63	Core
SPD_1909	phoR	histidine kinase PnpS	63	SPD_1909	phoR	histidine kinase PnpS	63	SPD_1909	phoR	histidine kinase PnpS	63	SPD_1909	phoR	histidine kinase PnpS	63	SPD_1909	phoR	histidine kinase PnpS	63	SPD_1909	63	Core
SPD_1911	pstC	phosphate ABC transporter, permease protein PstC	63	SPD_1911	pstC	phosphate ABC transporter, permease protein PstC	63	SPD_1911	pstC	phosphate ABC transporter, permease protein PstC	63	SPD_1911	pstC	phosphate ABC transporter, permease protein PstC	63	SPD_1911	pstC	phosphate ABC transporter, permease protein PstC	63	SPD_1911	63	Core
SPD_1912	pstA	phosphate ABC transporter, permease protein PstA	63	SPD_1912	pstA	phosphate ABC transporter, permease protein PstA	63	SPD_1912	pstA	phosphate ABC transporter, permease protein PstA	63	SPD_1912	pstA	phosphate ABC transporter, permease protein PstA	63	SPD_1912	pstA	phosphate ABC transporter, permease protein PstA	63	SPD_1912	63	Core
SPD_1913	pstB3	phosphate ABC transporter, ATP-binding protein	63	SPD_1913	pstB3	phosphate ABC transporter, ATP-binding protein	63	SPD_1913	pstB3	phosphate ABC transporter, ATP-binding protein	63	SPD_1913	pstB3	phosphate ABC transporter, ATP-binding protein	63	SPD_1913	pstB3	phosphate ABC transporter, ATP-binding protein	63	SPD_1913	63	Core
SPD_1914	phoU	phosphate transport system regulatory protein PhoU	63	SPD_1914	phoU	phosphate transport system regulatory protein PhoU	63	SPD_1914	phoU	phosphate transport system regulatory protein PhoU	63	SPD_1914	group_6276	phosphate transport system regulatory protein PhoU	63	SPD_1914	phoU	phosphate transport system regulatory protein PhoU	63	SPD_1914	63	Core
SPD_1918	gpsA	glycerol-3-phosphate dehydrogenase [NAD(P)+]	63	SPD_1918	gpsA	glycerol-3-phosphate dehydrogenase [NAD(P)+]	63	SPD_1918	gpsA	glycerol-3-phosphate dehydrogenase [NAD(P)+]	63	SPD_1918	gpsA	glycerol-3-phosphate dehydrogenase [NAD(P)+]	63	SPD_1918	gpsA	glycerol-3-phosphate dehydrogenase [NAD(P)+]	63	SPD_1918	63	Core
SPD_1919	galU	UTP-glucose-1-phosphate uridylyltransferase	63	SPD_1919	galU	UTP-glucose-1-phosphate uridylyltransferase	63	SPD_1919	galU	UTP-glucose-1-phosphate uridylyltransferase	63	SPD_1919	galU	UTP-glucose-1-phosphate uridylyltransferase	63	SPD_1919	galU	UTP-glucose-1-phosphate uridylyltransferase	63	SPD_1919	63	Core
SPD_1922	ykuR	N-acetyldiaminopimelate deacetylase	63	SPD_1922	ykuR	N-acetyldiaminopimelate deacetylase	63	SPD_1922	ykuR	N-acetyldiaminopimelate deacetylase	63	SPD_1922	ykuR	N-acetyldiaminopimelate deacetylase	63	SPD_1922	ykuR	N-acetyldiaminopimelate deacetylase	63	SPD_1922	63	Core
SPD_1923	dapD	2,3,4,5-tetrahydropyridine-2,6-dicarboxylate N-acetyltransferase	63	SPD_1923	dapD	2,3,4,5-tetrahydropyridine-2,6-dicarboxylate N-acetyltransferase	63	SPD_1923	dapD	2,3,4,5-tetrahydropyridine-2,6-dicarboxylate N-acetyltransferase	63	SPD_1923	dapD	2,3,4,5-tetrahydropyridine-2,6-dicarboxylate N-acetyltransferase	63	SPD_1923	dapD	2,3,4,5-tetrahydropyridine-2,6-dicarboxylate N-acetyltransferase	63	SPD_1923	63	Core
SPD_1926	tyrS	tyrosine--tRNA ligase	63	SPD_1926	tyrS	tyrosine--tRNA ligase	63	SPD_1926	tyrS	tyrosine--tRNA ligase	63	SPD_1926	tyrS	tyrosine--tRNA ligase	63	SPD_1926	tyrS	tyrosine--tRNA ligase	63	SPD_1926	63	Core
SPD_1927	ctpC	heavy metal translocating P-type ATPase	63	SPD_1927	ctpC	heavy metal translocating P-type ATPase	63	SPD_1927	ctpC	heavy metal translocating P-type ATPase	63	SPD_1927	ctpC	putative cation transporting ATPase	63	SPD_1927	ctpC	putative cation transporting ATPase	63	SPD_1927	63	Core
SPD_1928	SPN994038_18480	hypothetical protein	63	SPD_1928	SPN034156_09360	hypothetical protein	63	SPD_1928	SPN994039_18490	hypothetical protein	63	SPD_1928	ERS445053_00660	hypothetical protein	63	SPD_1928	NCTC11902_02014	hypothetical protein	63	SPD_1928	63	Core
SPD_1929	rrmA	putative ribosomal RNA large subunit methyltransferase A	63	SPD_1929	rrmA	putative ribosomal RNA large subunit methyltransferase A	63	SPD_1929	rrmA	putative ribosomal RNA large subunit methyltransferase A	63	SPD_1929	rrmA	putative ribosomal RNA large subunit methyltransferase A	63	SPD_1929	rrmA	putative ribosomal RNA large subunit methyltransferase A	63	SPD_1929	63	Core
SPD_1932	malP	glycogen phosphorylase	63	SPD_1932	malP	glycogen phosphorylase	63	SPD_1932	malP	glycogen phosphorylase	63	SPD_1932	glgP	glycogen phosphorylase	63	SPD_1932	glgP	glycogen phosphorylase	63	SPD_1932	63	Core
SPD_1936	malD	maltodextrin ABC transporter permease	63	SPD_1936	malD	maltodextrin ABC transporter permease	63	SPD_1936	malD	maltodextrin ABC transporter permease	63	SPD_1936	malD	maltodextrin ABC transporter permease	63	SPD_1936	malD	maltodextrin ABC transporter permease	63	SPD_1936	63	Core
SPD_1937	malA	maltodextrose utilization protein MalA	63	SPD_1937	malA	maltodextrose utilization protein MalA	63	SPD_1937	malA	maltodextrose utilization protein MalA	63	SPD_1937	malA	maltodextrose utilization protein MalA	63	SPD_1937	malA	maltodextrose utilization protein MalA	63	SPD_1937	63	Core
SPD_1938	malR	maltose operon transcriptional repressor	63	SPD_1938	malR	maltose operon transcriptional repressor	63	SPD_1938	malR	maltose operon transcriptional repressor	63	SPD_1938	malR	maltose operon transcriptional repressor	63	SPD_1938	malR	maltose operon transcriptional repressor	63	SPD_1938	63	Core
SPD_1940	C1H54_10555	YitT family protein	63	SPD_1940	SPAT_2004	YitT family protein	63	SPD_1940	CWI64_06260	YitT family protein	63	SPD_1940	BOC71_02004	YitT family protein	63	SPD_1940	MYY_2031	YitT family protein	63	SPD_1940	63	Core
SPD_1941	aspS	aspartyl-tRNA synthetase	63	SPD_1941	aspS	aspartyl-tRNA synthetase	63	SPD_1941	aspS	aspartyl-tRNA synthetase	63	SPD_1941	aspS	aspartyl-tRNA synthetase	63	SPD_1941	aspS	aspartyl-tRNA synthetase	63	SPD_1941	63	Core
SPD_1943	A66_01921	hypothetical protein	63	SPD_1943	SPV_1943	hypothetical protein	63	SPD_1943	SP6UMMC_04792	hypothetical protein	63	SPD_1943	SPN034156_09490	hypothetical protein	63	SPD_1943	SP_2115	hypothetical protein	63	SPD_1943	63	Core
SPD_1944	SPV_1944	CAAX amino terminal protease family membrane protein	63	SPD_1944	SPND122_02050	caax amino protease family protein	63	SPD_1944	A66_01922	caax amino protease family protein	63	SPD_1944	MDRSPN_01928	caax amino protease family protein	63	SPD_1944	SP_2116	caax amino protease family protein	63	SPD_1944	63	Core
SPD_1946	SPAR25_1250	hypothetical protein	63	SPD_1946	SPAR25_1250	hypothetical protein	63	SPD_1946	SPAR25_1250	hypothetical protein	63	SPD_1946	SPAR25_1250	hypothetical protein	63	SPD_1946	SPAR25_1250	hypothetical protein	63	SPD_1946	63	Core
SPD_1947	KK1157_16950	transcriptional regulator	63	SPD_1947	SPNU_2078	transcriptional regulator	63	SPD_1947	SPNHU15_02149	transcriptional regulator	63	SPD_1947	SP4UMMC_11005	transcriptional regulator	63	SPD_1947	SPNOXC18710	transcriptional regulator	63	SPD_1947	63	Core
SPD_1948	NCTC13276_01975	hypothetical protein	63	SPD_1948	SP7UMMC_10032	hypothetical protein	63	SPD_1948	NCTC7466_01983	hypothetical protein	63	SPD_1948	CWI64_06300	hypothetical protein	63	SPD_1948	BMJ42_02197	hypothetical protein	63	SPD_1948	63	Core
SPD_1954	NCTC11902_02038	hypothetical protein	63	SPD_1954	C3Y86_10375	hypothetical protein	63	SPD_1954	C1H54_10625	hypothetical protein	63	SPD_1954	MYY_2045	hypothetical protein	63	SPD_1954	HMPREF0837_10126	hypothetical protein	63	SPD_1954	63	Core
SPD_1956	ilvD	dihydroxy-acid dehydratase	63	SPD_1956	ilvD	dihydroxy-acid dehydratase	63	SPD_1956	ilvD	dihydroxy-acid dehydratase	63	SPD_1956	ilvD	dihydroxy-acid dehydratase	63	SPD_1956	ilvD	dihydroxy-acid dehydratase	63	SPD_1956	63	Core
SPD_1957	tktC	transketolase	63	SPD_1957	tktC	transketolase, C- subunit	63	SPD_1957	tktC	transketolase	63	SPD_1957	tktC	transketolase, C- subunit	63	SPD_1957	tktC	transketolase, C- subunit	63	SPD_1957	63	Core
SPD_1959	ulaA_2	PTS ascorbate transporter subunit IIC	63	SPD_1959	ulaA_2	PTS ascorbate transporter subunit IIC	63	SPD_1959	ulaA_2	PTS ascorbate transporter subunit IIC	63	SPD_1959	ulaA_2	PTS ascorbate transporter subunit IIC	63	SPD_1959	ulaA_2	PTS ascorbate transporter subunit IIC	63	SPD_1959	63	Core
SPD_1960	SPJ_2155	PTS lactose transporter subunit IIB	63	SPD_1960	C1H54_10655	PTS lactose transporter subunit IIB	63	SPD_1960	SPD_1960	PTS lactose transporter subunit IIB	63	SPD_1960	SPND141_02079	PTS lactose transporter subunit IIB	63	SPD_1960	BWQ98_10440	PTS lactose transporter subunit IIB	63	SPD_1960	63	Core
SPD_1962	KK0381_16110	integral membrane protein	63	SPD_1962	SPNINV200_19450	integral membrane protein	63	SPD_1962	SPCG_2101	integral membrane protein	63	SPD_1962	spr1941	integral membrane protein	63	SPD_1962	NCTC7466_01995	integral membrane protein	63	SPD_1962	63	Core
SPD_1963	rpmF	50S ribosomal protein L32	63	SPD_1963	rpmF	50S ribosomal protein L32	63	SPD_1963	rpmF	50S ribosomal protein L32	63	SPD_1963	rpmF	50S ribosomal protein L32	63	SPD_1963	rpmF	50S ribosomal protein L32	63	SPD_1963	63	Core
SPD_1964	rpmG	50S ribosomal protein L33	63	SPD_1964	rpmG	50S ribosomal protein L33	63	SPD_1964	rpmG	50S ribosomal protein L33	63	SPD_1964	rpmG	50S ribosomal protein L33	63	SPD_1964	rpmG	50S ribosomal protein L33	63	SPD_1964	63	Core
SPD_1972	SP70585_2272	hypothetical protein	63	SPD_1972	SP7UMMC_05411	hypothetical protein	63	SPD_1972	SP70585_2272	twin-arginine translocation pathway signal	63	SPD_1972	CWI64_06420	twin-arginine translocation pathway signal	63	SPD_1972	HMPREF1038_02155	hypothetical protein	63	SPD_1972	63	Core
SPD_1974	fucA1	alpha-L-fucosidase	63	SPD_1974	fucA1	alpha-L-fucosidase	63	SPD_1974	fucA1	alpha-L-fucosidase	63	SPD_1974	fucA1	alpha-L-fucosidase	63	SPD_1974	fucA1	alpha-L-fucosidase	63	SPD_1974	63	Core
SPD_1984	qmcA	spfh domain/band 7 family	63	SPD_1984	qmcA	spfh domain/band 7 family	63	SPD_1984	qmcA	spfh domain/band 7 family	63	SPD_1984	qmcA	spfh domain/band 7 family	63	SPD_1984	qmcA	spfh domain/band 7 family	63	SPD_1984	63	Core
SPD_1997	adcA	zinc-binding lipoprotein AdcA	63	SPD_1997	adcA	zinc-binding lipoprotein AdcA	63	SPD_1997	adcA	zinc-binding lipoprotein AdcA	63	SPD_1997	adcA	zinc-binding lipoprotein AdcA	63	SPD_1997	adcA	zinc-binding lipoprotein AdcA	63	SPD_1997	63	Core
SPD_1998	adcB	zinc ABC transporter permease	63	SPD_1998	adcB	zinc ABC transporter permease	63	SPD_1998	adcB	zinc ABC transporter permease	63	SPD_1998	adcB	zinc ABC transporter permease	63	SPD_1998	adcB	zinc ABC transporter permease	63	SPD_1998	63	Core
SPD_1999	adcC	zinc transport system ATP-binding protein AdcC	63	SPD_1999	adcC	zinc transport system ATP-binding protein AdcC	63	SPD_1999	adcC	zinc transport system ATP-binding protein AdcC	63	SPD_1999	adcC	zinc transport system ATP-binding protein AdcC	63	SPD_1999	adcC	zinc transport system ATP-binding protein AdcC	63	SPD_1999	63	Core
SPD_2003	dltC	D-alanine--poly(phosphoribitol) ligase subunit 2	63	SPD_2003	dltC	D-alanine--poly(phosphoribitol) ligase subunit 2	63	SPD_2003	dltC	D-alanine--poly(phosphoribitol) ligase subunit 2	63	SPD_2003	dltC	D-alanine--poly(phosphoribitol) ligase subunit 2	63	SPD_2003	dltC	D-alanine--poly(phosphoribitol) ligase subunit 2	63	SPD_2003	63	Core
SPD_2005	dltA	D-alanine--poly(phosphoribitol) ligase subunit 1	63	SPD_2005	dltA	D-alanine--poly(phosphoribitol) ligase subunit 1	63	SPD_2005	dltA	D-alanine--poly(phosphoribitol) ligase subunit 1	63	SPD_2005	dltA	D-alanine--poly(phosphoribitol) ligase subunit 1	63	SPD_2005	dltA	D-alanine--poly(phosphoribitol) ligase subunit 1	63	SPD_2005	63	Core
SPD_2011	glpF	glycerol uptake facilitator protein	63	SPD_2011	glpF	glycerol uptake facilitator protein	63	SPD_2011	glpF	glycerol uptake facilitator protein	63	SPD_2011	glpF	glycerol uptake facilitator protein	63	SPD_2011	glpF	glycerol uptake facilitator protein	63	SPD_2011	63	Core
SPD_2013	glpK	glycerol kinase	63	SPD_2013	glpK	glycerol kinase	63	SPD_2013	glpK	glycerol kinase	63	SPD_2013	glpK	glycerol kinase	63	SPD_2013	glpK	glycerol kinase	63	SPD_2013	63	Core
SPD_2014	SPN034183_19330	hypothetical protein	63	SPD_2014	SPNA45_02034	hypothetical protein	63	SPD_2014	SP5UMMC_01824	hypothetical protein	63	SPD_2014	SP4UMMC_03700	hypothetical protein	63	SPD_2014	CWI64_06640	hypothetical protein	63	SPD_2014	63	Core
SPD_2015	hslO	chaperonin HslO	63	SPD_2015	hslO	chaperonin HslO	63	SPD_2015	hslO	chaperonin HslO	63	SPD_2015	hslO	chaperonin HslO	63	SPD_2015	hslO	chaperonin HslO	63	SPD_2015	63	Core
SPD_2018	SP5UMMC_01799	isoprenylcysteine carboxyl methyltransferase (ICMT) family protein	63	SPD_2018	CXP32_11335	isoprenylcysteine carboxyl methyltransferase (ICMT) family protein	63	SPD_2018	SP5UMMC_01799	isoprenylcysteine carboxyl methyltransferase (ICMT) family protein	63	SPD_2018	SPNOXC19340	isoprenylcysteine carboxyl methyltransferase (ICMT) family protein	63	SPD_2018	SP670_2337	isoprenylcysteine carboxyl methyltransferase (ICMT) family protein	63	SPD_2018	63	Core
SPD_2022	clpC	ATP-dependent Clp protease ATP-binding subunit	63	SPD_2022	clpC	ATP-dependent Clp protease ATP-binding subunit	63	SPD_2022	clpC	ATP-dependent Clp protease ATP-binding subunit	63	SPD_2022	clpC	ATP-dependent Clp protease ATP-binding subunit	63	SPD_2022	clpC	ATP-dependent Clp protease ATP-binding subunit	63	SPD_2022	63	Core
SPD_2023	ctsR	CtsR family transcriptional regulator	63	SPD_2023	ctsR	CtsR family transcriptional regulator	63	SPD_2023	ctsR	CtsR family transcriptional regulator	63	SPD_2023	ctsR	CtsR family transcriptional regulator	63	SPD_2023	ctsR	CtsR family transcriptional regulator	63	SPD_2023	63	Core
SPD_2024	tauB	ABC transporter ATP-binding protein	63	SPD_2024	tauB	ABC transporter ATP-binding protein	63	SPD_2024	tauB	ABC transporter ATP-binding protein	63	SPD_2024	tauB	ABC transporter ATP-binding protein	63	SPD_2024	tauB	ABC transporter ATP-binding protein	63	SPD_2024	63	Core
SPD_2025	tauA	ABC transporter substrate-binding protein	63	SPD_2025	tauA	ABC transporter substrate-binding protein	63	SPD_2025	tauA	ABC transporter substrate-binding protein	63	SPD_2025	tauA	ABC transporter substrate-binding protein	63	SPD_2025	tauA	ABC transporter substrate-binding protein	63	SPD_2025	63	Core
SPD_2026	tauC	ABC transporter, permease protein	63	SPD_2026	tauC	ABC transporter, permease protein	63	SPD_2026	tauC	ABC transporter, permease protein	63	SPD_2026	tauC	ABC transporter, permease protein	63	SPD_2026	tauC	ABC transporter, permease protein	63	SPD_2026	63	Core
SPD_2027	spr2005	hypothetical protein	63	SPD_2027	CXP32_11385	hypothetical protein	63	SPD_2027	SPN034156_10220	hypothetical protein	63	SPD_2027	BWQ98_10795	hypothetical protein	63	SPD_2027	C1H54_11005	hypothetical protein	63	SPD_2027	63	Core
SPD_2030	dnaC	replicative DNA helicase	63	SPD_2030	dnaC	replicative DNA helicase	63	SPD_2030	dnaC	replicative DNA helicase	63	SPD_2030	dnaC	replicative DNA helicase	63	SPD_2030	dnaC	replicative DNA helicase	63	SPD_2030	63	Core
SPD_2031	rplI	50S ribosomal protein L9	63	SPD_2031	rplI	50S ribosomal protein L9	63	SPD_2031	rplI	50S ribosomal protein L9	63	SPD_2031	rplI	50S ribosomal protein L9	63	SPD_2031	rplI	50S ribosomal protein L9	63	SPD_2031	63	Core
SPD_2033	raiA	sigma 54 modulation protein / S30EA ribosomal protein	63	SPD_2033	raiA	sigma 54 modulation protein / S30EA ribosomal protein	63	SPD_2033	raiA	sigma 54 modulation protein / S30EA ribosomal protein	63	SPD_2033	raiA	sigma 54 modulation protein / S30EA ribosomal protein	63	SPD_2033	raiA	sigma 54 modulation protein / S30EA ribosomal protein	63	SPD_2033	63	Core
SPD_2034	comFC	putative late competence protein	63	SPD_2034	comFC	putative late competence protein	63	SPD_2034	comFC	putative late competence protein	63	SPD_2034	comFC	putative late competence protein	63	SPD_2034	comFC	putative late competence protein	63	SPD_2034	63	Core
SPD_2036	yigZ	conserved hypothetical protein	63	SPD_2036	yigZ	conserved hypothetical protein	63	SPD_2036	yigZ	conserved hypothetical protein	63	SPD_2036	yigZ	conserved hypothetical protein	63	SPD_2036	yigZ	conserved hypothetical protein	63	SPD_2036	63	Core
SPD_2037	cysK	cysteine synthase A	63	SPD_2037	cysK	cysteine synthase A	63	SPD_2037	cysK	cysteine synthase A	63	SPD_2037	cysK	cysteine synthase A	63	SPD_2037	cysK	cysteine synthase A	63	SPD_2037	63	Core
SPD_2041	tsf	elongation factor Ts	63	SPD_2041	tsf	elongation factor Ts	63	SPD_2041	tsf	elongation factor Ts	63	SPD_2041	tsf	elongation factor Ts	63	SPD_2041	tsf	elongation factor Ts	63	SPD_2041	63	Core
SPD_2042	rpsB	30S ribosomal protein S2	63	SPD_2042	rpsB	30S ribosomal protein S2	63	SPD_2042	rpsB	30S ribosomal protein S2	63	SPD_2042	rpsB	30S ribosomal protein S2	63	SPD_2042	rpsB	30S ribosomal protein S2	63	SPD_2042	63	Core
SPD_2043	gsp-781	CHAP domain-containing protein	63	SPD_2043	gsp-781	CHAP domain-containing protein	63	SPD_2043	gsp-781	CHAP domain-containing protein	63	SPD_2043	gsp-781	CHAP domain-containing protein	63	SPD_2043	gsp-781	CHAP domain-containing protein	63	SPD_2043	63	Core
SPD_2045	mreC	rod shape-determining protein MreC	63	SPD_2045	mreC	rod shape-determining protein MreC	63	SPD_2045	mreC	rod shape-determining protein MreC	63	SPD_2045	mreC	rod shape-determining protein MreC	63	SPD_2045	mreC	rod shape-determining protein MreC	63	SPD_2045	63	Core
SPD_2046	ecfT	putative cobalt transport protein	63	SPD_2046	ecfT	putative cobalt transport protein	63	SPD_2046	ecfT	putative cobalt transport protein	63	SPD_2046	ecfT	putative cobalt transport protein	63	SPD_2046	ecfT	putative cobalt transport protein	63	SPD_2046	63	Core
SPD_2048	ecfA1	cobalt import ATP-binding protein CbiO 2	63	SPD_2048	ecfA1	cobalt import ATP-binding protein CbiO 2	63	SPD_2048	ecfA1	cobalt import ATP-binding protein CbiO 2	63	SPD_2048	ecfA1	cobalt import ATP-binding protein CbiO 2	63	SPD_2048	ecfA1	cobalt import ATP-binding protein CbiO 2	63	SPD_2048	63	Core
SPD_2049	pgsA	CDP-diacylglycerol--glycerol-3-phosphate 3-phosphatidyltransferase	63	SPD_2049	pgsA	CDP-diacylglycerol--glycerol-3-phosphate 3-phosphatidyltransferase	63	SPD_2049	pgsA	CDP-diacylglycerol--glycerol-3-phosphate 3-phosphatidyltransferase	63	SPD_2049	pgsA	CDP-diacylglycerol--glycerol-3-phosphate 3-phosphatidyltransferase	63	SPD_2049	pgsA	CDP-diacylglycerol--glycerol-3-phosphate 3-phosphatidyltransferase	63	SPD_2049	63	Core
SPD_2050	rodZ	hypothetical protein	63	SPD_2050	rodZ	hypothetical protein	63	SPD_2050	rodZ	hypothetical protein	63	SPD_2050	rodZ	hypothetical protein	63	SPD_2050	rodZ	hypothetical protein	63	SPD_2050	63	Core
SPD_2051	albF	peptidase, M16 family	63	SPD_2051	albF	peptidase, M16 family	63	SPD_2051	albF	peptidase, M16 family	63	SPD_2051	albF	peptidase, M16 family	63	SPD_2051	albF	peptidase, M16 family	63	SPD_2051	63	Core
SPD_2052	SPP_2277	putative protease	63	SPD_2052	DA395_11355	putative protease	63	SPD_2052	albE	putative protease	63	SPD_2052	NCTC7466_02081	putative protease	63	SPD_2052	SPND219_02272	putative protease	63	SPD_2052	63	Core
SPD_2053	group_3822	hypothetical protein	63	SPD_2053	group_3828	hypothetical protein	63	SPD_2053	group_3821	hypothetical protein	63	SPD_2053	group_3805	hypothetical protein	63	SPD_2053	yaaA	hypothetical protein	63	SPD_2053	63	Core
SPD_2056	trpS	tryptophanyl-tRNA synthetase	63	SPD_2056	trpS	tryptophanyl-tRNA synthetase	63	SPD_2056	trpS	tryptophanyl-tRNA synthetase	63	SPD_2056	trpS	tryptophanyl-tRNA synthetase	63	SPD_2056	trpS	tryptophanyl-tRNA synthetase	63	SPD_2056	63	Core
SPD_2057	yheS_2	ABC transporter, ATP-binding protein	63	SPD_2057	ybiT_2	ABC transporter, ATP-binding protein	63	SPD_2057	yheS_2	ABC transporter, ATP-binding protein	63	SPD_2057	yheS_2	ABC transporter, ATP-binding protein	63	SPD_2057	yheS_3	ABC transporter, ATP-binding protein	63	SPD_2057	63	Core
SPD_2060	slmA	TetR family transcriptional regulator	63	SPD_2060	slmA	TetR family transcriptional regulator	63	SPD_2060	slmA	TetR family transcriptional regulator	63	SPD_2060	slmA	TetR family transcriptional regulator	63	SPD_2060	slmA	TetR family transcriptional regulator	63	SPD_2060	63	Core
SPD_2065	comC	competence-stimulating peptide type 1	63	SPD_2065	comC	competence-stimulating peptide type 1	63	SPD_2065	comC	competence-stimulating peptide type 1	63	SPD_2065	comC	competence-stimulating peptide type 1	63	SPD_2065	comC	competence-stimulating peptide type 1	63	SPD_2065	63	Core
SPD_2068	htrA	serine protease	63	SPD_2068	htrA	serine protease	63	SPD_2068	htrA	serine protease	63	SPD_2068	htrA	serine protease	63	SPD_2068	htrA	serine protease	63	SPD_2068	63	Core
SPD_2069	parB	putative chromosome partitioning protein ParB	63	SPD_2069	parB	putative chromosome partitioning protein ParB	63	SPD_2069	parB	putative chromosome partitioning protein ParB	63	SPD_2069	parB	putative chromosome partitioning protein ParB	63	SPD_2069	parB	putative chromosome partitioning protein ParB	63	SPD_2069	63	Core
SPD_0029	radA	DNA repair protein RadA	62	SPD_0029	radA	DNA repair protein RadA	62	SPD_0029	radA	DNA repair protein RadA	62	SPD_0029	radA	DNA repair protein RadA	62	SPD_0029	radA	DNA repair protein RadA	62	SPD_0029	62	Outer Core
SPD_0041	aspC1	aromatic amino acid aminotransferase	62	SPD_0041	aspC1	aromatic amino acid aminotransferase	62	SPD_0041	aspC1	aromatic amino acid aminotransferase	62	SPD_0041	aspC1	aromatic amino acid aminotransferase	62	SPD_0041	aspC1	aromatic amino acid aminotransferase	62	SPD_0041	62	Outer Core
SPD_0052	purL	phosphoribosylformylglycinamidine synthase	62	SPD_0052	purL	phosphoribosylformylglycinamidine synthase	62	SPD_0052	purL	phosphoribosylformylglycinamidine synthase	62	SPD_0052	purL	phosphoribosylformylglycinamidine synthase	62	SPD_0052	purL	phosphoribosylformylglycinamidine synthase	62	SPD_0052	62	Outer Core
SPD_0057	purH	bifunctional phosphoribosylaminoimidazolecarboxamide formyltransferase/IMP cyclohydrolase	62	SPD_0057	purH	bifunctional phosphoribosylaminoimidazolecarboxamide formyltransferase/IMP cyclohydrolase	62	SPD_0057	purH	bifunctional phosphoribosylaminoimidazolecarboxamide formyltransferase/IMP cyclohydrolase	62	SPD_0057	purH	bifunctional phosphoribosylaminoimidazolecarboxamide formyltransferase/IMP cyclohydrolase	62	SPD_0057	purH	bifunctional phosphoribosylaminoimidazolecarboxamide formyltransferase/IMP cyclohydrolase	62	SPD_0057	62	Outer Core
SPD_0059	purE	putative phosphoribosylaminoimidazole carboxylase catalytic subunit	62	SPD_0059	purE	putative phosphoribosylaminoimidazole carboxylase catalytic subunit	62	SPD_0059	purE	putative phosphoribosylaminoimidazole carboxylase catalytic subunit	62	SPD_0059	purE	putative phosphoribosylaminoimidazole carboxylase catalytic subunit	62	SPD_0059	purE	putative phosphoribosylaminoimidazole carboxylase catalytic subunit	62	SPD_0059	62	Outer Core
SPD_0068	manZ_1	PTS system transporter subunit IID	62	SPD_0068	manZ_1	PTS system transporter subunit IID	62	SPD_0068	manZ_1	PTS system transporter subunit IID	62	SPD_0068	manZ_1	PTS system transporter subunit IID	62	SPD_0068	manZ_1	PTS system transporter subunit IID	62	SPD_0068	62	Outer Core
SPD_0090	ugpB	extracellular solute-binding protein	62	SPD_0090	ABC-SBP_1	extracellular solute-binding protein	62	SPD_0090	ABC-SBP_1	extracellular solute-binding protein	62	SPD_0090	ugpB	extracellular solute-binding protein	62	SPD_0090	ABC-SBP_1	extracellular solute-binding protein	62	SPD_0090	62	Outer Core
SPD_0094	HMPREF1038_00158	hypothetical protein	62	SPD_0094	SPND141_00099	hypothetical protein	62	SPD_0094	MYY_0169	hypothetical protein	62	SPD_0094	INV104_00770	hypothetical protein	62	SPD_0094	SPN23F01080	hypothetical protein	62	SPD_0094	62	Outer Core
SPD_0102	sdhA	L-serine dehydratase, iron-sulfur-dependent, alpha subunit	62	SPD_0102	sdhA	L-serine dehydratase, iron-sulfur-dependent, alpha subunit	62	SPD_0102	sdhA	L-serine dehydratase, iron-sulfur-dependent, alpha subunit	62	SPD_0102	sdhA	L-serine dehydratase, iron-sulfur-dependent, alpha subunit	62	SPD_0102	sdhA	L-serine dehydratase, iron-sulfur-dependent, alpha subunit	62	SPD_0102	62	Outer Core
SPD_0127	mnmA	tRNA-specific 2-thiouridylase MnmA	62	SPD_0127	mnmA	tRNA-specific 2-thiouridylase MnmA	62	SPD_0127	mnmA	tRNA-specific 2-thiouridylase MnmA	62	SPD_0127	mnmA	tRNA-specific 2-thiouridylase MnmA	62	SPD_0127	mnmA	tRNA-specific 2-thiouridylase MnmA	62	SPD_0127	62	Outer Core
SPD_0130	rnj1	metallo-beta-lactamase superfamily protein	62	SPD_0130	rnj1	metallo-beta-lactamase superfamily protein	62	SPD_0130	rnj1	metallo-beta-lactamase superfamily protein	62	SPD_0130	rnj1	metallo-beta-lactamase superfamily protein	62	SPD_0130	rnj1	metallo-beta-lactamase superfamily protein	62	SPD_0130	62	Outer Core
SPD_0132	cibB	hypothetical protein	62	SPD_0132	cibB	hypothetical protein	62	SPD_0132	cibB	hypothetical protein	62	SPD_0132	cibB	hypothetical protein	62	SPD_0132	cibB	hypothetical protein	62	SPD_0132	62	Outer Core
SPD_0133	cibA	hypothetical protein	62	SPD_0133	cibA	hypothetical protein	62	SPD_0133	cibA	hypothetical protein	62	SPD_0133	cibA	hypothetical protein	62	SPD_0133	cibA	hypothetical protein	62	SPD_0133	62	Outer Core
SPD_0148	MYY_0226	transporter, major facilitator family protein	62	SPD_0148	MYY_0226	transporter, major facilitator family protein	62	SPD_0148	SPNINV200_01450	transporter, major facilitator family protein	62	SPD_0148	SP70585_0218	transporter, major facilitator family protein	62	SPD_0148	KK1157_19770	transporter, major facilitator family protein	62	SPD_0148	62	Outer Core
SPD_0151	metQ	lipoprotein	62	SPD_0151	metQ	lipoprotein	62	SPD_0151	metQ	lipoprotein	62	SPD_0151	metQ	lipoprotein	62	SPD_0151	metQ	lipoprotein	62	SPD_0151	62	Outer Core
SPD_0152	dapE	putative peptidase	62	SPD_0152	dapE	putative peptidase	62	SPD_0152	dapE	putative peptidase	62	SPD_0152	dapE	putative peptidase	62	SPD_0152	dapE	putative peptidase	62	SPD_0152	62	Outer Core
SPD_0153	metN	methionine import ATP-binding protein MetN	62	SPD_0153	metN	methionine import ATP-binding protein MetN	62	SPD_0153	metN	methionine import ATP-binding protein MetN	62	SPD_0153	metN	methionine import ATP-binding protein MetN	62	SPD_0153	metN	methionine import ATP-binding protein MetN	62	SPD_0153	62	Outer Core
SPD_0155	SPAT_0197	hypothetical protein	62	SPD_0155	KK0381_18690	hypothetical protein	62	SPD_0155	HMPREF0837_10464	hypothetical protein	62	SPD_0155	MDRSPN_00142	hypothetical protein	62	SPD_0155	SPN994039_01900	hypothetical protein	62	SPD_0155	62	Outer Core
SPD_0159	KK1157_19900	hypothetical protein	62	SPD_0159	KK0981_22110	hypothetical protein	62	SPD_0159	BOC71_00167	hypothetical protein	62	SPD_0159	ASP0581_01630	hypothetical protein	62	SPD_0159	DA395_01080	hypothetical protein	62	SPD_0159	62	Outer Core
SPD_0162	BUM80_10070	hypothetical protein	62	SPD_0162	SPN23F01690	hypothetical protein	62	SPD_0162	C1H54_01040	hypothetical protein	62	SPD_0162	SP6UMMC_05442	hypothetical protein	62	SPD_0162	KK0981_22140	hypothetical protein	62	SPD_0162	62	Outer Core
SPD_0165	mutL	DNA mismatch repair protein MutL	62	SPD_0165	mutL	DNA mismatch repair protein MutL	62	SPD_0165	mutL	DNA mismatch repair protein MutL	62	SPD_0165	mutL	DNA mismatch repair protein MutL	62	SPD_0165	mutL	DNA mismatch repair protein MutL	62	SPD_0165	62	Outer Core
SPD_0170	ruvA	Holliday junction DNA helicase RuvA	62	SPD_0170	ruvA	Holliday junction DNA helicase RuvA	62	SPD_0170	ruvA	Holliday junction DNA helicase RuvA	62	SPD_0170	ruvA	Holliday junction DNA helicase RuvA	62	SPD_0170	ruvA	Holliday junction DNA helicase RuvA	62	SPD_0170	62	Outer Core
SPD_0180	SPND219_00224	hypothetical protein	62	SPD_0180	SPN034156_12750	hypothetical protein	62	SPD_0180	BOC72_00205	hypothetical protein	62	SPD_0180	PCS8235_01636	hypothetical protein	62	SPD_0180	T308_00955	hypothetical protein	62	SPD_0180	62	Outer Core
SPD_0186	BMJ42_00314	competence-induced protein Ccs4	62	SPD_0186	SP7UMMC_02997	competence-induced protein Ccs4	62	SPD_0186	SPP_0253	competence-induced protein Ccs4	62	SPD_0186	SPNHU17_00272	competence-induced protein Ccs4	62	SPD_0186	BOC72_00212	competence-induced protein Ccs4	62	SPD_0186	62	Outer Core
SPD_0191	udk_1	phosphoribulokinase / Uridine kinase family	62	SPD_0191	udk_1	phosphoribulokinase / Uridine kinase family	62	SPD_0191	udk_1	phosphoribulokinase / Uridine kinase family	62	SPD_0191	udk_1	phosphoribulokinase / Uridine kinase family	62	SPD_0191	udk_1	phosphoribulokinase / Uridine kinase family	62	SPD_0191	62	Outer Core
SPD_0206	rpsN	30S ribosomal protein S14	62	SPD_0206	rpsN	30S ribosomal protein S14	62	SPD_0206	rpsN	30S ribosomal protein S14	62	SPD_0206	rpsN	30S ribosomal protein S14	62	SPD_0206	rpsN	30S ribosomal protein S14	62	SPD_0206	62	Outer Core
SPD_0254	polC	DNA polymerase III PolC-type	62	SPD_0254	polC	DNA polymerase III PolC-type	62	SPD_0254	polC	DNA polymerase III PolC-type	62	SPD_0254	polC	DNA polymerase III PolC-type	62	SPD_0254	polC	DNA polymerase III PolC-type	62	SPD_0254	62	Outer Core
SPD_0260	rsuA_1	ribosomal small subunit pseudouridine synthase A	62	SPD_0260	rsuA1	ribosomal small subunit pseudouridine synthase A	62	SPD_0260	rsuA_1	ribosomal small subunit pseudouridine synthase A	62	SPD_0260	rsuA_1	ribosomal small subunit pseudouridine synthase A	62	SPD_0260	rsuA1	ribosomal small subunit pseudouridine synthase A	62	SPD_0260	62	Outer Core
SPD_0262	manN	putative mannose-specific phosphotransferase system (PTS), IID component	62	SPD_0262	manN	putative mannose-specific phosphotransferase system (PTS), IID component	62	SPD_0262	manN	putative mannose-specific phosphotransferase system (PTS), IID component	62	SPD_0262	manN	putative mannose-specific phosphotransferase system (PTS), IID component	62	SPD_0262	manN	putative mannose-specific phosphotransferase system (PTS), IID component	62	SPD_0262	62	Outer Core
SPD_0269	folP	dihydropteroate synthase	62	SPD_0269	folP	dihydropteroate synthase	62	SPD_0269	folP	dihydropteroate synthase	62	SPD_0269	folP	dihydropteroate synthase	62	SPD_0269	folP	dihydropteroate synthase	62	SPD_0269	62	Outer Core
SPD_0303	yorfE	transcriptional regulator	62	SPD_0303	yorfE	transcriptional regulator	62	SPD_0303	yorfE	transcriptional regulator	62	SPD_0303	yorfE	transcriptional regulator	62	SPD_0303	yorfE	transcriptional regulator	62	SPD_0303	62	Outer Core
SPD_0306	pbpX	penicillin-binding protein 2X	62	SPD_0306	pbpX	penicillin-binding protein 2X	62	SPD_0306	pbpX	penicillin-binding protein 2X	62	SPD_0306	pbpX	penicillin-binding protein 2X	62	SPD_0306	pbpX	penicillin-binding protein 2X	62	SPD_0306	62	Outer Core
SPD_0307	mraY	phospho-N-acetylmuramoyl-pentapeptide- transferase	62	SPD_0307	mraY	phospho-N-acetylmuramoyl-pentapeptide- transferase	62	SPD_0307	mraY	phospho-N-acetylmuramoyl-pentapeptide- transferase	62	SPD_0307	mraY	phospho-N-acetylmuramoyl-pentapeptide- transferase	62	SPD_0307	mraY	phospho-N-acetylmuramoyl-pentapeptide- transferase	62	SPD_0307	62	Outer Core
SPD_0336	pbp1A	penicillin-binding protein 1A	62	SPD_0336	pbp1A	penicillin-binding protein 1A	62	SPD_0336	pbp1A	penicillin-binding protein 1A	62	SPD_0336	pbp1A	penicillin-binding protein 1A	62	SPD_0336	pbp1A	penicillin-binding protein 1A	62	SPD_0336	62	Outer Core
SPD_0339	gpsB	cell division initiation protein	62	SPD_0339	gpsB	cell division initiation protein	62	SPD_0339	gpsB	cell division initiation protein	62	SPD_0339	gpsB	cell division initiation protein	62	SPD_0339	gpsB	cell division initiation protein	62	SPD_0339	62	Outer Core
SPD_0370	cvpA	CvpA family protein	62	SPD_0370	cvpA	CvpA family protein	62	SPD_0370	cvpA	CvpA family protein	62	SPD_0370	cvpA	CvpA family protein	62	SPD_0370	cvpA	CvpA family protein	62	SPD_0370	62	Outer Core
SPD_0373	mip	macrophage infectivity potentiator protein	62	SPD_0373	mip	macrophage infectivity potentiator protein	62	SPD_0373	mip	macrophage infectivity potentiator protein	62	SPD_0373	mip	macrophage infectivity potentiator protein	62	SPD_0373	mip	macrophage infectivity potentiator protein	62	SPD_0373	62	Outer Core
SPD_0378	fabM	enoyl-CoA hydratase	62	SPD_0378	fabM	enoyl-CoA hydratase	62	SPD_0378	fabM	enoyl-CoA hydratase	62	SPD_0378	fabM	enoyl-CoA hydratase	62	SPD_0378	fabM	enoyl-CoA hydratase	62	SPD_0378	62	Outer Core
SPD_0403	ASP0581_04400	putative phosphatase	62	SPD_0403	SPCG_0438	putative phosphatase	62	SPD_0403	SPNU_0428	putative phosphatase	62	SPD_0403	ERS445053_00061	putative phosphatase	62	SPD_0403	SPNINV200_04030	putative phosphatase	62	SPD_0403	62	Outer Core
SPD_0404	ilvB	acetolactate synthase, large subunit, biosynthetic type	62	SPD_0404	ilvB	acetolactate synthase, large subunit, biosynthetic type	62	SPD_0404	ilvB	acetolactate synthase, large subunit, biosynthetic type	62	SPD_0404	ilvB	acetolactate synthase, large subunit, biosynthetic type	62	SPD_0404	ilvB	acetolactate synthase, large subunit, biosynthetic type	62	SPD_0404	62	Outer Core
SPD_0422	SPAP_0475	hypothetical protein	62	SPD_0422	KK0381_21270	hypothetical protein	62	SPD_0422	KK0981_24770	hypothetical protein	62	SPD_0422	BOC72_00452	hypothetical protein	62	SPD_0422	SPN994039_04380	hypothetical protein	62	SPD_0422	62	Outer Core
SPD_0429	trkG2	putative cation transport protein	62	SPD_0429	trkG2	putative cation transport protein	62	SPD_0429	trkG2	putative cation transport protein	62	SPD_0429	trkG2	putative cation transport protein	62	SPD_0429	trkG2	putative cation transport protein	62	SPD_0429	62	Outer Core
SPD_0439	SP5UMMC_02612	hypothetical protein	62	SPD_0439	ERS445053_00024	hypothetical protein	62	SPD_0439	SP_0490	hypothetical protein	62	SPD_0439	SPNOXC04570	hypothetical protein	62	SPD_0439	PCS8235_00218	hypothetical protein	62	SPD_0439	62	Outer Core
SPD_0463	hit	putative HIT-family nucleotide-binding protein	62	SPD_0463	hit	putative HIT-family nucleotide-binding protein	62	SPD_0463	hit	putative HIT-family nucleotide-binding protein	62	SPD_0463	hit	putative HIT-family nucleotide-binding protein	62	SPD_0463	hit	putative HIT-family nucleotide-binding protein	62	SPD_0463	62	Outer Core
SPD_0476	cotS	aminoglycoside phosphotransferase	62	SPD_0476	cotS	aminoglycoside phosphotransferase	62	SPD_0476	cotS	aminoglycoside phosphotransferase	62	SPD_0476	cotS	aminoglycoside phosphotransferase	62	SPD_0476	cotS	aminoglycoside phosphotransferase	62	SPD_0476	62	Outer Core
SPD_0483	rbfA	ribosome-binding factor A	62	SPD_0483	rbfA	ribosome-binding factor A	62	SPD_0483	rbfA	ribosome-binding factor A	62	SPD_0483	rbfA	ribosome-binding factor A	62	SPD_0483	rbfA	ribosome-binding factor A	62	SPD_0483	62	Outer Core
SPD_0485	SPNU_0531	hypothetical protein	62	SPD_0485	C1H54_02760	hypothetical protein	62	SPD_0485	BOC72_00532	hypothetical protein	62	SPD_0485	NCTC12977_00045	hypothetical protein	62	SPD_0485	SP6UMMC_06539	hypothetical protein	62	SPD_0485	62	Outer Core
SPD_0494	valS	valyl-tRNA synthetase	62	SPD_0494	valS	valyl-tRNA synthetase	62	SPD_0494	valS	valyl-tRNA synthetase	62	SPD_0494	valS	valyl-tRNA synthetase	62	SPD_0494	valS	valyl-tRNA synthetase	62	SPD_0494	62	Outer Core
SPD_0503	bglH	6-phospho-beta-glucosidase	62	SPD_0503	bglH	6-phospho-beta-glucosidase	62	SPD_0503	bglH	6-phospho-beta-glucosidase	62	SPD_0503	bglH	6-phospho-beta-glucosidase	62	SPD_0503	bglH	6-phospho-beta-glucosidase	62	SPD_0503	62	Outer Core
SPD_0504	pheS	phenylalanyl-tRNA synthetase, alpha subunit	62	SPD_0504	pheS	phenylalanyl-tRNA synthetase, alpha subunit	62	SPD_0504	pheS	phenylalanyl-tRNA synthetase, alpha subunit	62	SPD_0504	pheS	phenylalanyl-tRNA synthetase, alpha subunit	62	SPD_0504	pheS	phenylalanyl-tRNA synthetase, alpha subunit	62	SPD_0504	62	Outer Core
SPD_0515	cysS	cysteinyl-tRNA synthetase	62	SPD_0515	cysS	cysteinyl-tRNA synthetase	62	SPD_0515	cysS	cysteinyl-tRNA synthetase	62	SPD_0515	cysS	cysteinyl-tRNA synthetase	62	SPD_0515	cysS	cysteinyl-tRNA synthetase	62	SPD_0515	62	Outer Core
SPD_0540	tcyJ	putative extracellular solute-binding protein	62	SPD_0540	tcyJ	putative extracellular solute-binding protein	62	SPD_0540	tcyJ	amino acid ABC transporter substrate-binding protein	62	SPD_0540	tcyJ	putative extracellular solute-binding protein	62	SPD_0540	tcyJ	putative extracellular solute-binding protein	62	SPD_0540	62	Outer Core
SPD_0551	rplA	50S ribosomal protein L1	62	SPD_0551	rplA	50S ribosomal protein L1	62	SPD_0551	rplA	50S ribosomal protein L1	62	SPD_0551	rplA	50S ribosomal protein L1	62	SPD_0551	rplA	50S ribosomal protein L1	62	SPD_0551	62	Outer Core
SPD_0567	group_4486	SAM-dependent methyltransferase	62	SPD_0567	group_4493	SAM-dependent methyltransferase	62	SPD_0567	group_4485	SAM-dependent methyltransferase	62	SPD_0567	group_4471	SAM-dependent methyltransferase	62	SPD_0567	group_4457	SAM-dependent methyltransferase	62	SPD_0567	62	Outer Core
SPD_0568	INV104_05460	hypothetical protein	62	SPD_0568	BMJ42_00704	hypothetical protein	62	SPD_0568	SPP_0674	hypothetical protein	62	SPD_0568	C4N11_03075	hypothetical protein	62	SPD_0568	BOC71_00613	hypothetical protein	62	SPD_0568	62	Outer Core
SPD_0569	nhaK	Na+/H+ antiporter	62	SPD_0569	nhaK	Na+/H+ antiporter	62	SPD_0569	nhaK	Na+/H+ antiporter	62	SPD_0569	nhaK	Na+/H+ antiporter	62	SPD_0569	nhaK	Na+/H+ antiporter	62	SPD_0569	62	Outer Core
SPD_0570	SP5UMMC_08238	ribonuclease BN	62	SPD_0570	BWQ98_03025	ribonuclease BN	62	SPD_0570	SPCG_0613	ribonuclease BN	62	SPD_0570	SPNHU15_00709	ribonuclease BN	62	SPD_0570	spr0574	ribonuclease BN	62	SPD_0570	62	Outer Core
SPD_0574	rr09	DNA-binding response regulator	62	SPD_0574	rr09	DNA-binding response regulator	62	SPD_0574	rr09	DNA-binding response regulator	62	SPD_0574	rr09	DNA-binding response regulator	62	SPD_0574	rr09	DNA-binding response regulator	62	SPD_0574	62	Outer Core
SPD_0582	SPT_0694	hypothetical protein	62	SPD_0582	NCTC13276_00595	hypothetical protein	62	SPD_0582	SpnNT_00662	hypothetical protein	62	SPD_0582	NCTC7466_00603	hypothetical protein	62	SPD_0582	INV104_05610	hypothetical protein	62	SPD_0582	62	Outer Core
SPD_0584	hflX	GTP-binding protein HflX	62	SPD_0584	hflX	GTP-binding protein HflX	62	SPD_0584	hflX	GTP-binding protein HflX	62	SPD_0584	hflX	GTP-binding protein HflX	62	SPD_0584	hflX	GTP-binding protein HflX	62	SPD_0584	62	Outer Core
SPD_0592	rsuA_2	ribosomal small subunit pseudouridine synthase A	62	SPD_0592	rsuA_2	ribosomal small subunit pseudouridine synthase A	62	SPD_0592	rsuA_2	ribosomal small subunit pseudouridine synthase A	62	SPD_0592	rsuA	ribosomal small subunit pseudouridine synthase A	62	SPD_0592	rsuA	ribosomal small subunit pseudouridine synthase A	62	SPD_0592	62	Outer Core
SPD_0600	divIB	cell division protein DivIB	62	SPD_0600	divIB	cell division protein DivIB	62	SPD_0600	divIB	cell division protein DivIB	62	SPD_0600	divIB	cell division protein DivIB	62	SPD_0600	divIB	cell division protein DivIB	62	SPD_0600	62	Outer Core
SPD_0614	ccmA	ABC transporter ATP-binding protein	62	SPD_0614	ccmA	ABC transporter ATP-binding protein	62	SPD_0614	ccmA	ABC transporter ATP-binding protein	62	SPD_0614	ccmA	ABC transporter ATP-binding protein	62	SPD_0614	ccmA	ABC transporter ATP-binding protein	62	SPD_0614	62	Outer Core
SPD_0620	lysS	lysyl-tRNA synthetase	62	SPD_0620	lysS	lysyl-tRNA synthetase	62	SPD_0620	lysS	lysyl-tRNA synthetase	62	SPD_0620	lysS	lysyl-tRNA synthetase	62	SPD_0620	lysS	lysyl-tRNA synthetase	62	SPD_0620	62	Outer Core
SPD_0622	tenA_1	putative coenzyme	62	SPD_0622	tenA_1	transcriptional regulator	62	SPD_0622	tenA_1	putative coenzyme	62	SPD_0622	tenA_1	putative coenzyme	62	SPD_0622	tenA_1	putative coenzyme	62	SPD_0622	62	Outer Core
SPD_0624	group_3548	thiamine-phosphate pyrophosphorylase	62	SPD_0624	group_3554	thiamine-phosphate pyrophosphorylase	62	SPD_0624	group_3547	thiamine-phosphate pyrophosphorylase	62	SPD_0624	group_3531	thiamine-phosphate pyrophosphorylase	62	SPD_0624	group_3518	thiamine-phosphate pyrophosphorylase	62	SPD_0624	62	Outer Core
SPD_0651	T308_03490	hypothetical protein	62	SPD_0651	SPNU_0707	hypothetical protein	62	SPD_0651	SPT_0762	hypothetical protein	62	SPD_0651	BMJ42_00800	hypothetical protein	62	SPD_0651	SPD_0651	hypothetical protein	62	SPD_0651	62	Outer Core
SPD_0654	livM	branched-chain amino acid ABC transporter permease	62	SPD_0654	livM	branched-chain amino acid ABC transporter permease	62	SPD_0654	livM	branched-chain amino acid ABC transporter permease	62	SPD_0654	livM	branched-chain amino acid ABC transporter permease	62	SPD_0654	livM	branched-chain amino acid ABC transporter permease	62	SPD_0654	62	Outer Core
SPD_0658	prfB	peptide chain release factor 2	62	SPD_0658	prfB	peptide chain release factor 2	62	SPD_0658	prfB	peptide chain release factor 2	62	SPD_0658	prfB	peptide chain release factor 2	62	SPD_0658	prfB	peptide chain release factor 2	62	SPD_0658	62	Outer Core
SPD_0661	ptsG_1	putative glucose-specific phosphotransferase system (PTS), IIABC component	62	SPD_0661	ptsG_1	PTS glucose-specific enzyme IIABC component	62	SPD_0661	ptsG_1	putative glucose-specific phosphotransferase system (PTS), IIABC component	62	SPD_0661	ptsG_1	putative glucose-specific phosphotransferase system (PTS), IIABC component	62	SPD_0661	ptsG_1	pts system, iibc component	62	SPD_0661	62	Outer Core
SPD_0666	holA	DNA polymerase III subunit delta	62	SPD_0666	holA	DNA polymerase III subunit delta	62	SPD_0666	holA	DNA polymerase III subunit delta	62	SPD_0666	holA	DNA polymerase III subunit delta	62	SPD_0666	holA	DNA polymerase III subunit delta	62	SPD_0666	62	Outer Core
SPD_0669	rlmN	radical SAM enzyme, Cfr family	62	SPD_0669	rlmN	radical SAM enzyme, Cfr family	62	SPD_0669	rlmN	radical SAM enzyme, Cfr family	62	SPD_0669	rlmN	radical SAM enzyme, Cfr family	62	SPD_0669	rlmN	radical SAM enzyme, Cfr family	62	SPD_0669	62	Outer Core
SPD_0671	ybiT_1	ABC transporter ATP-binding protein	62	SPD_0671	ybiT_1	ABC transporter ATP-binding protein	62	SPD_0671	ybiT_1	ABC transporter ATP-binding protein	62	SPD_0671	ybiT_1	ABC transporter ATP-binding protein	62	SPD_0671	ybiT_1	ABC transporter ATP-binding protein	62	SPD_0671	62	Outer Core
SPD_0673	yybC	hypothetical protein	62	SPD_0673	yybC	hypothetical protein	62	SPD_0673	yybC	hypothetical protein	62	SPD_0673	yybC	hypothetical protein	62	SPD_0673	yybC	hypothetical protein	62	SPD_0673	62	Outer Core
SPD_0683	SP6UMMC_03242	hypothetical protein	62	SPD_0683	SPNHU17_00833	hypothetical protein	62	SPD_0683	SPND122_00774	hypothetical protein	62	SPD_0683	SPND141_00777	hypothetical protein	62	SPD_0683	SPN23F07030	hypothetical protein	62	SPD_0683	62	Outer Core
SPD_0685	gor	glutathione reductase	62	SPD_0685	gor	glutathione reductase	62	SPD_0685	gor	glutathione reductase	62	SPD_0685	gor	glutathione reductase	62	SPD_0685	gor	glutathione reductase	62	SPD_0685	62	Outer Core
SPD_0700	pepN	aminopeptidase N	62	SPD_0700	pepN	aminopeptidase N	62	SPD_0700	pepN	aminopeptidase N	62	SPD_0700	pepN	aminopeptidase N	62	SPD_0700	pepN	aminopeptidase N	62	SPD_0700	62	Outer Core
SPD_0702	ciaH	sensor histidine kinase	62	SPD_0702	ciaH	sensor histidine kinase	62	SPD_0702	ciaH	sensor histidine kinase	62	SPD_0702	ciaH	sensor histidine kinase	62	SPD_0702	ciaH	sensor histidine kinase	62	SPD_0702	62	Outer Core
SPD_0714	SPAP_0785	hypothetical protein	62	SPD_0714	SPJ_0755	hypothetical protein	62	SPD_0714	SPT_1384	hypothetical protein	62	SPD_0714	SPP_0825	hypothetical protein	62	SPD_0714	SPP_0825	hypothetical protein	62	SPD_0714	62	Outer Core
SPD_0724	deoB	phosphopentomutase	62	SPD_0724	deoB	phosphopentomutase	62	SPD_0724	deoB	phosphopentomutase	62	SPD_0724	deoB	phosphopentomutase	62	SPD_0724	deoB	phosphopentomutase	62	SPD_0724	62	Outer Core
SPD_0726	punA	purine nucleoside phosphorylase	62	SPD_0726	punA	purine nucleoside phosphorylase	62	SPD_0726	punA	purine nucleoside phosphorylase	62	SPD_0726	punA	purine nucleoside phosphorylase	62	SPD_0726	punA	purine nucleoside phosphorylase	62	SPD_0726	62	Outer Core
SPD_0737	deoC	deoxyribose-phosphate aldolase	62	SPD_0737	deoC	deoxyribose-phosphate aldolase	62	SPD_0737	deoC	deoxyribose-phosphate aldolase	62	SPD_0737	deoC	deoxyribose-phosphate aldolase	62	SPD_0737	deoC	deoxyribose-phosphate aldolase	62	SPD_0737	62	Outer Core
SPD_0745	plsY	putative membrane protein	62	SPD_0745	plsY	putative membrane protein	62	SPD_0745	plsY	putative membrane protein	62	SPD_0745	plsY	putative membrane protein	62	SPD_0745	plsY	putative membrane protein	62	SPD_0745	62	Outer Core
SPD_0749	ilvE	branched-chain amino acid aminotransferase	62	SPD_0749	ilvE	branched-chain amino acid aminotransferase	62	SPD_0749	ilvE	branched-chain amino acid aminotransferase	62	SPD_0749	ilvE	branched-chain amino acid aminotransferase	62	SPD_0749	ilvE	branched-chain amino acid aminotransferase	62	SPD_0749	62	Outer Core
SPD_0757	rpsA	30S ribosomal protein S1	62	SPD_0757	rpsA	30S ribosomal protein S1	62	SPD_0757	rpsA	30S ribosomal protein S1	62	SPD_0757	rpsA	30S ribosomal protein S1	62	SPD_0757	rpsA	30S ribosomal protein S1	62	SPD_0757	62	Outer Core
SPD_0763	sufD	FeS assembly protein SufD	62	SPD_0763	sufD	FeS assembly protein SufD	62	SPD_0763	sufD	FeS assembly protein SufD	62	SPD_0763	sufD	FeS assembly protein SufD	62	SPD_0763	sufD	FeS assembly protein SufD	62	SPD_0763	62	Outer Core
SPD_0767	dacA	D-alanyl-D-alanine carboxypeptidase	62	SPD_0767	dacA	D-alanyl-D-alanine carboxypeptidase	62	SPD_0767	dacA	D-alanyl-D-alanine carboxypeptidase	62	SPD_0767	dacA	D-alanyl-D-alanine carboxypeptidase	62	SPD_0767	dacA	D-alanyl-D-alanine carboxypeptidase	62	SPD_0767	62	Outer Core
SPD_0771	fruR	DeoR family regulatory protein	62	SPD_0771	fruR	DeoR family regulatory protein	62	SPD_0771	fruR	DeoR family regulatory protein	62	SPD_0771	fruR	DeoR family regulatory protein	62	SPD_0771	fruR	DeoR family regulatory protein	62	SPD_0771	62	Outer Core
SPD_0774	ftsK	DNA translocase FtsK	62	SPD_0774	ftsK	DNA translocase FtsK	62	SPD_0774	ftsK	DNA translocase FtsK	62	SPD_0774	ftsK	DNA translocase FtsK	62	SPD_0774	ftsK	DNA translocase FtsK	62	SPD_0774	62	Outer Core
SPD_0775	SPNINV200_07780	hypothetical protein	62	SPD_0775	BOC71_01243	hypothetical protein	62	SPD_0775	SPH_0984	hypothetical protein	62	SPD_0775	HMPREF0837_11613	hypothetical protein	62	SPD_0775	SPJ_0821	hypothetical protein	62	SPD_0775	62	Outer Core
SPD_0795	KK0381_03610	hypothetical protein	62	SPD_0795	C1H54_04385	hypothetical protein	62	SPD_0795	SPAP_0931	hypothetical protein	62	SPD_0795	BUM80_02035	hypothetical protein	62	SPD_0795	SPAT_0839	hypothetical protein	62	SPD_0795	62	Outer Core
SPD_0804	bceA	ABC transporter ATP-binding protein	62	SPD_0804	bceA	ABC transporter ATP-binding protein	62	SPD_0804	bceA	ABC transporter ATP-binding protein	62	SPD_0804	bceA	ABC transporter ATP-binding protein	62	SPD_0804	bceA	ABC transporter ATP-binding protein	62	SPD_0804	62	Outer Core
SPD_0805	bceB	ABC transporter permease	62	SPD_0805	bceB	ABC transporter permease	62	SPD_0805	bceB	ABC transporter permease	62	SPD_0805	bceB	ABC transporter permease	62	SPD_0805	bceB	ABC transporter permease	62	SPD_0805	62	Outer Core
SPD_0811	speE	spermidine synthase	62	SPD_0811	speE	spermidine synthase	62	SPD_0811	speE	spermidine synthase	62	SPD_0811	speE	spermidine synthase	62	SPD_0811	speE	spermidine synthase	62	SPD_0811	62	Outer Core
SPD_0823	proA	gamma-glutamyl phosphate reductase	62	SPD_0823	proA	gamma-glutamyl phosphate reductase	62	SPD_0823	proA	gamma-glutamyl phosphate reductase	62	SPD_0823	proA	gamma-glutamyl phosphate reductase	62	SPD_0823	proA	gamma-glutamyl phosphate reductase	62	SPD_0823	62	Outer Core
SPD_0824	proC	pyrroline-5-carboxylate reductase	62	SPD_0824	proC	pyrroline-5-carboxylate reductase	62	SPD_0824	proC	pyrroline-5-carboxylate reductase	62	SPD_0824	proC	pyrroline-5-carboxylate reductase	62	SPD_0824	proC	pyrroline-5-carboxylate reductase	62	SPD_0824	62	Outer Core
SPD_0833	trmFO	tRNA:M(5)U-54 methyltransferase	62	SPD_0833	trmFO	tRNA (uracil-5-)-methyltransferase Gid	62	SPD_0833	trmFO	tRNA:M(5)U-54 methyltransferase	62	SPD_0833	trmFO	tRNA (uracil-5-)-methyltransferase Gid	62	SPD_0833	trmFO	tRNA:M(5)U-54 methyltransferase	62	SPD_0833	62	Outer Core
SPD_0834	pyrH	uridylate kinase	62	SPD_0834	pyrH	uridylate kinase	62	SPD_0834	pyrH	uridylate kinase	62	SPD_0834	pyrH	uridylate kinase	62	SPD_0834	pyrH	uridylate kinase	62	SPD_0834	62	Outer Core
SPD_0837	SPNA45_01247	hypothetical protein	62	SPD_0837	HMPREF0837_11543	hypothetical protein	62	SPD_0837	KK1157_04640	hypothetical protein	62	SPD_0837	SPN034183_08490	hypothetical protein	62	SPD_0837	SPAT_0878	hypothetical protein	62	SPD_0837	62	Outer Core
SPD_0852	pyrD	dihydroorotate dehydrogenase 1B	62	SPD_0852	pyrD	dihydroorotate dehydrogenase 1B	62	SPD_0852	pyrD	dihydroorotate dehydrogenase 1B	62	SPD_0852	pyrD	dihydroorotate dehydrogenase 1B	62	SPD_0852	pyrD	dihydroorotate dehydrogenase 1B	62	SPD_0852	62	Outer Core
SPD_0853	lytB	endo-beta-N-acetylglucosaminidase	62	SPD_0853	lytB	endo-beta-N-acetylglucosaminidase	62	SPD_0853	lytB	endo-beta-N-acetylglucosaminidase	62	SPD_0853	lytB	endo-beta-N-acetylglucosaminidase	62	SPD_0853	lytB	endo-beta-N-acetylglucosaminidase	62	SPD_0853	62	Outer Core
SPD_0854	pavA	fibronectin/fibrinogen binding protein	62	SPD_0854	pavA	fibronectin/fibrinogen binding protein	62	SPD_0854	pavA	fibronectin/fibrinogen binding protein	62	SPD_0854	pavA	fibronectin/fibrinogen binding protein	62	SPD_0854	pavA	fibronectin/fibrinogen binding protein	62	SPD_0854	62	Outer Core
SPD_0894	pepT	peptidase T	62	SPD_0894	pepT	peptidase T	62	SPD_0894	pepT	peptidase T	62	SPD_0894	pepT	peptidase T	62	SPD_0894	pepT	peptidase T	62	SPD_0894	62	Outer Core
SPD_0896	mscL	large conductance mechanosensitive channel protein	62	SPD_0896	mscL	large conductance mechanosensitive channel protein	62	SPD_0896	mscL	large conductance mechanosensitive channel protein	62	SPD_0896	mscL	large conductance mechanosensitive channel protein	62	SPD_0896	mscL	large conductance mechanosensitive channel protein	62	SPD_0896	62	Outer Core
SPD_0910	glyA	serine hydroxymethyltransferase	62	SPD_0910	glyA	serine hydroxymethyltransferase	62	SPD_0910	glyA	serine hydroxymethyltransferase	62	SPD_0910	glyA	serine hydroxymethyltransferase	62	SPD_0910	glyA	serine hydroxymethyltransferase	62	SPD_0910	62	Outer Core
SPD_0912	pvaA	pneumococcal vaccine antigen A	62	SPD_0912	pvaA	pneumococcal vaccine antigen A	62	SPD_0912	pvaA	pneumococcal vaccine antigen A	62	SPD_0912	pvaA	pneumococcal vaccine antigen A	62	SPD_0912	pvaA	pneumococcal vaccine antigen A	62	SPD_0912	62	Outer Core
SPD_0914	rlmCD_1	23S rRNA (uracil-5-)-methyltransferase RumA	62	SPD_0914	rlmCD_1	23S rRNA (uracil-5-)-methyltransferase RumA	62	SPD_0914	rlmCD_1	23S rRNA (uracil-5-)-methyltransferase RumA	62	SPD_0914	rlmCD_1	23S rRNA (uracil-5-)-methyltransferase RumA	62	SPD_0914	rlmCD_1	23S rRNA (uracil-5-)-methyltransferase RumA	62	SPD_0914	62	Outer Core
SPD_0953	ppc	phosphoenolpyruvate carboxylase	62	SPD_0953	ppc	phosphoenolpyruvate carboxylase	62	SPD_0953	ppc	phosphoenolpyruvate carboxylase	62	SPD_0953	ppc	phosphoenolpyruvate carboxylase	62	SPD_0953	ppc	phosphoenolpyruvate carboxylase	62	SPD_0953	62	Outer Core
SPD_0963	SPNHU15_01105	hypothetical protein	62	SPD_0963	NCTC11902_01021	hypothetical protein	62	SPD_0963	SPNA45_01373	hypothetical protein	62	SPD_0963	SPN994038_09780	hypothetical protein	62	SPD_0963	PCS8235_00787	hypothetical protein	62	SPD_0963	62	Outer Core
SPD_0990	SPN034183_10140	hypothetical protein	62	SPD_0990	SPH_1198	hypothetical protein	62	SPD_0990	SPNINV200_11010	hypothetical protein	62	SPD_0990	SPCG_1175	hypothetical protein	62	SPD_0990	SP3UMMC_07179	hypothetical protein	62	SPD_0990	62	Outer Core
SPD_0991	rpmA	50S ribosomal protein L27	62	SPD_0991	rpmA	50S ribosomal protein L27	62	SPD_0991	rpmA	50S ribosomal protein L27	62	SPD_0991	rpmA	50S ribosomal protein L27	62	SPD_0991	rpmA	50S ribosomal protein L27	62	SPD_0991	62	Outer Core
SPD_1010	SPNU_1077	hypothetical protein	62	SPD_1010	KK0981_30720	hypothetical protein	62	SPD_1010	SPNU_1077	hypothetical protein	62	SPD_1010	NCTC7466_00943	hypothetical protein	62	SPD_1010	SP4UMMC_05191	hypothetical protein	62	SPD_1010	62	Outer Core
SPD_1016	addA	recombination helicase AddA	62	SPD_1016	addA	recombination helicase AddA	62	SPD_1016	addA	recombination helicase AddA	62	SPD_1016	addA	recombination helicase AddA	62	SPD_1016	addA	recombination helicase AddA	62	SPD_1016	62	Outer Core
SPD_1021	clcA	voltage-gated chloride channel family protein	62	SPD_1021	clcA	voltage-gated chloride channel family protein	62	SPD_1021	clcA	voltage-gated chloride channel family protein	62	SPD_1021	clcA	voltage-gated chloride channel family protein	62	SPD_1021	clcA	voltage-gated chloride channel family protein	62	SPD_1021	62	Outer Core
SPD_1024	lplA	lipoate protein ligase A	62	SPD_1024	lplA	lipoate protein ligase A	62	SPD_1024	lplA	lipoate protein ligase A	62	SPD_1024	lplA	lipoate protein ligase A	62	SPD_1024	lplA	lipoate protein ligase A	62	SPD_1024	62	Outer Core
SPD_1026	acoC	dihydrolipoamide acetyltransferase	62	SPD_1026	acoC	dihydrolipoamide acetyltransferase	62	SPD_1026	acoC	dihydrolipoamide acetyltransferase	62	SPD_1026	acoC	dihydrolipoamide acetyltransferase	62	SPD_1026	acoC	dihydrolipoamide acetyltransferase	62	SPD_1026	62	Outer Core
SPD_1039	ptsP	phosphoenolpyruvate-protein phosphotransferase	62	SPD_1039	ptsP	phosphoenolpyruvate-protein phosphotransferase	62	SPD_1039	ptsP	phosphoenolpyruvate-protein phosphotransferase	62	SPD_1039	ptsP	phosphoenolpyruvate-protein phosphotransferase	62	SPD_1039	ptsP	phosphoenolpyruvate-protein phosphotransferase	62	SPD_1039	62	Outer Core
SPD_1042	nrdE	ribonucleoside-diphosphate reductase, alpha subunit	62	SPD_1042	nrdE	ribonucleoside-diphosphate reductase, alpha subunit	62	SPD_1042	nrdE	ribonucleoside-diphosphate reductase, alpha subunit	62	SPD_1042	nrdE	ribonucleoside-diphosphate reductase, alpha subunit	62	SPD_1042	nrdE	ribonucleoside-diphosphate reductase, alpha subunit	62	SPD_1042	62	Outer Core
SPD_1047	lacE_2	PTS lactose transporter subunit IIBC	62	SPD_1047	lacE_2	PTS system, lactose-specific IIC component	62	SPD_1047	lacE2	PTS system, lactose-specific IIC component	62	SPD_1047	lacE2	PTS lactose transporter subunit IIBC	62	SPD_1047	lacE_2	PTS lactose transporter subunit IIBC	62	SPD_1047	62	Outer Core
SPD_1052	lacB	galactose-6-phosphate isomerase subunit LacB	62	SPD_1052	lacB	galactose-6-phosphate isomerase subunit LacB	62	SPD_1052	lacB	galactose-6-phosphate isomerase subunit LacB	62	SPD_1052	lacB	galactose-6-phosphate isomerase subunit LacB	62	SPD_1052	lacB	galactose-6-phosphate isomerase subunit LacB	62	SPD_1052	62	Outer Core
SPD_1060	lepA	GTP-binding protein LepA	62	SPD_1060	lepA	GTP-binding protein LepA	62	SPD_1060	lepA	GTP-binding protein LepA	62	SPD_1060	lepA	GTP-binding protein LepA	62	SPD_1060	lepA	GTP-binding protein LepA	62	SPD_1060	62	Outer Core
SPD_1068	udk	uridine kinase	62	SPD_1068	udk	uridine kinase	62	SPD_1068	udk	uridine kinase	62	SPD_1068	udk	uridine kinase	62	SPD_1068	udk	uridine kinase	62	SPD_1068	62	Outer Core
SPD_1076	srtA	sortase	62	SPD_1076	srtA	sortase	62	SPD_1076	srtA	sortase	62	SPD_1076	srtA	sortase	62	SPD_1076	srtA	sortase	62	SPD_1076	62	Outer Core
SPD_1077	gyrA	DNA gyrase subunit A	62	SPD_1077	gyrA	DNA gyrase subunit A	62	SPD_1077	gyrA	DNA gyrase subunit A	62	SPD_1077	gyrA	DNA gyrase subunit A	62	SPD_1077	gyrA	DNA gyrase subunit A	62	SPD_1077	62	Outer Core
SPD_1084	vicK	sensor histidine kinase	62	SPD_1084	vicK	sensor histidine kinase	62	SPD_1084	vicK	sensor histidine kinase	62	SPD_1084	vicK	sensor histidine kinase	62	SPD_1084	vicK	sensor histidine kinase	62	SPD_1084	62	Outer Core
SPD_1093	niaR	putative small-molecule-binding protein	62	SPD_1093	niaR	putative small-molecule-binding protein	62	SPD_1093	niaR	putative small-molecule-binding protein	62	SPD_1093	niaR	putative small-molecule-binding protein	62	SPD_1093	niaR	putative small-molecule-binding protein	62	SPD_1093	62	Outer Core
SPD_1096	uvrB	excinuclease ABC subunit B	62	SPD_1096	uvrB	excinuclease ABC subunit B	62	SPD_1096	uvrB	excinuclease ABC subunit B	62	SPD_1096	uvrB	excinuclease ABC subunit B	62	SPD_1096	uvrB	excinuclease ABC subunit B	62	SPD_1096	62	Outer Core
SPD_1100	zwf	glucose-6-phosphate 1-dehydrogenase	62	SPD_1100	zwf	glucose-6-phosphate 1-dehydrogenase	62	SPD_1100	zwf	glucose-6-phosphate 1-dehydrogenase	62	SPD_1100	zwf	glucose-6-phosphate 1-dehydrogenase	62	SPD_1100	zwf	glucose-6-phosphate 1-dehydrogenase	62	SPD_1100	62	Outer Core
SPD_1101	ftsY	signal recognition particle-docking protein FtsY	62	SPD_1101	ftsY	signal recognition particle-docking protein FtsY	62	SPD_1101	ftsY	signal recognition particle-docking protein FtsY	62	SPD_1101	ftsY	signal recognition particle-docking protein FtsY	62	SPD_1101	ftsY	signal recognition particle-docking protein FtsY	62	SPD_1101	62	Outer Core
SPD_1104	smc	chromosome segregation protein SMC	62	SPD_1104	smc	chromosome segregation protein SMC	62	SPD_1104	smc	chromosome segregation protein SMC	62	SPD_1104	smc	chromosome segregation protein SMC	62	SPD_1104	smc	chromosome segregation protein SMC	62	SPD_1104	62	Outer Core
SPD_1107	guaC	GMP reductase	62	SPD_1107	guaC	GMP reductase	62	SPD_1107	guaC	GMP reductase	62	SPD_1107	guaC	GMP reductase	62	SPD_1107	guaC	GMP reductase	62	SPD_1107	62	Outer Core
SPD_1108	SPH_1366	hypothetical protein	62	SPD_1108	NCTC11902_01184	hypothetical protein	62	SPD_1108	SPN994039_11090	hypothetical protein	62	SPD_1108	SPT_0978	hypothetical protein	62	SPD_1108	CXP32_06195	hypothetical protein	62	SPD_1108	62	Outer Core
SPD_1117	mmcQ	hypothetical protein	62	SPD_1117	mmcQ	hypothetical protein	62	SPD_1117	mmcQ	hypothetical protein	62	SPD_1117	mmcQ	hypothetical protein	62	SPD_1117	mmcQ	hypothetical protein	62	SPD_1117	62	Outer Core
SPD_1136	SPN23F11740	conserved hypothetical protein	62	SPD_1136	C1H54_05990	conserved hypothetical protein	62	SPD_1136	C3Y86_06020	conserved hypothetical protein	62	SPD_1136	NCTC12977_00722	conserved hypothetical protein	62	SPD_1136	SPNHU15_01314	conserved hypothetical protein	62	SPD_1136	62	Outer Core
SPD_1139	lemA	LemA family protein	62	SPD_1139	lemA	LemA family protein	62	SPD_1139	lemA	LemA family protein	62	SPD_1139	lemA	LemA family protein	62	SPD_1139	lemA	LemA family protein	62	SPD_1139	62	Outer Core
SPD_1140	gidB	methyltransferase GidB	62	SPD_1140	gidB	methyltransferase GidB	62	SPD_1140	gidB	methyltransferase GidB	62	SPD_1140	gidB	methyltransferase GidB	62	SPD_1140	gidB	methyltransferase GidB	62	SPD_1140	62	Outer Core
SPD_1143	NCTC7466_01177	putative DNA-binding protein	62	SPD_1143	SP670_0987	putative DNA-binding protein	62	SPD_1143	SPNA45_00896	putative DNA-binding protein	62	SPD_1143	CWI64_01985	putative DNA-binding protein	62	SPD_1143	SpnNT_01019	putative DNA-binding protein	62	SPD_1143	62	Outer Core
SPD_1145	DA395_06570	dGTP triphosphohydrolase	62	SPD_1145	INV104_11120	dGTP triphosphohydrolase	62	SPD_1145	BWQ98_06345	dGTP triphosphohydrolase	62	SPD_1145	SPAP_1316	dGTP triphosphohydrolase	62	SPD_1145	HMPREF1038_01295	dGTP triphosphohydrolase	62	SPD_1145	62	Outer Core
SPD_1149	crcB1	camphor resistance protein CrcB	62	SPD_1149	crcB1	camphor resistance protein CrcB	62	SPD_1149	crcB1	camphor resistance protein CrcB	62	SPD_1149	crcB1	camphor resistance protein CrcB	62	SPD_1149	crcB1	camphor resistance protein CrcB	62	SPD_1149	62	Outer Core
SPD_1153	nrnA	DHH subfamily 1 protein	62	SPD_1153	nrnA	DHH subfamily 1 protein	62	SPD_1153	nrnA	DHH subfamily 1 protein	62	SPD_1153	nrnA	DHH subfamily 1 protein	62	SPD_1153	nrnA	DHH subfamily 1 protein	62	SPD_1153	62	Outer Core
SPD_1154	rpmE	50S ribosomal protein L31	62	SPD_1154	rpmE	50S ribosomal protein L31	62	SPD_1154	rpmE	50S ribosomal protein L31	62	SPD_1154	rpmE	50S ribosomal protein L31	62	SPD_1154	rpmE	50S ribosomal protein L31	62	SPD_1154	62	Outer Core
SPD_1193	msrAB1	peptide methionine sulfoxide reductase	62	SPD_1193	msrA	peptide methionine sulfoxide reductase	62	SPD_1193	msrAB1	peptide methionine sulfoxide reductase	62	SPD_1193	msrA	peptide methionine sulfoxide reductase	62	SPD_1193	msrA	peptide methionine sulfoxide reductase	62	SPD_1193	62	Outer Core
SPD_1194	thrB	homoserine kinase	62	SPD_1194	thrB	homoserine kinase	62	SPD_1194	thrB	homoserine kinase	62	SPD_1194	thrB	homoserine kinase	62	SPD_1194	thrB	homoserine kinase	62	SPD_1194	62	Outer Core
SPD_1195	hom	homoserine dehydrogenase	62	SPD_1195	hom	homoserine dehydrogenase	62	SPD_1195	hom	homoserine dehydrogenase	62	SPD_1195	hom	homoserine dehydrogenase	62	SPD_1195	hom	homoserine dehydrogenase	62	SPD_1195	62	Outer Core
SPD_1197	NCTC11902_01278	hypothetical protein	62	SPD_1197	NCTC7466_01234	hypothetical protein	62	SPD_1197	SPN994039_11840	hypothetical protein	62	SPD_1197	CWI64_02290	hypothetical protein	62	SPD_1197	BOC71_00840	hypothetical protein	62	SPD_1197	62	Outer Core
SPD_1201	licD3	licD3 protein	62	SPD_1201	licD3	licD3 protein	62	SPD_1201	licD3	licD3 protein	62	SPD_1201	licD3	licD3 protein	62	SPD_1201	licD3	licD3 protein	62	SPD_1201	62	Outer Core
SPD_1202	msrR	LytR family transcriptional regulator	62	SPD_1202	msrR	LytR family transcriptional regulator	62	SPD_1202	msrR	LytR family transcriptional regulator	62	SPD_1202	msrR	LytR family transcriptional regulator	62	SPD_1202	msrR	LytR family transcriptional regulator	62	SPD_1202	62	Outer Core
SPD_1207	tyrA	prephenate dehydrogenase	62	SPD_1207	tyrA	prephenate dehydrogenase	62	SPD_1207	tyrA	prephenate dehydrogenase	62	SPD_1207	tyrA	prephenate dehydrogenase	62	SPD_1207	tyrA	prephenate dehydrogenase	62	SPD_1207	62	Outer Core
SPD_1209	aroB	3-dehydroquinate synthase	62	SPD_1209	aroB	3-dehydroquinate synthase	62	SPD_1209	aroB	3-dehydroquinate synthase	62	SPD_1209	aroB	3-dehydroquinate synthase	62	SPD_1209	aroB	3-dehydroquinate synthase	62	SPD_1209	62	Outer Core
SPD_1215	amyS	alpha-amylase	62	SPD_1215	amyS	alpha-amylase	62	SPD_1215	amyS	alpha-amylase	62	SPD_1215	amyS	alpha-amylase	62	SPD_1215	amyS	alpha-amylase	62	SPD_1215	62	Outer Core
SPD_1226	glnH	amino acid ABC transporter substrate-binding protein	62	SPD_1226	glnH	amino acid ABC transporter substrate-binding protein	62	SPD_1226	glnH	amino acid ABC transporter substrate-binding protein	62	SPD_1226	glnH	amino acid ABC transporter substrate-binding protein	62	SPD_1226	glnH	amino acid ABC transporter substrate-binding protein	62	SPD_1226	62	Outer Core
SPD_1230	group_4399	phosphate ABC transporter, permease protein PstA	62	SPD_1230	group_4406	phosphate ABC transporter, permease protein PstA	62	SPD_1230	group_4398	phosphate ABC transporter, permease protein PstA	62	SPD_1230	group_4384	phosphate ABC transporter, permease protein PstA	62	SPD_1230	group_4370	phosphate ABC transporter, permease protein PstA	62	SPD_1230	62	Outer Core
SPD_1232	pstS	phosphate-binding protein PstS 1	62	SPD_1232	pstS	phosphate-binding protein PstS 1	62	SPD_1232	pstS	phosphate-binding protein PstS 1	62	SPD_1232	pstS	phosphate-binding protein PstS 1	62	SPD_1232	pstS	phosphate-binding protein PstS 1	62	SPD_1232	62	Outer Core
SPD_1250	nadE	NAD+ synthetase	62	SPD_1250	nadE	NAD+ synthetase	62	SPD_1250	nadE	NAD+ synthetase	62	SPD_1250	nadE	NAD+ synthetase	62	SPD_1250	nadE	NAD+ synthetase	62	SPD_1250	62	Outer Core
SPD_1251	pncB	nicotinate phosphoribosyltransferase	62	SPD_1251	pncB	nicotinate phosphoribosyltransferase	62	SPD_1251	pncB	nicotinate phosphoribosyltransferase	62	SPD_1251	pncB	nicotinate phosphoribosyltransferase	62	SPD_1251	pncB	nicotinate phosphoribosyltransferase	62	SPD_1251	62	Outer Core
SPD_1253	BOC72_00780	transcriptional regulator	62	SPD_1253	SP6UMMC_01907	transcriptional regulator	62	SPD_1253	ERS445053_01350	transcriptional regulator	62	SPD_1253	BWQ98_06770	transcriptional regulator	62	SPD_1253	BMJ42_01398	transcriptional regulator	62	SPD_1253	62	Outer Core
SPD_1279	HMPREF1038_01437	1-alkyl-2-acetylglycerophosphocholine esterase	62	SPD_1279	KK0981_34210	1-alkyl-2-acetylglycerophosphocholine esterase	62	SPD_1279	SpnNT_00818	1-alkyl-2-acetylglycerophosphocholine esterase	62	SPD_1279	SPG_1378	1-alkyl-2-acetylglycerophosphocholine esterase	62	SPD_1279	SPAT_1332	1-alkyl-2-acetylglycerophosphocholine esterase	62	SPD_1279	62	Outer Core
SPD_1280	supH	haloacid dehalogenase-like hydrolase	62	SPD_1280	ybiV	haloacid dehalogenase-like hydrolase	62	SPD_1280	supH	haloacid dehalogenase-like hydrolase	62	SPD_1280	ybiV	haloacid dehalogenase-like hydrolase	62	SPD_1280	supH	haloacid dehalogenase-like hydrolase	62	SPD_1280	62	Outer Core
SPD_1287	trxB	thioredoxin-disulfide reductase	62	SPD_1287	trxB	thioredoxin-disulfide reductase	62	SPD_1287	trxB	thioredoxin-disulfide reductase	62	SPD_1287	trxB	thioredoxin-disulfide reductase	62	SPD_1287	trxB	thioredoxin-disulfide reductase	62	SPD_1287	62	Outer Core
SPD_1291	mgsR	ArsC family protein	62	SPD_1291	mgsR	ArsC family protein	62	SPD_1291	mgsR	ArsC family protein	62	SPD_1291	mgsR	ArsC family protein	62	SPD_1291	mgsR	ArsC family protein	62	SPD_1291	62	Outer Core
SPD_1293	SP4UMMC_04846	acetyltransferase (GNAT) family protein	62	SPD_1293	SPND122_01394	acetyltransferase (GNAT) family protein	62	SPD_1293	SPNOXC12870	acetyltransferase (GNAT) family protein	62	SPD_1293	DA395_07240	acetyltransferase (GNAT) family protein	62	SPD_1293	ERS445053_01315	acetyltransferase (GNAT) family protein	62	SPD_1293	62	Outer Core
SPD_1294	SPAT_1345	hypothetical protein	62	SPD_1294	SPAP_1493	hypothetical protein	62	SPD_1294	SP4UMMC_04856	hypothetical protein	62	SPD_1294	SPNOXC12880	hypothetical protein	62	SPD_1294	HMPREF1038_01451	hypothetical protein	62	SPD_1294	62	Outer Core
SPD_1295	yqfA	hemolysin III	62	SPD_1295	yqfA	hemolysin III	62	SPD_1295	yqfA	hemolysin III	62	SPD_1295	yqfA	hemolysin III	62	SPD_1295	yqfA	hemolysin III	62	SPD_1295	62	Outer Core
SPD_1298	nox	NADH oxidase	62	SPD_1298	nox	NADH oxidase	62	SPD_1298	nox	NADH oxidase	62	SPD_1298	nox	NADH oxidase	62	SPD_1298	nox	NADH oxidase	62	SPD_1298	62	Outer Core
SPD_1309	pgdA	peptidoglycan GlcNAc deacetylase	62	SPD_1309	pgdA	peptidoglycan GlcNAc deacetylase	62	SPD_1309	pgdA	peptidoglycan GlcNAc deacetylase	62	SPD_1309	pgdA	peptidoglycan GlcNAc deacetylase	62	SPD_1309	pgdA	peptidoglycan GlcNAc deacetylase	62	SPD_1309	62	Outer Core
SPD_1312	cshA_1	putative RNA helicase	62	SPD_1312	cshA_1	putative RNA helicase	62	SPD_1312	cshA_1	putative RNA helicase	62	SPD_1312	cshA_1	putative RNA helicase	62	SPD_1312	cshA_1	putative RNA helicase	62	SPD_1312	62	Outer Core
SPD_1323	SPV_1323	hypothetical protein	62	SPD_1323	SPN994038_12970	hypothetical protein	62	SPD_1323	BOC72_01346	hypothetical protein	62	SPD_1323	PCS8235_01174	hypothetical protein	62	SPD_1323	SP_1494	hypothetical protein	62	SPD_1323	62	Outer Core
SPD_1326	pgmA	phosphoglucomutase	62	SPD_1326	pgmA	phosphoglucomutase	62	SPD_1326	pgmA	phosphoglucomutase	62	SPD_1326	pgmA	phosphoglucomutase	62	SPD_1326	pgmA	phosphoglucomutase	62	SPD_1326	62	Outer Core
SPD_1333	ybhE	3-carboxymuconate cyclase	62	SPD_1333	ybhE	3-carboxymuconate cyclase	62	SPD_1333	ybhE	3-carboxymuconate cyclase	62	SPD_1333	ybhE	3-carboxymuconate cyclase	62	SPD_1333	ybhE	3-carboxymuconate cyclase	62	SPD_1333	62	Outer Core
SPD_1341	atpE	F0F1 ATP synthase subunit C	62	SPD_1341	atpE	F0F1 ATP synthase subunit C	62	SPD_1341	atpE	F0F1 ATP synthase subunit C	62	SPD_1341	atpE	F0F1 ATP synthase subunit C	62	SPD_1341	atpE	F0F1 ATP synthase subunit C	62	SPD_1341	62	Outer Core
SPD_1348	SPNHU17_01556	GNAT family acetyltransferase	62	SPD_1348	HMPREF0837_11754	GNAT family acetyltransferase	62	SPD_1348	SPH_1632	GNAT family acetyltransferase	62	SPD_1348	NCTC13276_01370	GNAT family acetyltransferase	62	SPD_1348	BOC72_01369	GNAT family acetyltransferase	62	SPD_1348	62	Outer Core
SPD_1349	murC	UDP-N-acetylmuramate--alanine ligase	62	SPD_1349	murC	UDP-N-acetylmuramate--alanine ligase	62	SPD_1349	murC	UDP-N-acetylmuramate--alanine ligase	62	SPD_1349	murC	UDP-N-acetylmuramate--alanine ligase	62	SPD_1349	murC	UDP-N-acetylmuramate--alanine ligase	62	SPD_1349	62	Outer Core
SPD_1352	patB	putative aminotransferase	62	SPD_1352	patB	putative aminotransferase	62	SPD_1352	patB	putative aminotransferase	62	SPD_1352	patB	putative aminotransferase	62	SPD_1352	patB	putative aminotransferase	62	SPD_1352	62	Outer Core
SPD_1362	murE2	UDP-N-acetylmuramoylalanyl-D-glutamate--2, 6-diaminopimelate ligase	62	SPD_1362	murE2	UDP-N-acetylmuramoylalanyl-D-glutamate--2, 6-diaminopimelate ligase	62	SPD_1362	murE2	UDP-N-acetylmuramoylalanyl-D-glutamate--2, 6-diaminopimelate ligase	62	SPD_1362	murE2	UDP-N-acetylmuramoylalanyl-D-glutamate--2, 6-diaminopimelate ligase	62	SPD_1362	murE2	UDP-N-acetylmuramoylalanyl-D-glutamate--2, 6-diaminopimelate ligase	62	SPD_1362	62	Outer Core
SPD_1367	SPN034183_13480	Cof family protein/peptidyl-prolyl cis-trans isomerase, cyclophilin type	62	SPD_1367	SPAP_1560	Cof family protein/peptidyl-prolyl cis-trans isomerase, cyclophilin type	62	SPD_1367	SPD_1367	Cof family protein/peptidyl-prolyl cis-trans isomerase, cyclophilin type	62	SPD_1367	HMPREF0837_11772	Cof family protein/peptidyl-prolyl cis-trans isomerase, cyclophilin type	62	SPD_1367	SPN23F15010	Cof family protein/peptidyl-prolyl cis-trans isomerase, cyclophilin type	62	SPD_1367	62	Outer Core
SPD_1373	group_3695	aspartate aminotransferase	62	SPD_1373	group_3701	aspartate aminotransferase	62	SPD_1373	group_3694	aspartate aminotransferase	62	SPD_1373	group_3678	aspartate aminotransferase	62	SPD_1373	group_3665	aspartate aminotransferase	62	SPD_1373	62	Outer Core
SPD_1381	def_2	peptide deformylase	62	SPD_1381	def_2	peptide deformylase	62	SPD_1381	def_2	peptide deformylase	62	SPD_1381	def_2	peptide deformylase	62	SPD_1381	def_2	peptide deformylase	62	SPD_1381	62	Outer Core
SPD_1383	pacL	cation transporting ATPase	62	SPD_1383	pacL	cation transporting ATPase	62	SPD_1383	pacL	cation transporting ATPase	62	SPD_1383	pacL	cation transporting ATPase	62	SPD_1383	pacL	cation transporting ATPase	62	SPD_1383	62	Outer Core
SPD_1387	dapB	dihydrodipicolinate reductase	62	SPD_1387	dapB	dihydrodipicolinate reductase	62	SPD_1387	dapB	dihydrodipicolinate reductase	62	SPD_1387	dapB	dihydrodipicolinate reductase	62	SPD_1387	dapB	dihydrodipicolinate reductase	62	SPD_1387	62	Outer Core
SPD_1388	SPOH_1419	DegV family protein	62	SPD_1388	SPD_1388	DegV family protein	62	SPD_1388	C3Y86_07200	DegV family protein	62	SPD_1388	SPNOXC13670	DegV family protein	62	SPD_1388	NCTC11902_01466	DegV family protein	62	SPD_1388	62	Outer Core
SPD_1389	C3Y86_07205	hypothetical protein	62	SPD_1389	SP70585_1600	hypothetical protein	62	SPD_1389	SPNHU15_01587	hypothetical protein	62	SPD_1389	SPP_1582	hypothetical protein	62	SPD_1389	C3Y86_07205	hypothetical protein	62	SPD_1389	62	Outer Core
SPD_1395	CWI64_03245	transporter	62	SPD_1395	NCTC11902_01473	transporter	62	SPD_1395	CWI64_03245	transporter	62	SPD_1395	SPND141_01493	transporter	62	SPD_1395	SPN994038_13620	transporter	62	SPD_1395	62	Outer Core
SPD_1405	dnaD	DNA replication protein DnaD	62	SPD_1405	dnaD	DNA replication protein DnaD	62	SPD_1405	dnaD	DNA replication protein DnaD	62	SPD_1405	dnaD	DNA replication protein DnaD	62	SPD_1405	dnaD	DNA replication protein DnaD	62	SPD_1405	62	Outer Core
SPD_1406	metA	homoserine O-succinyltransferase	62	SPD_1406	metA	homoserine O-succinyltransferase	62	SPD_1406	metA	homoserine O-succinyltransferase	62	SPD_1406	metA	homoserine O-succinyltransferase	62	SPD_1406	metA	homoserine O-succinyltransferase	62	SPD_1406	62	Outer Core
SPD_1411	yecD	isochorismatase family protein	62	SPD_1411	yecD	isochorismatase family protein	62	SPD_1411	yecD	isochorismatase family protein	62	SPD_1411	yecD	isochorismatase family protein	62	SPD_1411	yecD	isochorismatase family protein	62	SPD_1411	62	Outer Core
SPD_1412	codY	GTP-sensing transcriptional pleiotropic repressor CodY	62	SPD_1412	codY	GTP-sensing transcriptional pleiotropic repressor CodY	62	SPD_1412	codY	GTP-sensing transcriptional pleiotropic repressor CodY	62	SPD_1412	codY	GTP-sensing transcriptional pleiotropic repressor CodY	62	SPD_1412	codY	GTP-sensing transcriptional pleiotropic repressor CodY	62	SPD_1412	62	Outer Core
SPD_1429	rpsO_1	hypothetical protein	62	SPD_1429	rpsO_1	hypothetical protein	62	SPD_1429	rpsO_1	hypothetical protein	62	SPD_1429	rpsO_1	hypothetical protein	62	SPD_1429	rpsO_1	hypothetical protein	62	SPD_1429	62	Outer Core
SPD_1432	galE	UDP-glucose 4-epimerase	62	SPD_1432	galE	UDP-glucose 4-epimerase	62	SPD_1432	galE	UDP-glucose 4-epimerase	62	SPD_1432	galE	UDP-glucose 4-epimerase	62	SPD_1432	galE	UDP-glucose 4-epimerase	62	SPD_1432	62	Outer Core
SPD_1438	cadD	cadmium resistance protein	62	SPD_1438	cadD	cadmium resistance protein	62	SPD_1438	cadD	cadmium resistance protein	62	SPD_1438	cadD	cadmium resistance protein	62	SPD_1438	cadD	cadmium resistance protein	62	SPD_1438	62	Outer Core
SPD_1472	ileS	isoleucyl-tRNA synthetase	62	SPD_1472	ileS	isoleucyl-tRNA synthetase	62	SPD_1472	ileS	isoleucyl-tRNA synthetase	62	SPD_1472	ileS	isoleucyl-tRNA synthetase	62	SPD_1472	ileS	isoleucyl-tRNA synthetase	62	SPD_1472	62	Outer Core
SPD_1478	ylmE	pyridoxal phosphate enzyme, YggS family	62	SPD_1478	ylmE	pyridoxal phosphate enzyme, YggS family	62	SPD_1478	ylmE	pyridoxal phosphate enzyme, YggS family	62	SPD_1478	ylmE	pyridoxal phosphate enzyme, YggS family	62	SPD_1478	ylmE	pyridoxal phosphate enzyme, YggS family	62	SPD_1478	62	Outer Core
SPD_1493	araQ_2	putative transport system permease	62	SPD_1493	araQ_2	putative transport system permease	62	SPD_1493	araQ_2	putative transport system permease	62	SPD_1493	araQ_2	putative transport system permease	62	SPD_1493	araQ_2	putative transport system permease	62	SPD_1493	62	Outer Core
SPD_1494	ugpA_2	sugar ABC transporter permease	62	SPD_1494	ugpA_2	sugar ABC transporter permease	62	SPD_1494	ugpA_2	sugar ABC transporter permease	62	SPD_1494	ugpA_2	sugar ABC transporter permease	62	SPD_1494	ugpA_2	sugar ABC transporter permease	62	SPD_1494	62	Outer Core
SPD_1495	yesO_1	extracellular solute-binding lipoprotein	62	SPD_1495	yesO_1	extracellular solute-binding lipoprotein	62	SPD_1495	yesO_1	extracellular solute-binding lipoprotein	62	SPD_1495	yesO_1	extracellular solute-binding lipoprotein	62	SPD_1495	yesO_1	extracellular solute-binding lipoprotein	62	SPD_1495	62	Outer Core
SPD_1500	ycjP_3	ABC transporter, permease protein	62	SPD_1500	ycjP_3	ABC transporter permease	62	SPD_1500	ycjP_3	ABC transporter permease	62	SPD_1500	ycjP_3	ABC transporter permease	62	SPD_1500	ycjP_3	ABC transporter, permease protein	62	SPD_1500	62	Outer Core
SPD_1505	SPN994039_14760	hypothetical protein	62	SPD_1505	SPV_1505	hypothetical protein	62	SPD_1505	SP70585_1732	hypothetical protein	62	SPD_1505	SPV_1505	hypothetical protein	62	SPD_1505	SPV_1505	hypothetical protein	62	SPD_1505	62	Outer Core
SPD_1514	lptB_2	ABC transporter, ATP-binding protein	62	SPD_1514	lptB_2	ABC transporter, ATP-binding protein	62	SPD_1514	lptB_2	ABC transporter, ATP-binding protein	62	SPD_1514	modC	ABC transporter, ATP-binding protein	62	SPD_1514	lptB_2	ABC transporter, ATP-binding protein	62	SPD_1514	62	Outer Core
SPD_1523	nrdR	transcriptional regulator NrdR	62	SPD_1523	nrdR	transcriptional regulator NrdR	62	SPD_1523	nrdR	transcriptional regulator NrdR	62	SPD_1523	nrdR	transcriptional regulator NrdR	62	SPD_1523	nrdR	transcriptional regulator NrdR	62	SPD_1523	62	Outer Core
SPD_1524	ytrA	GntR family transcriptional regulator	62	SPD_1524	ytrA	GntR family transcriptional regulator	62	SPD_1524	ytrA	GntR family transcriptional regulator	62	SPD_1524	ytrA	GntR family transcriptional regulator	62	SPD_1524	ytrA	GntR family transcriptional regulator	62	SPD_1524	62	Outer Core
SPD_1527	yhaP	ABC transporter membrane-spanning permease - Na+ export	62	SPD_1527	yhaP	ABC transporter membrane-spanning permease - Na+ export	62	SPD_1527	yhaP	ABC transporter membrane-spanning permease - Na+ export	62	SPD_1527	yhaP	ABC transporter membrane-spanning permease - Na+ export	62	SPD_1527	yhaP	ABC transporter membrane-spanning permease - Na+ export	62	SPD_1527	62	Outer Core
SPD_1531	scrK	fructokinase	62	SPD_1531	scrK	fructokinase	62	SPD_1531	scrK	fructokinase	62	SPD_1531	scrK	fructokinase	62	SPD_1531	scrK	fructokinase	62	SPD_1531	62	Outer Core
SPD_1535	scrR	sucrose operon repressor	62	SPD_1535	scrR	sucrose operon repressor	62	SPD_1535	scrR	sucrose operon repressor	62	SPD_1535	scrR	sucrose operon repressor	62	SPD_1535	scrR	sucrose operon repressor	62	SPD_1535	62	Outer Core
SPD_1536	mvaA	hydroxymethylglutaryl-CoA reductase, degradative	62	SPD_1536	mvaA	hydroxymethylglutaryl-CoA reductase, degradative	62	SPD_1536	mvaA	hydroxymethylglutaryl-CoA reductase, degradative	62	SPD_1536	mvaA	hydroxymethylglutaryl-CoA reductase, degradative	62	SPD_1536	mvaA	hydroxymethylglutaryl-CoA reductase, degradative	62	SPD_1536	62	Outer Core
SPD_1540	SPN23F17330	hypothetical protein	62	SPD_1540	SPN034183_15190	hypothetical protein	62	SPD_1540	SP70585_1770	hypothetical protein	62	SPD_1540	INV104_14750	hypothetical protein	62	SPD_1540	HMPREF0837_11974	hypothetical protein	62	SPD_1540	62	Outer Core
SPD_1552	A66_01568	hypothetical protein	62	SPD_1552	SPNHU17_01770	hypothetical protein	62	SPD_1552	SP4UMMC_04246	hypothetical protein	62	SPD_1552	SPNHU17_01770	hypothetical protein	62	SPD_1552	SPJ_1638	hypothetical protein	62	SPD_1552	62	Outer Core
SPD_1556	SPND122_01676	hypothetical protein	62	SPD_1556	A66_01572	conserved hypothetical protein	62	SPD_1556	SPNHU17_01774	hypothetical protein	62	SPD_1556	SPD_1556	conserved hypothetical protein	62	SPD_1556	HMPREF0837_11989	hypothetical protein	62	SPD_1556	62	Outer Core
SPD_1569	aqpZ	aquaporin	62	SPD_1569	aqpZ	aquaporin	62	SPD_1569	aqpZ	aquaporin	62	SPD_1569	aqpZ	aquaporin	62	SPD_1569	aqpZ	aquaporin	62	SPD_1569	62	Outer Core
SPD_1571	group_6336	oligoendopeptidase F	62	SPD_1571	group_6418	oligoendopeptidase F	62	SPD_1571	group_6385	oligoendopeptidase F	62	SPD_1571	group_6345	oligoendopeptidase F	62	SPD_1571	group_6303	oligoendopeptidase F	62	SPD_1571	62	Outer Core
SPD_1576	T308_08100	hypothetical protein	62	SPD_1576	SPOH_1612	hypothetical protein	62	SPD_1576	INV104_15290	hypothetical protein	62	SPD_1576	SPN034156_06460	hypothetical protein	62	SPD_1576	BMJ42_01798	hypothetical protein	62	SPD_1576	62	Outer Core
SPD_1577	CXP32_08950	phage-like protein	62	SPD_1577	SP70585_1832	phage-like protein	62	SPD_1577	SPN034183_15570	phage-like protein	62	SPD_1577	SPNA45_00472	phage-like protein	62	SPD_1577	SP5UMMC_06760	phage-like protein	62	SPD_1577	62	Outer Core
SPD_1580	rarA	ATPase, AAA family	62	SPD_1580	rarA	ATPase, AAA family	62	SPD_1580	rarA	ATPase, AAA family	62	SPD_1580	rarA	ATPase, AAA family	62	SPD_1580	rarA	ATPase, AAA family	62	SPD_1580	62	Outer Core
SPD_1587	atxA	aspartate aminotransferase	62	SPD_1587	atxA	aspartate aminotransferase	62	SPD_1587	acpB	aspartate aminotransferase	62	SPD_1587	acpB	aspartate aminotransferase	62	SPD_1587	atxA	aspartate aminotransferase	62	SPD_1587	62	Outer Core
SPD_1589	BOC72_01626	hypothetical protein	62	SPD_1589	KK1157_13190	hypothetical protein	62	SPD_1589	A66_01612	hypothetical protein	62	SPD_1589	DA395_08925	hypothetical protein	62	SPD_1589	NCTC13276_01617	hypothetical protein	62	SPD_1589	62	Outer Core
SPD_1590	SPNHU15_01819	conserved hypothetical protein	62	SPD_1590	spr1625	conserved hypothetical protein	62	SPD_1590	CXP32_09050	conserved hypothetical protein	62	SPD_1590	SPP_1802	conserved hypothetical protein	62	SPD_1590	T308_08180	Gls24 protein	62	SPD_1590	62	Outer Core
SPD_1591	csbD	CsbD-like protein	62	SPD_1591	csbD	CsbD-like protein	62	SPD_1591	csbD	CsbD-like protein	62	SPD_1591	csbD	CsbD-like protein	62	SPD_1591	csbD	CsbD-like protein	62	SPD_1591	62	Outer Core
SPD_1605	ccpA_1	catabolite control protein	62	SPD_1605	ccpA_1	catabolite control protein	62	SPD_1605	ccpA_1	catabolite control protein	62	SPD_1605	ccpA_1	catabolite control protein	62	SPD_1605	ccpA_1	catabolite control protein	62	SPD_1605	62	Outer Core
SPD_1607	phnV_2	binding-protein-dependent transport systems inner membrane component	62	SPD_1607	phnV_2	binding-protein-dependent transport systems inner membrane component	62	SPD_1607	phnV_2	binding-protein-dependent transport systems inner membrane component	62	SPD_1607	phnV_2	binding-protein-dependent transport systems inner membrane component	62	SPD_1607	phnV_2	binding-protein-dependent transport systems inner membrane component	62	SPD_1607	62	Outer Core
SPD_1609	DA395_09070	ABC transporter, substrate-binding protein	62	SPD_1609	C4N11_09440	ABC transporter, substrate-binding protein	62	SPD_1609	KK0981_38000	ABC transporter, substrate-binding protein	62	SPD_1609	NCTC7466_01647	ABC transporter, substrate-binding protein	62	SPD_1609	CWI64_04485	ABC transporter, substrate-binding protein	62	SPD_1609	62	Outer Core
SPD_1619	arnB	capsular polysaccharide biosynthesis protein	62	SPD_1619	arnB	capsular polysaccharide biosynthesis protein	62	SPD_1619	arnB	capsular polysaccharide biosynthesis protein	62	SPD_1619	arnB	capsular polysaccharide biosynthesis protein	62	SPD_1619	arnB	capsular polysaccharide biosynthesis protein	62	SPD_1619	62	Outer Core
SPD_1621	yheH	ABC transporter ATP-binding protein	62	SPD_1621	yheH	ABC transporter ATP-binding protein	62	SPD_1621	yheH	ABC transporter ATP-binding protein	62	SPD_1621	yheH	ABC transporter ATP-binding protein	62	SPD_1621	yheH	ABC transporter ATP-binding protein	62	SPD_1621	62	Outer Core
SPD_1626	exoA	exodeoxyribonuclease III	62	SPD_1626	exoA	exodeoxyribonuclease III	62	SPD_1626	exoA	exodeoxyribonuclease III	62	SPD_1626	exoA	exodeoxyribonuclease III	62	SPD_1626	exoA	exodeoxyribonuclease III	62	SPD_1626	62	Outer Core
SPD_1632	paaI	thioesterase family protein	62	SPD_1632	paaI	thioesterase family protein	62	SPD_1632	paaI	thioesterase family protein	62	SPD_1632	paaI	thioesterase family protein	62	SPD_1632	paaI	thioesterase family protein	62	SPD_1632	62	Outer Core
SPD_1643	proV	ABC transporter ATP-binding protein	62	SPD_1643	proV	ABC transporter ATP-binding protein	62	SPD_1643	proV	ABC transporter ATP-binding protein	62	SPD_1643	proV	ABC transporter ATP-binding protein	62	SPD_1643	proV	ABC transporter ATP-binding protein	62	SPD_1643	62	Outer Core
SPD_1652	yclQ	siderophore uptake periplasmic binding protein	62	SPD_1652	yclQ	siderophore uptake periplasmic binding protein	62	SPD_1652	yclQ	siderophore uptake periplasmic binding protein	62	SPD_1652	yclQ	siderophore uptake periplasmic binding protein	62	SPD_1652	yclQ	siderophore uptake periplasmic binding protein	62	SPD_1652	62	Outer Core
SPD_1656	scpA	segregation and condensation protein A	62	SPD_1656	scpA	segregation and condensation protein A	62	SPD_1656	scpA	segregation and condensation protein A	62	SPD_1656	scpA	segregation and condensation protein A	62	SPD_1656	scpA	segregation and condensation protein A	62	SPD_1656	62	Outer Core
SPD_1662	SPAR62_1738	hypothetical protein	62	SPD_1662	SPAR62_1738	hypothetical protein	62	SPD_1662	SPAR62_1738	hypothetical protein	62	SPD_1662	SPAR62_1738	hypothetical protein	62	SPD_1662	SPAR62_1738	hypothetical protein	62	SPD_1662	62	Outer Core
SPD_1663	treC	alpha,alpha-phosphotrehalase	62	SPD_1663	treC	alpha,alpha-phosphotrehalase	62	SPD_1663	treC	alpha,alpha-phosphotrehalase	62	SPD_1663	treC	alpha,alpha-phosphotrehalase	62	SPD_1663	treC	alpha,alpha-phosphotrehalase	62	SPD_1663	62	Outer Core
SPD_1667	amiF	oligopeptide transport ATP-binding protein AmiF	62	SPD_1667	amiF	oligopeptide transport ATP-binding protein AmiF	62	SPD_1667	amiF	oligopeptide transport ATP-binding protein AmiF	62	SPD_1667	amiF	oligopeptide transport ATP-binding protein AmiF	62	SPD_1667	amiF	oligopeptide transport ATP-binding protein AmiF	62	SPD_1667	62	Outer Core
SPD_1704	rlmCD_2	23S rRNA (uracil-5-)-methyltransferase RumA	62	SPD_1704	rlmCD_2	23S rRNA (uracil-5-)-methyltransferase RumA	62	SPD_1704	rlmCD_2	23S rRNA (uracil-5-)-methyltransferase RumA	62	SPD_1704	rlmCD_2	23S rRNA (uracil-5-)-methyltransferase RumA	62	SPD_1704	rlmCD_2	23S rRNA (uracil-5-)-methyltransferase RumA	62	SPD_1704	62	Outer Core
SPD_1726	ply	pneumolysin	62	SPD_1726	ply	pneumolysin	47	SPD_1726	group_616	thiol-activated toxin pneumolysin	12	SPD_1726	group_586	pneumolysin	7	SPD_1726	group_595	thiol-activated toxin pneumolysin	17	SPD_1726	62	Outer Core
SPD_1737	lytA	autolysin	62	SPD_1737	lytA	autolysin	62	SPD_1737	lytA	autolysin	62	SPD_1737	lytA	autolysin	61	SPD_1737	lytA	autolysin	61	SPD_1737	62	Outer Core
SPD_1740	cinA	CinA-like protein	62	SPD_1740	cinA	CinA-like protein	62	SPD_1740	cinA	CinA-like protein	62	SPD_1740	cinA	CinA-like protein	62	SPD_1740	cinA	CinA-like protein	62	SPD_1740	62	Outer Core
SPD_1763	epuA	hypothetical protein	62	SPD_1763	epuA	DNA-directed RNA polymerase subunit beta	62	SPD_1763	epuA	hypothetical protein	62	SPD_1763	epuA	hypothetical protein	62	SPD_1763	epuA	DNA-directed RNA polymerase subunit beta	62	SPD_1763	62	Outer Core
SPD_1778	ccs50	competence-induced protein Ccs50	62	SPD_1778	ccs50	competence-induced protein Ccs50	62	SPD_1778	ccs50	competence-induced protein Ccs50	62	SPD_1778	ccs50	competence-induced protein Ccs50	62	SPD_1778	ccs50	competence-induced protein Ccs50	62	SPD_1778	62	Outer Core
SPD_1779	thiN	thiamine pyrophosphokinase	62	SPD_1779	thiN	thiamine pyrophosphokinase	62	SPD_1779	thiN	thiamine pyrophosphokinase	62	SPD_1779	thiN	thiamine pyrophosphokinase	62	SPD_1779	thiN	thiamine pyrophosphokinase	62	SPD_1779	62	Outer Core
SPD_1782	ksgA	dimethyladenosine transferase	62	SPD_1782	ksgA	dimethyladenosine transferase	62	SPD_1782	ksgA	dimethyladenosine transferase	62	SPD_1782	ksgA	dimethyladenosine transferase	62	SPD_1782	ksgA	dimethyladenosine transferase	62	SPD_1782	62	Outer Core
SPD_1821	pbp2a	penicillin-binding protein 2A	62	SPD_1821	pbp2a	penicillin-binding protein 2A	62	SPD_1821	pbp2a	penicillin-binding protein 2A	62	SPD_1821	pbp2a	penicillin-binding protein 2A	62	SPD_1821	pbp2a	penicillin-binding protein 2A	62	SPD_1821	62	Outer Core
SPD_1829	gmuR	GntR family transcriptional regulator	62	SPD_1829	gmuR	GntR family transcriptional regulator	62	SPD_1829	gmuR	GntR family transcriptional regulator	62	SPD_1829	gmuR	GntR family transcriptional regulator	62	SPD_1829	gmuR	GntR family transcriptional regulator	62	SPD_1829	62	Outer Core
SPD_1832	group_3159	PTS system transporter subunit IIB	62	SPD_1832	group_3164	PTS system transporter subunit IIB	62	SPD_1832	group_3158	PTS system transporter subunit IIB	62	SPD_1832	group_3140	PTS system transporter subunit IIB	62	SPD_1832	group_3128	PTS system transporter subunit IIB	62	SPD_1832	62	Outer Core
SPD_1840	ulaG	L-ascorbate 6-phosphate lactonase	62	SPD_1840	ulaG	L-ascorbate 6-phosphate lactonase	62	SPD_1840	ulaG	L-ascorbate 6-phosphate lactonase	62	SPD_1840	ulaG	L-ascorbate 6-phosphate lactonase	62	SPD_1840	ulaG	L-ascorbate 6-phosphate lactonase	62	SPD_1840	62	Outer Core
SPD_1842	araD	L-ribulose-5-phosphate 4-epimerase	62	SPD_1842	araD	L-ribulose-5-phosphate 4-epimerase	62	SPD_1842	araD	L-ribulose-5-phosphate 4-epimerase	62	SPD_1842	araD	L-ribulose-5-phosphate 4-epimerase	62	SPD_1842	araD	L-ribulose-5-phosphate 4-epimerase	62	SPD_1842	62	Outer Core
SPD_1850	misCA	membrane protein OxaA 1	62	SPD_1850	misCA	membrane protein OxaA 1	62	SPD_1850	misCA	membrane protein OxaA 1	62	SPD_1850	misCA	membrane protein OxaA 1	62	SPD_1850	misCA	membrane protein OxaA 1	62	SPD_1850	62	Outer Core
SPD_1857	C4N11_10755	hypothetical protein	62	SPD_1857	SPOH_1887	hypothetical protein	62	SPD_1857	SPNA45_00174	hypothetical protein	62	SPD_1857	SP_2047	hypothetical protein	62	SPD_1857	DA395_10325	hypothetical protein	62	SPD_1857	62	Outer Core
SPD_1859	SPCG_2016	hypothetical protein	62	SPD_1859	SPNA45_00172	hypothetical protein	62	SPD_1859	MYY_1968	hypothetical protein	62	SPD_1859	SPP_2087	hypothetical protein	62	SPD_1859	SPNHU17_02080	hypothetical protein	62	SPD_1859	62	Outer Core
SPD_1860	cglD	competence protein CglD	62	SPD_1860	cglD	competence protein CglD	62	SPD_1860	cglD	competence protein CglD	62	SPD_1860	cglD	competence protein CglD	62	SPD_1860	cglD	competence protein CglD	62	SPD_1860	62	Outer Core
SPD_1868	tgt	queuine tRNA-ribosyltransferase	62	SPD_1868	tgt	queuine tRNA-ribosyltransferase	62	SPD_1868	tgt	queuine tRNA-ribosyltransferase	62	SPD_1868	tgt	queuine tRNA-ribosyltransferase	62	SPD_1868	tgt	queuine tRNA-ribosyltransferase	62	SPD_1868	62	Outer Core
SPD_1869	NCTC11902_01956	hypothetical protein	62	SPD_1869	SP6UMMC_04937	hypothetical protein	62	SPD_1869	NCTC12977_01482	hypothetical protein	62	SPD_1869	SP70585_2148	hypothetical protein	62	SPD_1869	PCS8235_02039	hypothetical protein	62	SPD_1869	62	Outer Core
SPD_1876	mepA	multi antimicrobial extrusion (MATE) family transporter	62	SPD_1876	mepA	multi antimicrobial extrusion (MATE) family transporter	62	SPD_1876	mepA	multi antimicrobial extrusion (MATE) family transporter	62	SPD_1876	mepA	multi antimicrobial extrusion (MATE) family transporter	62	SPD_1876	mepA	multi antimicrobial extrusion (MATE) family transporter	62	SPD_1876	62	Outer Core
SPD_1920	gluP	peptidase, S54	62	SPD_1920	gluP	peptidase, S54	62	SPD_1920	gluP	peptidase, S54	62	SPD_1920	gluP	peptidase, S54	62	SPD_1920	gluP	peptidase, S54	62	SPD_1920	62	Outer Core
SPD_1924	yicL_2	membrane protein	62	SPD_1924	yicL_2	membrane protein	62	SPD_1924	yicL_2	membrane protein	62	SPD_1924	yicL_2	membrane protein	62	SPD_1924	yicL_2	membrane protein	62	SPD_1924	62	Outer Core
SPD_1933	malQ	4-alpha-glucanotransferase	62	SPD_1933	malQ	4-alpha-glucanotransferase	62	SPD_1933	malQ	4-alpha-glucanotransferase	62	SPD_1933	malQ	4-alpha-glucanotransferase	62	SPD_1933	malQ	4-alpha-glucanotransferase	62	SPD_1933	62	Outer Core
SPD_1950	hisS	histidyl-tRNA synthetase	62	SPD_1950	hisS	histidyl-tRNA synthetase	62	SPD_1950	hisS	histidyl-tRNA synthetase	62	SPD_1950	hisS	histidyl-tRNA synthetase	62	SPD_1950	hisS	histidyl-tRNA synthetase	62	SPD_1950	62	Outer Core
SPD_1971	mngB	glycosyl hydrolase, family 38	62	SPD_1971	mngB	glycosyl hydrolase, family 38	62	SPD_1971	mngB	alpha-mannosidase	62	SPD_1971	mngB	alpha-mannosidase	62	SPD_1971	mngB	alpha-mannosidase	62	SPD_1971	62	Outer Core
SPD_2016	dus	putative tRNA-dihydrouridine synthase	62	SPD_2016	dus	putative tRNA-dihydrouridine synthase	62	SPD_2016	dus	putative tRNA-dihydrouridine synthase	62	SPD_2016	dus	putative tRNA-dihydrouridine synthase	62	SPD_2016	dus	putative tRNA-dihydrouridine synthase	62	SPD_2016	62	Outer Core
SPD_2032	gdpP	DHH family protein	62	SPD_2032	gdpP	DHH family protein	62	SPD_2032	gdpP	DHH family protein	62	SPD_2032	gdpP	DHH family protein	62	SPD_2032	gdpP	DHH family protein	62	SPD_2032	62	Outer Core
SPD_2047	ecfA2	cobalt transporter ATP-binding subunit	62	SPD_2047	ecfA2	ABC transporter ATP-binding protein	62	SPD_2047	ecfA2	cobalt transporter ATP-binding subunit	62	SPD_2047	ecfA2	cobalt transporter ATP-binding subunit	62	SPD_2047	ecfA2	cobalt transporter ATP-binding subunit	62	SPD_2047	62	Outer Core
SPD_2055	guaB	inosine-5'-monophosphate dehydrogenase	62	SPD_2055	guaB	inosine-5'-monophosphate dehydrogenase	62	SPD_2055	guaB	inosine-5'-monophosphate dehydrogenase	62	SPD_2055	guaB	inosine-5'-monophosphate dehydrogenase	62	SPD_2055	guaB	inosine-5'-monophosphate dehydrogenase	62	SPD_2055	62	Outer Core
SPD_2067	rlmH	conserved hypothetical protein	62	SPD_2067	rlmH	conserved hypothetical protein	62	SPD_2067	rlmH	conserved hypothetical protein	62	SPD_2067	rlmH	conserved hypothetical protein	62	SPD_2067	rlmH	conserved hypothetical protein	62	SPD_2067	62	Outer Core
SPD_0040	yeiH	membrane protein	61	SPD_0040	yeiH	membrane protein	61	SPD_0040	yeiH	membrane protein	61	SPD_0040	yeiH	membrane protein	61	SPD_0040	yeiH	membrane protein	61	SPD_0040	61	Outer Core
SPD_0099	capD	polysaccharide biosynthesis protein	61	SPD_0099	capD	polysaccharide biosynthesis protein	61	SPD_0099	capD	polysaccharide biosynthesis protein	61	SPD_0099	capD	polysaccharide biosynthesis protein	61	SPD_0099	capD	polysaccharide biosynthesis protein	61	SPD_0099	61	Outer Core
SPD_0158	rr07	DNA-binding response regulator	61	SPD_0158	rr07	DNA-binding response regulator	61	SPD_0158	rr07	DNA-binding response regulator	61	SPD_0158	rr07	DNA-binding response regulator	61	SPD_0158	rr07	DNA-binding response regulator	61	SPD_0158	61	Outer Core
SPD_0257	polC_2	hypothetical protein	61	SPD_0257	polC_2	hypothetical protein	61	SPD_0257	polC_2	hypothetical protein	61	SPD_0257	polC_2	hypothetical protein	61	SPD_0257	polC_2	hypothetical protein	61	SPD_0257	61	Outer Core
SPD_0266	group_2081	Cof family protein	61	SPD_0266	group_2087	Cof family protein	61	SPD_0266	group_2083	Cof family protein	61	SPD_0266	group_2064	Cof family protein	61	SPD_0266	group_2053	Cof family protein	61	SPD_0266	61	Outer Core
SPD_0270	sulB	dihydrofolate synthetase	61	SPD_0270	sulB	dihydrofolate synthetase	61	SPD_0270	sulB	dihydrofolate synthetase	61	SPD_0270	sulB	dihydrofolate synthetase	61	SPD_0270	sulB	dihydrofolate synthetase	61	SPD_0270	61	Outer Core
SPD_0290	kdgK	2-keto-3-deoxygluconate kinase	61	SPD_0290	kdgK	2-keto-3-deoxygluconate kinase	61	SPD_0290	kdgK	2-keto-3-deoxygluconate kinase	61	SPD_0290	kdgK	2-keto-3-deoxygluconate kinase	61	SPD_0290	kdgK	2-keto-3-deoxygluconate kinase	61	SPD_0290	61	Outer Core
SPD_0291	C1H54_01675	hypothetical protein	61	SPD_0291	SPNOXC03290	hypothetical protein	61	SPD_0291	MDRSPN_00293	hypothetical protein	61	SPD_0291	HMPREF0837_10622	hypothetical protein	61	SPD_0291	SPP_0354	hypothetical protein	61	SPD_0291	61	Outer Core
SPD_0293	manX_3	putative N-acetylgalactosamine-specific phosphotransferase system (PTS), IIA component	61	SPD_0293	manX_3	putative N-acetylgalactosamine-specific phosphotransferase system (PTS), IIA component	61	SPD_0293	manX_3	putative N-acetylgalactosamine-specific phosphotransferase system (PTS), IIA component	61	SPD_0293	manX_3	putative N-acetylgalactosamine-specific phosphotransferase system (PTS), IIA component	61	SPD_0293	manX_3	putative N-acetylgalactosamine-specific phosphotransferase system (PTS), IIA component	61	SPD_0293	61	Outer Core
SPD_0294	ugl	glucuronyl hydrolase	61	SPD_0294	ugl	glucuronyl hydrolase	61	SPD_0294	ugl	glucuronyl hydrolase	61	SPD_0294	ugl	glucuronyl hydrolase	61	SPD_0294	ugl	glucuronyl hydrolase	61	SPD_0294	61	Outer Core
SPD_0295	agaV	N-acetylgalactosamine-specific phosphotransferase EIIB	61	SPD_0295	agaV	N-acetylgalactosamine-specific phosphotransferase EIIB	61	SPD_0295	agaV	N-acetylgalactosamine-specific phosphotransferase EIIB	61	SPD_0295	agaV	N-acetylgalactosamine-specific phosphotransferase EIIB	61	SPD_0295	agaV	N-acetylgalactosamine-specific phosphotransferase EIIB	61	SPD_0295	61	Outer Core
SPD_0296	agaW	putative N-acetylgalactosamine-specific phosphotransferase system (PTS), IIC component	61	SPD_0296	agaW	putative N-acetylgalactosamine-specific phosphotransferase system (PTS), IIC component	61	SPD_0296	agaW	putative N-acetylgalactosamine-specific phosphotransferase system (PTS), IIC component	61	SPD_0296	agaW	putative N-acetylgalactosamine-specific phosphotransferase system (PTS), IIC component	61	SPD_0296	agaW	putative N-acetylgalactosamine-specific phosphotransferase system (PTS), IIC component	61	SPD_0296	61	Outer Core
SPD_0297	manZ_3	PTS system transporter subunit IID	61	SPD_0297	agaD	PTS system transporter subunit IID	61	SPD_0297	manZ_3	PTS system transporter subunit IID	61	SPD_0297	agaD	PTS system transporter subunit IID	61	SPD_0297	agaD	PTS system transporter subunit IID	61	SPD_0297	61	Outer Core
SPD_0298	yajC-1	preprotein translocase subunit YajC	61	SPD_0298	yajC-1	preprotein translocase subunit YajC	61	SPD_0298	yajC1	preprotein translocase subunit YajC	61	SPD_0298	yajC1	preprotein translocase subunit YajC	61	SPD_0298	yajC-1	preprotein translocase subunit YajC	61	SPD_0298	61	Outer Core
SPD_0301	regR	sugar binding transcriptional regulator RegR	61	SPD_0301	regR	sugar binding transcriptional regulator RegR	61	SPD_0301	regR	sugar binding transcriptional regulator RegR	61	SPD_0301	regR	sugar binding transcriptional regulator RegR	61	SPD_0301	regR	sugar binding transcriptional regulator RegR	61	SPD_0301	61	Outer Core
SPD_0305	ftsL	cell division protein FtsL	61	SPD_0305	ftsL	cell division protein FtsL	61	SPD_0305	ftsL	cell division protein FtsL	61	SPD_0305	ftsL	cell division protein FtsL	61	SPD_0305	ftsL	cell division protein FtsL	61	SPD_0305	61	Outer Core
SPD_0334	aliA	oligopeptide binding protein	61	SPD_0334	aliA	oligopeptide binding protein	61	SPD_0334	aliA	oligopeptide binding protein	61	SPD_0334	aliA	oligopeptide binding protein	61	SPD_0334	aliA	oligopeptide binding protein	61	SPD_0334	61	Outer Core
SPD_0346	mvk	mevalonate kinase	61	SPD_0346	mvk	mevalonate kinase	61	SPD_0346	mvk	mevalonate kinase	61	SPD_0346	mvk	mevalonate kinase	61	SPD_0346	mvk	mevalonate kinase	61	SPD_0346	61	Outer Core
SPD_0348	mvaK2	phosphomevalonate kinase	61	SPD_0348	mvaK2	phosphomevalonate kinase	61	SPD_0348	mvaK2	phosphomevalonate kinase	61	SPD_0348	mvaK2	phosphomevalonate kinase	61	SPD_0348	mvaK2	phosphomevalonate kinase	61	SPD_0348	61	Outer Core
SPD_0375	serS	seryl-tRNA synthetase	61	SPD_0375	serS	seryl-tRNA synthetase	61	SPD_0375	serS	seryl-tRNA synthetase	61	SPD_0375	serS	seryl-tRNA synthetase	61	SPD_0375	serS	seryl-tRNA synthetase	61	SPD_0375	61	Outer Core
SPD_0419	dinB	DNA polymerase IV	61	SPD_0419	dinB	DNA polymerase IV	61	SPD_0419	dinB	DNA polymerase IV	61	SPD_0419	dinB	DNA polymerase IV	61	SPD_0419	dinB	DNA polymerase IV	61	SPD_0419	61	Outer Core
SPD_0461	dnaJ	chaperone protein DnaJ	61	SPD_0461	dnaJ	chaperone protein DnaJ	61	SPD_0461	dnaJ	chaperone protein DnaJ	61	SPD_0461	dnaJ	chaperone protein DnaJ	61	SPD_0461	dnaJ	chaperone protein DnaJ	61	SPD_0461	61	Outer Core
SPD_0467	blpS	BlpS protein	61	SPD_0467	blpS	BlpS protein	61	SPD_0467	blpS	BlpS protein	60	SPD_0467	blpS	BlpS protein	61	SPD_0467	blpS	BlpS protein	60	SPD_0467	61	Outer Core
SPD_0478	rimP	conserved hypothetical protein	61	SPD_0478	rimP	conserved hypothetical protein	61	SPD_0478	rimP	conserved hypothetical protein	61	SPD_0478	rimP	conserved hypothetical protein	61	SPD_0478	rimP	conserved hypothetical protein	61	SPD_0478	61	Outer Core
SPD_0496	SPN23F05151	Fic protein family	61	SPD_0496	KK1157_01120	Fic protein family	61	SPD_0496	SP_0571	Fic protein family	61	SPD_0496	CWI64_09850	Fic protein family	61	SPD_0496	HMPREF0837_10864	Fic protein family	61	SPD_0496	61	Outer Core
SPD_0502	bglF	PTS beta-glucoside transporter subunit EIIBCA	61	SPD_0502	bglF	PTS beta-glucoside transporter subunit EIIBCA	61	SPD_0502	bglF	PTS beta-glucoside transporter subunit EIIBCA	61	SPD_0502	bglF	PTS beta-glucoside transporter subunit EIIBCA	61	SPD_0502	bglF	PTS beta-glucoside transporter subunit EIIBCA	61	SPD_0502	61	Outer Core
SPD_0529	glnM_1	amino acid ABC transporter permease	61	SPD_0529	artQ_1	amino acid ABC transporter permease	61	SPD_0529	glnM_1	amino acid ABC transporter permease	61	SPD_0529	artQ_1	amino acid ABC transporter permease	61	SPD_0529	glnM_1	amino acid ABC transporter permease	61	SPD_0529	61	Outer Core
SPD_0541	nrd	nitroreductase family protein	61	SPD_0541	nrd	nitroreductase family protein	61	SPD_0541	nrd	nitroreductase family protein	61	SPD_0541	nrd	nitroreductase family protein	61	SPD_0541	nrd	nitroreductase family protein	61	SPD_0541	61	Outer Core
SPD_0571	ccdA	cytochrome c-type biogenesis protein CcdA	61	SPD_0571	ccdA	cytochrome c-type biogenesis protein CcdA	61	SPD_0571	ccdA	cytochrome c-type biogenesis protein CcdA	61	SPD_0571	ccdA	cytochrome c-type biogenesis protein CcdA	61	SPD_0571	ccdA	cytochrome c-type biogenesis protein CcdA	61	SPD_0571	61	Outer Core
SPD_0613	PCS8235_00422	hypothetical protein	61	SPD_0613	SPCG_0656	hypothetical protein	61	SPD_0613	SPCG_0656	hypothetical protein	61	SPD_0613	SPOH_0590	hypothetical protein	61	SPD_0613	BUM80_00995	hypothetical protein	61	SPD_0613	61	Outer Core
SPD_0626	ykoD_2	ABC transporter ATP-binding protein	61	SPD_0626	ykoD_2	ABC transporter ATP-binding protein	54	SPD_0626	ykoD_2	ABC transporter ATP-binding protein	61	SPD_0626	ykoD_2	ABC transporter ATP-binding protein	61	SPD_0626	ykoD_2	ABC transporter ATP-binding protein	54	SPD_0626	61	Outer Core
SPD_0692	SPNU_0747	hypothetical protein	61	SPD_0692	SPAP_0766	hypothetical protein	61	SPD_0692	SPJ_0733	hypothetical protein	61	SPD_0692	spr0698	hypothetical protein	61	SPD_0692	SP_0790	hypothetical protein	61	SPD_0692	61	Outer Core
SPD_0722	nnrD	carbohydrate kinase	61	SPD_0722	nnrD	carbohydrate kinase	61	SPD_0722	nnrD	carbohydrate kinase	61	SPD_0722	nnrD	carbohydrate kinase	61	SPD_0722	nnrD	carbohydrate kinase	61	SPD_0722	61	Outer Core
SPD_0731	flaR	topology modulation protein	61	SPD_0731	flaR	topology modulation protein	61	SPD_0731	flaR	topology modulation protein	61	SPD_0731	flaR	topology modulation protein	61	SPD_0731	flaR	topology modulation protein	61	SPD_0731	61	Outer Core
SPD_0732	rpsT	30S ribosomal protein S20	61	SPD_0732	rpsT	30S ribosomal protein S20	61	SPD_0732	rpsT	30S ribosomal protein S20	61	SPD_0732	rpsT	30S ribosomal protein S20	61	SPD_0732	rpsT	30S ribosomal protein S20	61	SPD_0732	61	Outer Core
SPD_0736	deoA	pyrimidine-nucleoside phosphorylase	61	SPD_0736	deoA	pyrimidine-nucleoside phosphorylase	61	SPD_0736	deoA	pyrimidine-nucleoside phosphorylase	61	SPD_0736	deoA	pyrimidine-nucleoside phosphorylase	61	SPD_0736	deoA	pyrimidine-nucleoside phosphorylase	61	SPD_0736	61	Outer Core
SPD_0750	sarA_2	putative extracellular oligopeptide-binding protein	61	SPD_0750	sarA_2	putative extracellular oligopeptide-binding protein	61	SPD_0750	sarA_2	putative extracellular oligopeptide-binding protein	61	SPD_0750	sarA_2	putative extracellular oligopeptide-binding protein	61	SPD_0750	sarA_2	putative extracellular oligopeptide-binding protein	61	SPD_0750	61	Outer Core
SPD_0786	group_4330	arginine repressor	61	SPD_0786	argR1	arginine repressor	61	SPD_0786	group_4329	arginine repressor	61	SPD_0786	group_4315	arginine repressor	61	SPD_0786	argR1	arginine repressor	61	SPD_0786	61	Outer Core
SPD_0812	lys	saccharopine dehydrogenase	61	SPD_0812	lys	saccharopine dehydrogenase	61	SPD_0812	lys	saccharopine dehydrogenase	61	SPD_0812	lys	saccharopine dehydrogenase	61	SPD_0812	lys	saccharopine dehydrogenase	61	SPD_0812	61	Outer Core
SPD_0817	SPN034156_18770	putative membrane protein	61	SPD_0817	PCS8235_00639	putative membrane protein	61	SPD_0817	SPND219_00930	putative membrane protein	61	SPD_0817	SPNINV200_08500	putative membrane protein	61	SPD_0817	MYY_1275	putative membrane protein	61	SPD_0817	61	Outer Core
SPD_0865	coiA	competence protein	61	SPD_0865	coiA	competence protein	61	SPD_0865	coiA	competence protein CoiA	61	SPD_0865	coiA	competence protein	61	SPD_0865	coiA	competence protein CoiA	61	SPD_0865	61	Outer Core
SPD_0890	phtE	pneumococcal histidine triad protein E	61	SPD_0890	phtE	pneumococcal histidine triad protein E	61	SPD_0890	phtE	pneumococcal histidine triad protein E	61	SPD_0890	phtE	pneumococcal histidine triad protein E	61	SPD_0890	phtE	pneumococcal histidine triad protein E	61	SPD_0890	61	Outer Core
SPD_0906	prfA	peptide chain release factor 1	61	SPD_0906	prfA	peptide chain release factor 1	61	SPD_0906	prfA	peptide chain release factor 1	61	SPD_0906	prfA	peptide chain release factor 1	61	SPD_0906	prfA	peptide chain release factor 1	61	SPD_0906	61	Outer Core
SPD_0955	BMJ42_01090	ABC transporter permease protein	61	SPD_0955	SP_1070	ABC transporter permease protein	61	SPD_0955	SP7UMMC_07454	ABC transporter permease protein	61	SPD_0955	KK0981_30140	ABC transporter permease protein	61	SPD_0955	SP7UMMC_07454	ABC transporter permease protein	61	SPD_0955	61	Outer Core
SPD_0956	cmpD	ABC transporter ATP-binding protein	61	SPD_0956	cmpD	ABC transporter ATP-binding protein	61	SPD_0956	proV_1	ABC transporter ATP-binding protein	61	SPD_0956	cmpD	ABC transporter ATP-binding protein	61	SPD_0956	cmpD	ABC transporter ATP-binding protein	61	SPD_0956	61	Outer Core
SPD_0965	SPV_0965	hypothetical protein	61	SPD_0965	SPN034156_00790	hypothetical protein	61	SPD_0965	SPT_1123	hypothetical protein	61	SPD_0965	SPND219_01084	hypothetical protein	61	SPD_0965	NCTC7466_00990	hypothetical protein	61	SPD_0965	61	Outer Core
SPD_0974	ASP0581_10140	glutamine amidotransferase, class I	61	SPD_0974	SpnNT_01202	glutamine amidotransferase, class I	61	SPD_0974	CWI64_01135	glutamine amidotransferase, class I	61	SPD_0974	SP6UMMC_10020	glutamine amidotransferase, class I	61	SPD_0974	BMJ42_01110	glutamine amidotransferase, class I	61	SPD_0974	61	Outer Core
SPD_0981	yjbK	adenylate cyclase	61	SPD_0981	yjbK	adenylate cyclase	61	SPD_0981	yjbK	adenylate cyclase	61	SPD_0981	yjbK	adenylate cyclase	61	SPD_0981	yjbK	adenylate cyclase	61	SPD_0981	61	Outer Core
SPD_1000	MYY_1164	putative membrane transport protein	61	SPD_1000	SPAP_1077	ABC transporter membrane-spanning permease - macrolide efflux	61	SPD_1000	SP5UMMC_09812	ABC transporter membrane-spanning permease - macrolide efflux	61	SPD_1000	SPND141_01101	putative membrane transport protein	61	SPD_1000	SPNA45_01408	putative membrane transport protein	61	SPD_1000	61	Outer Core
SPD_1028	acoA	putative pyruvate dehydrogenase E1 component,alpha subunit	61	SPD_1028	acoA	putative pyruvate dehydrogenase E1 component,alpha subunit	61	SPD_1028	acoA	putative pyruvate dehydrogenase E1 component,alpha subunit	61	SPD_1028	acoA	putative pyruvate dehydrogenase E1 component,alpha subunit	61	SPD_1028	acoA	putative pyruvate dehydrogenase E1 component,alpha subunit	61	SPD_1028	61	Outer Core
SPD_1029	norM	mate efflux family protein	61	SPD_1029	norM	mate efflux family protein	61	SPD_1029	norM	mate efflux family protein	61	SPD_1029	norM	mate efflux family protein	61	SPD_1029	norM	mate efflux family protein	61	SPD_1029	61	Outer Core
SPD_1043	nrdF	ribonucleoside-diphosphate reductase, beta subunit	61	SPD_1043	nrdF	ribonucleoside-diphosphate reductase, beta subunit	61	SPD_1043	nrdF	ribonucleoside-diphosphate reductase, beta subunit	61	SPD_1043	nrdF	ribonucleoside-diphosphate reductase, beta subunit	61	SPD_1043	nrdF	ribonucleoside-diphosphate reductase, beta subunit	61	SPD_1043	61	Outer Core
SPD_1046	lacG	6-phospho-beta-galactosidase	61	SPD_1046	lacG	6-phospho-beta-galactosidase	61	SPD_1046	lacG2	6-phospho-beta-galactosidase	61	SPD_1046	lacG2	6-phospho-beta-galactosidase	61	SPD_1046	lacG2	6-phospho-beta-galactosidase	61	SPD_1046	61	Outer Core
SPD_1048	lacF	PTS system, lactose-specific IIA component	61	SPD_1048	lacF	PTS system, lactose-specific IIA component	61	SPD_1048	lacF	PTS system, lactose-specific IIA component	61	SPD_1048	lacF	PTS system, lactose-specific IIA component	61	SPD_1048	lacF	PTS system, lactose-specific IIA component	61	SPD_1048	61	Outer Core
SPD_1050	lacD	tagatose 1,6-diphosphate aldolase	61	SPD_1050	lacD	tagatose 1,6-diphosphate aldolase	61	SPD_1050	lacD	tagatose 1,6-diphosphate aldolase	61	SPD_1050	lacD	tagatose 1,6-diphosphate aldolase	61	SPD_1050	lacD	tagatose 1,6-diphosphate aldolase	61	SPD_1050	61	Outer Core
SPD_1092	mutX_3	8-oxo-dGTP diphosphatase	61	SPD_1092	mutX_3	8-oxo-dGTP diphosphatase	58	SPD_1092	mutX_3	8-oxo-dGTP diphosphatase	58	SPD_1092	mutX_3	8-oxo-dGTP diphosphatase	61	SPD_1092	mutX_3	8-oxo-dGTP diphosphatase	58	SPD_1092	61	Outer Core
SPD_1141	pyrP	uracil permease	61	SPD_1141	pyrP	uracil permease	61	SPD_1141	pyrP	uracil permease	61	SPD_1141	pyrP	uracil permease	61	SPD_1141	pyrP	uracil permease	61	SPD_1141	61	Outer Core
SPD_1142	ffh	signal recognition particle protein	61	SPD_1142	ffh	signal recognition particle protein	61	SPD_1142	ffh	signal recognition particle protein	61	SPD_1142	ffh	signal recognition particle protein	61	SPD_1142	ffh	signal recognition particle protein	61	SPD_1142	61	Outer Core
SPD_1148	rplS	50S ribosomal protein L19	61	SPD_1148	rplS	50S ribosomal protein L19	61	SPD_1148	rplS	50S ribosomal protein L19	61	SPD_1148	rplS	50S ribosomal protein L19	61	SPD_1148	rplS	50S ribosomal protein L19	61	SPD_1148	61	Outer Core
SPD_1158	gdhA	NADP-specific glutamate dehydrogenase	61	SPD_1158	gdhA	NADP-specific glutamate dehydrogenase	61	SPD_1158	gdhA	NADP-specific glutamate dehydrogenase	61	SPD_1158	gdhA	NADP-specific glutamate dehydrogenase	61	SPD_1158	gdhA	NADP-specific glutamate dehydrogenase	61	SPD_1158	61	Outer Core
SPD_1198	INV104_11600	hypothetical protein	61	SPD_1198	SPNU_1284	hypothetical protein	61	SPD_1198	SPN034183_11950	hypothetical protein	61	SPD_1198	SPNHU17_01417	hypothetical protein	61	SPD_1198	SPN994038_11840	hypothetical protein	61	SPD_1198	61	Outer Core
SPD_1214	ecsA_2	ABC transporter ATP-binding protein	61	SPD_1214	ecsA_2	ABC transporter ATP-binding protein	61	SPD_1214	ecsA_2	ABC transporter ATP-binding protein	61	SPD_1214	ecsA_2	ABC transporter ATP-binding protein	61	SPD_1214	ecsA_2	ABC transporter ATP-binding protein	61	SPD_1214	61	Outer Core
SPD_1233	rsmF	NOL1/NOP2/sun family protein	61	SPD_1233	rsmF	NOL1/NOP2/sun family protein	61	SPD_1233	rsmF	NOL1/NOP2/sun family protein	61	SPD_1233	rsmF	NOL1/NOP2/sun family protein	61	SPD_1233	rsmF	NOL1/NOP2/sun family protein	61	SPD_1233	61	Outer Core
SPD_1285	def	peptide deformylase	61	SPD_1285	def	peptide deformylase	61	SPD_1285	def	peptide deformylase	61	SPD_1285	def	peptide deformylase	61	SPD_1285	def	peptide deformylase	61	SPD_1285	61	Outer Core
SPD_1286	trmH	RNA methyltransferase, TrmH family, group 3	61	SPD_1286	trmH	RNA methyltransferase, TrmH family, group 3	61	SPD_1286	trmH	RNA methyltransferase, TrmH family, group 3	61	SPD_1286	trmH	RNA methyltransferase, TrmH family, group 3	61	SPD_1286	trmH	RNA methyltransferase, TrmH family, group 3	61	SPD_1286	61	Outer Core
SPD_1311	mocA	oxidoreductase	61	SPD_1311	mocA	oxidoreductase	61	SPD_1311	mocA	oxidoreductase	61	SPD_1311	mocA	oxidoreductase	61	SPD_1311	mocA	oxidoreductase	61	SPD_1311	61	Outer Core
SPD_1335	atpD	ATP synthase subunit beta	61	SPD_1335	atpD	ATP synthase subunit beta	61	SPD_1335	atpD	ATP synthase subunit beta	61	SPD_1335	atpD	ATP synthase subunit beta	61	SPD_1335	atpD	ATP synthase subunit beta	61	SPD_1335	61	Outer Core
SPD_1336	atpG	ATP synthase gamma chain	61	SPD_1336	atpG	ATP synthase gamma chain	61	SPD_1336	atpG	ATP synthase gamma chain	61	SPD_1336	atpG	ATP synthase gamma chain	61	SPD_1336	atpG	ATP synthase gamma chain	61	SPD_1336	61	Outer Core
SPD_1346	mltG	aminodeoxychorismate lyase	61	SPD_1346	mltG	aminodeoxychorismate lyase	61	SPD_1346	mltG	aminodeoxychorismate lyase	61	SPD_1346	mltG	aminodeoxychorismate lyase	61	SPD_1346	mltG	aminodeoxychorismate lyase	61	SPD_1346	61	Outer Core
SPD_1357	aliB	oligopeptide binding lipoprotein	61	SPD_1357	aliB	oligopeptide binding lipoprotein	61	SPD_1357	aliB	oligopeptide binding lipoprotein	61	SPD_1357	aliB	oligopeptide binding lipoprotein	61	SPD_1357	aliB	oligopeptide binding lipoprotein	61	SPD_1357	61	Outer Core
SPD_1369	ssb	single-stranded DNA-binding protein	61	SPD_1369	ssb	single-stranded DNA-binding protein	61	SPD_1369	ssb	single-stranded DNA-binding protein	61	SPD_1369	ssb	single-stranded DNA-binding protein	61	SPD_1369	ssb	single-stranded DNA-binding protein	61	SPD_1369	61	Outer Core
SPD_1402	dpr	DNA protection during starvation protein	61	SPD_1402	dpr	DNA protection during starvation protein	61	SPD_1402	dpr	DNA protection during starvation protein	61	SPD_1402	dpr	DNA protection during starvation protein	61	SPD_1402	dpr	DNA protection during starvation protein	61	SPD_1402	61	Outer Core
SPD_1414	yhjX	major facilitator:Oxalate:Formate Antiporter	61	SPD_1414	yhjX	major facilitator:Oxalate:Formate Antiporter	61	SPD_1414	yhjX	major facilitator:Oxalate:Formate Antiporter	61	SPD_1414	yhjX	major facilitator:Oxalate:Formate Antiporter	61	SPD_1414	yhjX	major facilitator:Oxalate:Formate Antiporter	61	SPD_1414	61	Outer Core
SPD_1436	ctpE	ATPase	61	SPD_1436	ctpE	ATPase	61	SPD_1436	ctpE	ATPase	61	SPD_1436	ctpE	ATPase	61	SPD_1436	ctpE	ATPase	61	SPD_1436	61	Outer Core
SPD_1512	secA	preprotein translocase subunit SecA	61	SPD_1512	secA	preprotein translocase subunit SecA	61	SPD_1512	secA	preprotein translocase subunit SecA	61	SPD_1512	secA	preprotein translocase subunit SecA	61	SPD_1512	secA	preprotein translocase subunit SecA	61	SPD_1512	61	Outer Core
SPD_1526	SP4UMMC_04101	hypothetical protein	61	SPD_1526	SPN994039_14970	hypothetical protein	61	SPD_1526	PCS8235_01380	hypothetical protein	61	SPD_1526	HMPREF0837_11958	hypothetical protein	61	SPD_1526	SPND141_01649	hypothetical protein	61	SPD_1526	61	Outer Core
SPD_1541	yjjP	hypothetical protein	61	SPD_1541	yjjP	hypothetical protein	61	SPD_1541	yjjP	hypothetical protein	61	SPD_1541	yjjP	hypothetical protein	61	SPD_1541	yjjP	hypothetical protein	61	SPD_1541	61	Outer Core
SPD_1568	queF	7-cyano-7-deazaguanine reductase	61	SPD_1568	queF	7-cyano-7-deazaguanine reductase	61	SPD_1568	queF	7-cyano-7-deazaguanine reductase	61	SPD_1568	queF	7-cyano-7-deazaguanine reductase	61	SPD_1568	queF	7-cyano-7-deazaguanine reductase	61	SPD_1568	61	Outer Core
SPD_1575	NCTC13276_01602	peptidase, M50 family protein	61	SPD_1575	T308_08095	peptidase, M50 family protein	61	SPD_1575	C1H54_08645	peptidase, M50 family protein	61	SPD_1575	SPNHU17_01822	peptidase, M50 family protein	61	SPD_1575	NCTC11902_01657	peptidase, M50 family protein	61	SPD_1575	61	Outer Core
SPD_1653	yidD	conserved hypothetical protein	61	SPD_1653	yidD	conserved hypothetical protein	61	SPD_1653	yidD	conserved hypothetical protein	61	SPD_1653	yidD	conserved hypothetical protein	61	SPD_1653	yidD	conserved hypothetical protein	61	SPD_1653	61	Outer Core
SPD_1717	DA395_09620	hypothetical protein	61	SPD_1717	INV104_16510	hypothetical protein	61	SPD_1717	INV104_16510	hypothetical protein	61	SPD_1717	ERS445053_00861	hypothetical protein	61	SPD_1717	SPT_1864	hypothetical protein	61	SPD_1717	61	Outer Core
SPD_1741	brpA	regulator of lytrabc operon	61	SPD_1741	brpA	regulator of lytrabc operon	61	SPD_1741	brpA	regulator of lytrabc operon	61	SPD_1741	brpA	regulator of lytrabc operon	61	SPD_1741	brpA	regulator of lytrabc operon	61	SPD_1741	61	Outer Core
SPD_1744	SPND141_01894	hypothetical protein	61	SPD_1744	NCTC7466_01782	hypothetical protein	61	SPD_1744	SPN034156_07940	hypothetical protein	61	SPD_1744	SP5UMMC_00567	hypothetical protein	61	SPD_1744	NCTC12977_01363	hypothetical protein	61	SPD_1744	61	Outer Core
SPD_1780	rpe	ribulose-phosphate 3-epimerase	61	SPD_1780	rpe	ribulose-phosphate 3-epimerase	61	SPD_1780	rpe	ribulose-phosphate 3-epimerase	61	SPD_1780	rpe	ribulose-phosphate 3-epimerase	61	SPD_1780	rpe	ribulose-phosphate 3-epimerase	61	SPD_1780	61	Outer Core
SPD_1781	rsgA	ribosome small subunit-dependent GTPase A	61	SPD_1781	rsgA	ribosome small subunit-dependent GTPase A	61	SPD_1781	rsgA	ribosome small subunit-dependent GTPase A	61	SPD_1781	rsgA	ribosome small subunit-dependent GTPase A	61	SPD_1781	rsgA	ribosome small subunit-dependent GTPase A	61	SPD_1781	61	Outer Core
SPD_1785	NCTC13276_01816	immunity protein	61	SPD_1785	KK1157_15290	immunity protein	61	SPD_1785	SP670_2065	immunity protein	61	SPD_1785	SP6UMMC_04207	immunity protein	61	SPD_1785	SPAP_1998	immunity protein	61	SPD_1785	61	Outer Core
SPD_1790	rpmH	50S ribosomal protein L34	61	SPD_1790	rpmH	50S ribosomal protein L34	61	SPD_1790	rpmH	50S ribosomal protein L34	61	SPD_1790	rpmH	50S ribosomal protein L34	61	SPD_1790	rpmH	50S ribosomal protein L34	61	SPD_1790	61	Outer Core
SPD_1865	adh	alcohol dehydrogenase	61	SPD_1865	adh	alcohol dehydrogenase	61	SPD_1865	adh	alcohol dehydrogenase	61	SPD_1865	adh	alcohol dehydrogenase	61	SPD_1865	adh	alcohol dehydrogenase	61	SPD_1865	61	Outer Core
SPD_1895	codA	cytidine/deoxycytidylate deaminase family protein	61	SPD_1895	codA	cytidine/deoxycytidylate deaminase family protein	61	SPD_1895	codA	cytidine/deoxycytidylate deaminase family protein	61	SPD_1895	codA	cytidine/deoxycytidylate deaminase family protein	61	SPD_1895	codA	cytidine/deoxycytidylate deaminase family protein	61	SPD_1895	61	Outer Core
SPD_1903	mutS	DNA mismatch repair protein MutS	61	SPD_1903	mutS	DNA mismatch repair protein MutS	61	SPD_1903	mutS	DNA mismatch repair protein MutS	61	SPD_1903	mutS	DNA mismatch repair protein MutS	61	SPD_1903	mutS	DNA mismatch repair protein MutS	61	SPD_1903	61	Outer Core
SPD_1921	yqgN	5-formyltetrahydrofolate cyclo-ligase	61	SPD_1921	yqgN	5-formyltetrahydrofolate cyclo-ligase	61	SPD_1921	yqgN	5-formyltetrahydrofolate cyclo-ligase	61	SPD_1921	yqgN	5-formyltetrahydrofolate cyclo-ligase	61	SPD_1921	yqgN	5-formyltetrahydrofolate cyclo-ligase	61	SPD_1921	61	Outer Core
SPD_1925	pbp1B	penicillin-binding protein 1B	61	SPD_1925	pbp1B	penicillin-binding protein 1B	61	SPD_1925	pbp1B	penicillin-binding protein 1B	61	SPD_1925	pbp1B	penicillin-binding protein 1B	61	SPD_1925	pbp1B	penicillin-binding protein 1B	61	SPD_1925	61	Outer Core
SPD_1945	SPH_2307	hypothetical protein	61	SPD_1945	SP4UMMC_07045	hypothetical protein	61	SPD_1945	ASP0581_20420	hypothetical protein	61	SPD_1945	MYY_2036	hypothetical protein	61	SPD_1945	A66_01923	hypothetical protein	61	SPD_1945	61	Outer Core
SPD_1969	gcnA	N-acetyl-beta-D-glucosaminidase	61	SPD_1969	gcnA	N-acetyl-beta-D-glucosaminidase	61	SPD_1969	gcnA	N-acetyl-beta-D-glucosaminidase	61	SPD_1969	gcnA	N-acetyl-beta-D-glucosaminidase	61	SPD_1969	gcnA	N-acetyl-beta-D-glucosaminidase	61	SPD_1969	61	Outer Core
SPD_2004	dltB	D-alanyl-lipoteichoic acid biosynthesis protein DltB	61	SPD_2004	dltB	D-alanyl-lipoteichoic acid biosynthesis protein DltB	61	SPD_2004	dltB	D-alanyl-lipoteichoic acid biosynthesis protein DltB	61	SPD_2004	dltB	D-alanyl-lipoteichoic acid biosynthesis protein DltB	61	SPD_2004	dltB	D-alanyl-lipoteichoic acid biosynthesis protein DltB	61	SPD_2004	61	Outer Core
SPD_2029	veg	hypothetical protein	61	SPD_2029	veg	hypothetical protein	61	SPD_2029	veg	hypothetical protein	61	SPD_2029	veg	hypothetical protein	61	SPD_2029	veg	hypothetical protein	61	SPD_2029	61	Outer Core
SPD_2058	NCTC13276_02082	putative membrane protein	61	SPD_2058	SPNA45_02082	putative membrane protein	61	SPD_2058	NCTC12977_01680	putative membrane protein	61	SPD_2058	SPN23F22640	putative membrane protein	61	SPD_2058	SPNU_2189	putative membrane protein	61	SPD_2058	61	Outer Core
SPD_2063	comE	response regulator	61	SPD_2063	comE	response regulator	61	SPD_2063	comE	response regulator	61	SPD_2063	comE	response regulator	61	SPD_2063	comE	response regulator	61	SPD_2063	61	Outer Core
SPD_2064	comD	ComD	61	SPD_2064	comD	ComD	61	SPD_2064	comD	ComD	61	SPD_2064	comD	ComD	61	SPD_2064	comD	ComD	61	SPD_2064	61	Outer Core
SPD_0063	strH	beta-N-acetylhexosaminidase	60	SPD_0063	strH	beta-N-acetylhexosaminidase	60	SPD_0063	strH	beta-N-acetylhexosaminidase	60	SPD_0063	strH	beta-N-acetylhexosaminidase	60	SPD_0063	strH	beta-N-acetylhexosaminidase	60	SPD_0063	60	Outer Core
SPD_0098	pgaC	glycosyl transferase	60	SPD_0098	pgaC	glycosyl transferase	60	SPD_0098	pgaC	glycosyl transferase	60	SPD_0098	pgaC	glycosyl transferase	60	SPD_0098	pgaC	glycosyl transferase	60	SPD_0098	60	Outer Core
SPD_0166	ribH	6,7-dimethyl-8-ribityllumazine synthase	60	SPD_0166	ribH	6,7-dimethyl-8-ribityllumazine synthase	60	SPD_0166	ribH	6,7-dimethyl-8-ribityllumazine synthase	60	SPD_0166	ribH	6,7-dimethyl-8-ribityllumazine synthase	60	SPD_0166	ribH	6,7-dimethyl-8-ribityllumazine synthase	60	SPD_0166	60	Outer Core
SPD_0167	ribA	riboflavin biosynthesis protein	60	SPD_0167	ribA	riboflavin biosynthesis protein	60	SPD_0167	ribA	riboflavin biosynthesis protein	60	SPD_0167	ribA	riboflavin biosynthesis protein	60	SPD_0167	ribA	riboflavin biosynthesis protein	60	SPD_0167	60	Outer Core
SPD_0168	ribE	riboflavin synthase subunit alpha	60	SPD_0168	ribE	riboflavin synthase subunit alpha	60	SPD_0168	ribE	riboflavin synthase subunit alpha	60	SPD_0168	ribE	riboflavin synthase subunit alpha	60	SPD_0168	ribE	riboflavin synthase subunit alpha	60	SPD_0168	60	Outer Core
SPD_0268	SPD_0268	caax amino protease family protein	60	SPD_0268	C3Y86_01435	caax amino protease family protein	60	SPD_0268	HMPREF1038_00344	caax amino protease family protein	60	SPD_0268	SPG_0273	caax amino protease family protein	60	SPD_0268	SP3UMMC_04469	caax amino protease family protein	60	SPD_0268	60	Outer Core
SPD_0289	kdgA	keto-hydroxyglutarate-aldolase/keto-deoxy- phosphogluconate aldolase	60	SPD_0289	kdgA	keto-hydroxyglutarate-aldolase/keto-deoxy- phosphogluconate aldolase	60	SPD_0289	kdgA	keto-hydroxyglutarate-aldolase/keto-deoxy- phosphogluconate aldolase	60	SPD_0289	kdgA	keto-hydroxyglutarate-aldolase/keto-deoxy- phosphogluconate aldolase	60	SPD_0289	kdgA	keto-hydroxyglutarate-aldolase/keto-deoxy- phosphogluconate aldolase	60	SPD_0289	60	Outer Core
SPD_0292	gno	gluconate 5-dehydrogenase	60	SPD_0292	gno	gluconate 5-dehydrogenase	60	SPD_0292	gno	gluconate 5-dehydrogenase	60	SPD_0292	gno	gluconate 5-dehydrogenase	60	SPD_0292	gno	gluconate 5-dehydrogenase	60	SPD_0292	60	Outer Core
SPD_0391	BOC72_00414	hypothetical protein	60	SPD_0391	SPNINV200_03890	hypothetical protein	60	SPD_0391	SP_0429	hypothetical protein	60	SPD_0391	NCTC7466_00402	hypothetical protein	60	SPD_0391	SPN994038_04080	hypothetical protein	60	SPD_0391	60	Outer Core
SPD_0445	pgk	phosphoglycerate kinase	60	SPD_0445	pgk	phosphoglycerate kinase	59	SPD_0445	pgk	phosphoglycerate kinase	55	SPD_0445	pgk	phosphoglycerate kinase	56	SPD_0445	pgk	phosphoglycerate kinase	58	SPD_0445	60	Outer Core
SPD_0535	murM	serine/alanine-adding enzyme MurM	60	SPD_0535	murM	serine/alanine-adding enzyme MurM	60	SPD_0535	murM	serine/alanine-adding enzyme MurM	60	SPD_0535	murM	serine/alanine-adding enzyme MurM	60	SPD_0535	murM	serine/alanine-adding enzyme MurM	60	SPD_0535	60	Outer Core
SPD_0544	KK0981_26130	hypothetical protein	60	SPD_0544	ASP0581_05860	hypothetical protein	60	SPD_0544	ASP0581_05860	hypothetical protein	60	SPD_0544	SPJ_0576	hypothetical protein	60	SPD_0544	SPOH_0525	hypothetical protein	60	SPD_0544	60	Outer Core
SPD_0608	pyrF	orotidine 5'-phosphate decarboxylase	60	SPD_0608	pyrF	orotidine 5'-phosphate decarboxylase	60	SPD_0608	pyrF	orotidine 5'-phosphate decarboxylase	60	SPD_0608	pyrF	orotidine 5'-phosphate decarboxylase	60	SPD_0608	pyrF	orotidine 5'-phosphate decarboxylase	60	SPD_0608	60	Outer Core
SPD_0650	clpP	ATP-dependent Clp protease proteolytic subunit	60	SPD_0650	clpP	ATP-dependent Clp protease proteolytic subunit	60	SPD_0650	clpP	ATP-dependent Clp protease proteolytic subunit	60	SPD_0650	clpP	ATP-dependent Clp protease proteolytic subunit	60	SPD_0650	clpP	ATP-dependent Clp protease proteolytic subunit	60	SPD_0650	60	Outer Core
SPD_0677	SPNU_0733	hypothetical protein	46	SPD_0677	BOC72_01340	hypothetical protein	60	SPD_0677	SPAT_0718	hypothetical protein	60	SPD_0677	SP70585_0819	hypothetical protein	29	SPD_0677	SPNHU15_00827	hypothetical protein	46	SPD_0677	60	Outer Core
SPD_0686	yknX	membrane-fusion protein	60	SPD_0686	yknX	membrane-fusion protein	60	SPD_0686	yknX	membrane-fusion protein	60	SPD_0686	yknX	membrane-fusion protein	60	SPD_0686	yknX	membrane-fusion protein	60	SPD_0686	60	Outer Core
SPD_0699	SPG_0726	hypothetical protein	60	SPD_0699	HMPREF1038_00806	conserved hypothetical protein	60	SPD_0699	SPNU_0753	conserved hypothetical protein	60	SPD_0699	CWI64_10925	hypothetical protein	60	SPD_0699	SPD_0699	conserved hypothetical protein	60	SPD_0699	60	Outer Core
SPD_0729	ply_1	pneumolysin	60	SPD_0729	ply_1	pneumolysin	60	SPD_0729	ply_1	pneumolysin	60	SPD_0729	ply_1	pneumolysin	60	SPD_0729	ply_1	pneumolysin	60	SPD_0729	60	Outer Core
SPD_0838	ybeZ	PhoH family protein	60	SPD_0838	ybeZ	PhoH family protein	60	SPD_0838	ybeZ	PhoH family protein	60	SPD_0838	ybeZ	PhoH family protein	60	SPD_0838	ybeZ	PhoH family protein	60	SPD_0838	60	Outer Core
SPD_0899	tRNA-Thr	tRNA-Thr	60	SPD_0899	tRNA-Thr	tRNA-Thr	60	SPD_0899	tRNA-Thr	tRNA-Thr	60	SPD_0899	tRNA-Thr	tRNA-Thr	60	SPD_0899	tRNA-Thr	tRNA-Thr	60	SPD_0899	60	Outer Core
SPD_0926	NCTC13276_00949	conserved hypothetical protein	60	SPD_0926	SP70585_1124	conserved hypothetical protein	60	SPD_0926	SPN034183_09440	conserved hypothetical protein	60	SPD_0926	SP_1045	conserved hypothetical protein	60	SPD_0926	CXP32_05225	conserved hypothetical protein	60	SPD_0926	60	Outer Core
SPD_0999	rggD	transcriptional regulator MutR	60	SPD_0999	rggD	transcriptional regulator MutR	60	SPD_0999	rggD	transcriptional regulator MutR	60	SPD_0999	rggD	transcriptional regulator MutR	60	SPD_0999	rggD	transcriptional regulator MutR	60	SPD_0999	60	Outer Core
SPD_1005	glgB	1,4-alpha-glucan branching enzyme	60	SPD_1005	glgB	1,4-alpha-glucan branching enzyme	60	SPD_1005	glgB	1,4-alpha-glucan branching enzyme	60	SPD_1005	glgB	1,4-alpha-glucan branching enzyme	60	SPD_1005	glgB	1,4-alpha-glucan branching enzyme	60	SPD_1005	60	Outer Core
SPD_1027	acoB	putative pyruvate dehydrogenase E1 component,beta subunit	60	SPD_1027	acoB	putative pyruvate dehydrogenase E1 component,beta subunit	60	SPD_1027	acoB	putative pyruvate dehydrogenase E1 component,beta subunit	60	SPD_1027	acoB	putative pyruvate dehydrogenase E1 component,beta subunit	60	SPD_1027	acoB	putative pyruvate dehydrogenase E1 component,beta subunit	60	SPD_1027	60	Outer Core
SPD_1049	lacT	transcription antiterminator LacT	60	SPD_1049	lacT	transcription antiterminator LacT	60	SPD_1049	lacT	transcription antiterminator LacT	60	SPD_1049	lacT	transcription antiterminator LacT	60	SPD_1049	lacT	transcription antiterminator LacT	60	SPD_1049	60	Outer Core
SPD_1122	dprA	DNA processing protein DprA	60	SPD_1122	dprA	DNA processing protein DprA	60	SPD_1122	dprA	DNA processing protein DprA	60	SPD_1122	dprA	DNA processing protein DprA	60	SPD_1122	dprA	DNA processing protein DprA	60	SPD_1122	60	Outer Core
SPD_1218	potD	spermidine/putrescine ABC transporter substrate-binding protein	60	SPD_1218	potD	spermidine/putrescine ABC transporter substrate-binding protein	60	SPD_1218	potD	spermidine/putrescine ABC transporter substrate-binding protein	60	SPD_1218	potD	spermidine/putrescine ABC transporter substrate-binding protein	60	SPD_1218	potD	spermidine/putrescine ABC transporter substrate-binding protein	60	SPD_1218	60	Outer Core
SPD_1225	yjiR	transcriptional regulator GntR family	60	SPD_1225	yjiR	GntR family transcriptional regulator	60	SPD_1225	yjiR	transcriptional regulator GntR family	60	SPD_1225	yjiR	GntR family regulatory protein	60	SPD_1225	yjiR	GntR family regulatory protein	60	SPD_1225	60	Outer Core
SPD_1302	azr_2	putative NADPH-dependent FMN reductase	60	SPD_1302	azr_2	putative NADPH-dependent FMN reductase	60	SPD_1302	azr_2	putative NADPH-dependent FMN reductase	60	SPD_1302	azr_2	putative NADPH-dependent FMN reductase	60	SPD_1302	azr_2	putative NADPH-dependent FMN reductase	60	SPD_1302	60	Outer Core
SPD_1321	SP670_0806	cell wall surface anchor family protein	60	SPD_1321	SPJ_1392	cell wall surface anchor family protein	60	SPD_1321	SPNINV200_13310	cell wall surface anchor family protein	60	SPD_1321	BOC71_01343	cell wall surface anchor family protein	60	SPD_1321	PCS8235_01172	cell wall surface anchor family protein	60	SPD_1321	60	Outer Core
SPD_1351	snf	putative SNF-family helicase	60	SPD_1351	snf	putative SNF-family helicase	60	SPD_1351	snf	putative SNF-family helicase	60	SPD_1351	snf	putative SNF-family helicase	60	SPD_1351	snf	putative SNF-family helicase	60	SPD_1351	60	Outer Core
SPD_1371	asnS	asparaginyl-tRNA synthetase	60	SPD_1371	asnS	asparaginyl-tRNA synthetase	60	SPD_1371	asnS	asparaginyl-tRNA synthetase	60	SPD_1371	asnS	asparaginyl-tRNA synthetase	60	SPD_1371	asnS	asparaginyl-tRNA synthetase	60	SPD_1371	60	Outer Core
SPD_1426	SPNU_1511	hypothetical protein	60	SPD_1426	SPT_1541	hypothetical protein	60	SPD_1426	BOC72_01447	hypothetical protein	60	SPD_1426	SPOH_1457	hypothetical protein	60	SPD_1426	SPAT_1473	hypothetical protein	60	SPD_1426	60	Outer Core
SPD_1490	INV104_14280	hypothetical protein	60	SPD_1490	DA395_08240	hypothetical protein	60	SPD_1490	SPD_1490	hypothetical protein	60	SPD_1490	SPNHU17_01704	hypothetical protein	60	SPD_1490	SPJ_1572	hypothetical protein	60	SPD_1490	60	Outer Core
SPD_1520	nfrA2	nitroreductase family protein	60	SPD_1520	nfrA2	nitroreductase family protein	60	SPD_1520	nfrA2	nitroreductase family protein	60	SPD_1520	nfrA2	nitroreductase family protein	60	SPD_1520	nfrA2	nitroreductase family protein	60	SPD_1520	60	Outer Core
SPD_1675	msmG	sugar ABC transporter permease	60	SPD_1675	msmG	sugar ABC transporter permease	60	SPD_1675	msmG	sugar ABC transporter permease	60	SPD_1675	msmG	sugar ABC transporter permease	60	SPD_1675	msmG	sugar ABC transporter permease	60	SPD_1675	60	Outer Core
SPD_1725	yebC	conserved hypothetical protein	60	SPD_1725	yebC	conserved hypothetical protein	60	SPD_1725	yebC	conserved hypothetical protein	60	SPD_1725	yebC	conserved hypothetical protein	60	SPD_1725	yebC	conserved hypothetical protein	60	SPD_1725	60	Outer Core
SPD_1727	BOC72_01766	hypothetical protein	60	SPD_1727	MDRSPN_01692	hypothetical protein	60	SPD_1727	SPNHU15_01942	hypothetical protein	60	SPD_1727	BOC71_01766	hypothetical protein	60	SPD_1727	CXP32_09800	hypothetical protein	60	SPD_1727	60	Outer Core
SPD_1728	SPN034156_07690	hypothetical protein	60	SPD_1728	HMPREF0837_12160	hypothetical protein	60	SPD_1728	HMPREF0837_12160	hypothetical protein	60	SPD_1728	SPH_2067	hypothetical protein	60	SPD_1728	ERS445053_00849	hypothetical protein	60	SPD_1728	60	Outer Core
SPD_1742	mshD_2	GNAT family acetyltransferase	60	SPD_1742	mshD_2	GNAT family acetyltransferase	60	SPD_1742	mshD_2	GNAT family acetyltransferase	60	SPD_1742	mshD_2	GNAT family acetyltransferase	60	SPD_1742	mshD_2	GNAT family acetyltransferase	60	SPD_1742	60	Outer Core
SPD_1900	msbA_3	ABC transporter ATP-binding membrane protein	60	SPD_1900	msbA_3	ABC transporter, ATP-binding/permease protein	60	SPD_1900	msbA_3	ABC transporter ATP-binding membrane protein	60	SPD_1900	msbA_3	ABC transporter, ATP-binding/permease protein	60	SPD_1900	msbA_3	ABC transporter ATP-binding membrane protein	60	SPD_1900	60	Outer Core
SPD_1908	phoP	response regulator	60	SPD_1908	phoP	response regulator	60	SPD_1908	phoP	response regulator	60	SPD_1908	phoP	response regulator	60	SPD_1908	phoP	response regulator	60	SPD_1908	60	Outer Core
SPD_1970	bglK_2	ROK family protein	60	SPD_1970	bglK_2	ROK family protein	60	SPD_1970	bglK_2	ROK family protein	60	SPD_1970	bglK_2	ROK family protein	60	SPD_1970	bglK_2	ROK family protein	60	SPD_1970	60	Outer Core
SPD_0071	mro	aldose 1-epimerase	59	SPD_0071	mro	aldose 1-epimerase	59	SPD_0071	mro	aldose 1-epimerase	59	SPD_0071	mro	aldose 1-epimerase	59	SPD_0071	mro	aldose 1-epimerase	59	SPD_0071	59	Shell
SPD_0126	pspA	pneumococcal surface protein PspA	59	SPD_0126	pspA	pneumococcal surface protein PspA	59	SPD_0126	pspA	surface protein A	59	SPD_0126	pspA	pneumococcal surface protein PspA	59	SPD_0126	pspA	surface protein A	59	SPD_0126	59	Shell
SPD_0149	ygaZ	hypothetical protein	58	SPD_0149	ygaZ	hypothetical protein	59	SPD_0149	NCTC7466_00153	hypothetical protein	38	SPD_0149	ygaZ	hypothetical protein	59	SPD_0149	C4N11_00830	hypothetical protein	38	SPD_0149	59	Shell
SPD_0156	SPN034183_02020	hypothetical protein	59	SPD_0156	SPNHU17_00218	hypothetical protein	59	SPD_0156	SP5UMMC_05758	hypothetical protein	59	SPD_0156	SPN034156_12510	hypothetical protein	59	SPD_0156	SPNINV200_01560	hypothetical protein	59	SPD_0156	59	Shell
SPD_0172	BOC71_00180	putative protease	59	SPD_0172	NCTC12977_01910	putative protease	59	SPD_0172	SPAP_0235	putative protease	59	SPD_0172	SPAT_0213	putative protease	59	SPD_0172	SPND219_00215	putative protease	59	SPD_0172	59	Shell
SPD_0175	group_2874	CorA-like Mg2+ transporter protein	59	SPD_0175	corA	CorA-like Mg2+ transporter protein	59	SPD_0175	corA	CorA-like Mg2+ transporter protein	59	SPD_0175	group_2855	CorA-like Mg2+ transporter protein	59	SPD_0175	group_2845	CorA-like Mg2+ transporter protein	59	SPD_0175	59	Shell
SPD_0335	C4N11_01795	endo-alpha-N-acetylgalactosaminidase	59	SPD_0335	BOC72_00360	endo-alpha-N-acetylgalactosaminidase	59	SPD_0335	C1H54_01900	endo-alpha-N-acetylgalactosaminidase	59	SPD_0335	spr0328	endo-alpha-N-acetylgalactosaminidase	59	SPD_0335	C3Y86_01700	endo-alpha-N-acetylgalactosaminidase	59	SPD_0335	59	Shell
SPD_0372	alsT	sodium:alanine symporter family protein	59	SPD_0372	alsT	sodium:alanine symporter family protein	59	SPD_0372	alsT	sodium:alanine symporter family protein	59	SPD_0372	alsT	sodium:alanine symporter family protein	59	SPD_0372	alsT	sodium:alanine symporter family protein	59	SPD_0372	59	Shell
SPD_0407	SP4UMMC_01422	hypothetical protein	59	SPD_0407	KK0981_24550	hypothetical protein	59	SPD_0407	HMPREF1038_00489	hypothetical protein	59	SPD_0407	SPN994038_04250	hypothetical protein	59	SPD_0407	SPN994039_04260	hypothetical protein	59	SPD_0407	59	Shell
SPD_0438	bcrC_1	PAP2 family protein	59	SPD_0438	bcrC_1	PAP2 family protein	59	SPD_0438	bcrC_1	PAP2 family protein	59	SPD_0438	bcrC_1	PAP2 family protein	59	SPD_0438	bcrC_1	PAP2 family protein	59	SPD_0438	59	Shell
SPD_0440	SPH_0602	hypothetical protein	59	SPD_0440	SPOH_0420	hypothetical protein	59	SPD_0440	BOC72_00473	hypothetical protein	59	SPD_0440	KK0981_24970	hypothetical protein	59	SPD_0440	SP7UMMC_11096	hypothetical protein	59	SPD_0440	59	Shell
SPD_0473	blpY	immunity protein BlpY	59	SPD_0473	blpY	immunity protein BlpY	59	SPD_0473	blpY	immunity protein BlpY	59	SPD_0473	blpY	immunity protein BlpY	59	SPD_0473	blpY	immunity protein BlpY	59	SPD_0473	59	Shell
SPD_0528	glnP_1	amino acid ABC transporter permease	59	SPD_0528	glnP_1	amino acid ABC transporter permease	59	SPD_0528	glnP_1	amino acid ABC transporter permease	59	SPD_0528	glnP_1	amino acid ABC transporter permease	59	SPD_0528	glnP_1	amino acid ABC transporter permease	59	SPD_0528	59	Shell
SPD_0555	BOC71_00598	membrane protein	59	SPD_0555	SPN994039_05760	membrane protein	59	SPD_0555	C4N11_03000	membrane protein	59	SPD_0555	SPNINV200_05620	membrane protein	59	SPD_0555	NCTC11902_00593	membrane protein	59	SPD_0555	59	Shell
SPD_0556	SPN994039_05770	multidrug ABC transporter permease	59	SPD_0556	HMPREF1038_00661	multidrug ABC transporter permease	59	SPD_0556	MDRSPN_01415	multidrug ABC transporter permease	59	SPD_0556	SPD_0556	multidrug ABC transporter permease	59	SPD_0556	SPNHU17_00687	multidrug ABC transporter permease	59	SPD_0556	59	Shell
SPD_0561	gatC_2	PTS galactitol transporter subunit IIC	59	SPD_0561	gatC_2	PTS galactitol transporter subunit IIC	59	SPD_0561	gatC_2	PTS galactitol transporter subunit IIC	59	SPD_0561	gatC_2	PTS galactitol transporter subunit IIC	59	SPD_0561	gatC_2	PTS galactitol transporter subunit IIC	59	SPD_0561	59	Shell
SPD_0670	SPOH_0647	VanZ family protein	59	SPD_0670	SPN034156_17450	VanZ family protein	59	SPD_0670	SPND141_00764	VanZ family protein	59	SPD_0670	C1H54_03685	VanZ family protein	59	SPD_0670	SP70585_0812	VanZ family protein	59	SPD_0670	59	Shell
SPD_0698	group_890	PEP-utilizing enzyme family protein	59	SPD_0698	ppsA	PEP-utilizing enzyme family protein	59	SPD_0698	group_897	PEP-utilizing enzyme family protein	59	SPD_0698	ppsA	PEP-utilizing enzyme family protein	59	SPD_0698	ppsA	PEP-utilizing enzyme family protein	59	SPD_0698	59	Shell
SPD_0755	tRNA-Tyr	tRNA-Tyr	59	SPD_0755	tRNA-Tyr	tRNA-Tyr	59	SPD_0755	tRNA-Tyr	tRNA-Tyr	59	SPD_0755	tRNA-Tyr	tRNA-Tyr	59	SPD_0755	tRNA-Tyr	tRNA-Tyr	59	SPD_0755	59	Shell
SPD_0790	pyk	pyruvate kinase	59	SPD_0790	pyk	pyruvate kinase	59	SPD_0790	pyk	pyruvate kinase	59	SPD_0790	pyk	pyruvate kinase	59	SPD_0790	pyk	pyruvate kinase	59	SPD_0790	59	Shell
SPD_0822	proB	glutamate 5-kinase	59	SPD_0822	proB	glutamate 5-kinase	59	SPD_0822	proB	glutamate 5-kinase	59	SPD_0822	proB	glutamate 5-kinase	59	SPD_0822	proB	glutamate 5-kinase	59	SPD_0822	59	Shell
SPD_0868	prsA	foldase protein PrsA	59	SPD_0868	prsA	foldase protein PrsA	59	SPD_0868	prsA	foldase protein PrsA	59	SPD_0868	prsA	foldase protein PrsA	59	SPD_0868	prsA	foldase protein PrsA	59	SPD_0868	59	Shell
SPD_0922	SP_1041	hypothetical protein	59	SPD_0922	SPG_0967	hypothetical protein	59	SPD_0922	SPN034156_00280	hypothetical protein	59	SPD_0922	NCTC12977_00501	hypothetical protein	59	SPD_0922	spr0943	hypothetical protein	59	SPD_0922	59	Shell
SPD_0924	SpnNT_01238	hypothetical protein	59	SPD_0924	SPND219_01045	hypothetical protein	59	SPD_0924	BMJ42_01076	hypothetical protein	59	SPD_0924	SPND122_01031	hypothetical protein	59	SPD_0924	SPN994038_09310	hypothetical protein	59	SPD_0924	59	Shell
SPD_0967	murZ	UDP-N-acetylglucosamine 1-carboxyvinyltransferase	59	SPD_0967	murZ	UDP-N-acetylglucosamine 1-carboxyvinyltransferase	59	SPD_0967	murZ	UDP-N-acetylglucosamine 1-carboxyvinyltransferase	59	SPD_0967	murZ	UDP-N-acetylglucosamine 1-carboxyvinyltransferase	59	SPD_0967	murZ	UDP-N-acetylglucosamine 1-carboxyvinyltransferase	59	SPD_0967	59	Shell
SPD_1097	MYY_1000	CAAX amino terminal protease family protein	59	SPD_1097	NCTC12977_00683	CAAX amino terminal protease family protein	59	SPD_1097	SPT_0989	CAAX amino terminal protease family protein	59	SPD_1097	SPAT_1144	CAAX amino terminal protease family protein	59	SPD_1097	KK1157_07880	CAAX amino terminal protease family protein	59	SPD_1097	59	Shell
SPD_1113	leuD	3-isopropylmalate dehydratase small subunit	59	SPD_1113	leuD	3-isopropylmalate dehydratase small subunit	59	SPD_1113	leuD	3-isopropylmalate dehydratase small subunit	59	SPD_1113	leuD	3-isopropylmalate dehydratase small subunit	59	SPD_1113	leuD	3-isopropylmalate dehydratase small subunit	59	SPD_1113	59	Shell
SPD_1231	group_3059	phosphate ABC transporter, permease protein PstC	59	SPD_1231	group_3064	phosphate ABC transporter, permease protein PstC	59	SPD_1231	group_3059	phosphate ABC transporter, permease protein PstC	59	SPD_1231	group_3040	phosphate ABC transporter, permease protein PstC	59	SPD_1231	group_3029	phosphate ABC transporter, permease protein PstC	59	SPD_1231	59	Shell
SPD_1343	KK0981_34830	acetyltransferase	59	SPD_1343	INV104_12890	acetyltransferase	59	SPD_1343	SPV_1343	acetyltransferase	59	SPD_1343	KK1157_10290	acetyltransferase	59	SPD_1343	SPAT_1391	acetyltransferase	59	SPD_1343	59	Shell
SPD_1400	DA395_07745	hypothetical protein	59	SPD_1400	spr1428	hypothetical protein	59	SPD_1400	SPD_1400	hypothetical protein	59	SPD_1400	SPG_1496	hypothetical protein	59	SPD_1400	SPND122_01496	hypothetical protein	59	SPD_1400	59	Shell
SPD_1416	murF_1	Mur ligase family protein	59	SPD_1416	murF_1	Mur ligase family protein	59	SPD_1416	murF_1	Mur ligase family protein	59	SPD_1416	murF_1	Mur ligase family protein	59	SPD_1416	murF_1	Mur ligase family protein	59	SPD_1416	59	Shell
SPD_1444	thrS	threonyl-tRNA synthetase	59	SPD_1444	thrS	threonyl-tRNA synthetase	63	SPD_1444	thrS	threonyl-tRNA synthetase	59	SPD_1444	thrS	threonyl-tRNA synthetase	59	SPD_1444	thrS	threonyl-tRNA synthetase	59	SPD_1444	59	Shell
SPD_1487	ybbH	putative transcription regulator	59	SPD_1487	ybbH	putative transcription regulator	59	SPD_1487	ybbH	putative transcription regulator	59	SPD_1487	ybbH	putative transcription regulator	59	SPD_1487	ybbH	putative transcription regulator	59	SPD_1487	59	Shell
SPD_1489	nanH	N-acetylneuraminate lyase	59	SPD_1489	nanH	N-acetylneuraminate lyase	59	SPD_1489	nanH	N-acetylneuraminate lyase	59	SPD_1489	nanH	N-acetylneuraminate lyase	59	SPD_1489	nanH	N-acetylneuraminate lyase	59	SPD_1489	59	Shell
SPD_1496	ptsG_2	PTS glucose transporter subunit IIBC	59	SPD_1496	ptsG_2	PTS glucose transporter subunit IIBC	59	SPD_1496	ptsG_2	PTS glucose transporter subunit IIBC	59	SPD_1496	ptsG_2	PTS glucose transporter subunit IIBC	59	SPD_1496	ptsG_2	PTS glucose transporter subunit IIBC	59	SPD_1496	59	Shell
SPD_1555	sttH	isochorismatase family protein	59	SPD_1555	sttH	isochorismatase family protein	59	SPD_1555	yecD_2	isochorismatase family protein	59	SPD_1555	yecD_2	isochorismatase family protein	59	SPD_1555	yecD_2	isochorismatase family protein	59	SPD_1555	59	Shell
SPD_1582	sacA	sucrose-6-phosphate hydrolase	59	SPD_1582	sacA	sucrose-6-phosphate hydrolase	59	SPD_1582	sacA	sucrose-6-phosphate hydrolase	59	SPD_1582	sacA	sucrose-6-phosphate hydrolase	59	SPD_1582	sacA	sucrose-6-phosphate hydrolase	59	SPD_1582	59	Shell
SPD_1592	SP4UMMC_05516	GNAT family acetyltransferase	59	SPD_1592	INV104_15550	GNAT family acetyltransferase	59	SPD_1592	ASP0581_17380	GNAT family acetyltransferase	59	SPD_1592	SPG_1703	GNAT family acetyltransferase	59	SPD_1592	SPNHU17_01851	GNAT family acetyltransferase	59	SPD_1592	59	Shell
SPD_1648	group_2623	UDP-glucose 4-epimerase	59	SPD_1648	group_2627	UDP-glucose 4-epimerase	59	SPD_1648	group_2624	UDP-glucose 4-epimerase	59	SPD_1648	group_2605	UDP-glucose 4-epimerase	59	SPD_1648	group_2593	UDP-glucose 4-epimerase	59	SPD_1648	59	Shell
SPD_1731	SPJ_1926	hypothetical protein	59	SPD_1731	SPH_2080	hypothetical protein	59	SPD_1731	SPN034156_07810	hypothetical protein	59	SPD_1731	NCTC13276_01760	hypothetical protein	59	SPD_1731	SP_1930	hypothetical protein	59	SPD_1731	59	Shell
SPD_1875	SPH_2220	putative haloacid dehalogenase-like hydrolase	59	SPD_1875	cbbZC	putative haloacid dehalogenase-like hydrolase	59	SPD_1875	SPNHU15_02078	putative haloacid dehalogenase-like hydrolase	59	SPD_1875	BMJ42_02112	putative haloacid dehalogenase-like hydrolase	59	SPD_1875	BOC71_01943	putative haloacid dehalogenase-like hydrolase	59	SPD_1875	59	Shell
SPD_1952	rgg	positive transcriptional regulator of glucosyltransferase and Spp phenotype	59	SPD_1952	rgg	positive transcriptional regulator of glucosyltransferase and Spp phenotype	59	SPD_1952	rgg	positive transcriptional regulator of glucosyltransferase and Spp phenotype	59	SPD_1952	rgg	positive transcriptional regulator of glucosyltransferase and Spp phenotype	59	SPD_1952	rgg	positive transcriptional regulator of glucosyltransferase and Spp phenotype	59	SPD_1952	59	Shell
SPD_1976	arcB	ornithine carbamoyltransferase	59	SPD_1976	arcB	ornithine carbamoyltransferase	59	SPD_1976	arcB	ornithine carbamoyltransferase	59	SPD_1976	arcB	ornithine carbamoyltransferase	59	SPD_1976	arcB	ornithine carbamoyltransferase	59	SPD_1976	59	Shell
SPD_1977	arcC	carbamate kinase	59	SPD_1977	arcC	carbamate kinase	59	SPD_1977	arcC	carbamate kinase	59	SPD_1977	arcC	carbamate kinase	59	SPD_1977	arcC	carbamate kinase	59	SPD_1977	59	Shell
SPD_1978	arcD	arginine-ornithine antiporter	59	SPD_1978	arcD	arginine-ornithine antiporter	59	SPD_1978	arcD	arginine-ornithine antiporter	59	SPD_1978	arcD	arginine-ornithine antiporter	59	SPD_1978	arcD	arginine-ornithine antiporter	59	SPD_1978	59	Shell
SPD_1979	SPAT_2042	hypothetical protein	59	SPD_1979	BOC71_02043	hypothetical protein	59	SPD_1979	SPN034183_19020	hypothetical protein	59	SPD_1979	SPP_2203	hypothetical protein	59	SPD_1979	NCTC11902_02074	hypothetical protein	59	SPD_1979	59	Shell
SPD_2019	yycG	histidine kinase	59	SPD_2019	yycG	histidine kinase	59	SPD_2019	yycG	histidine kinase	59	SPD_2019	yycG	histidine kinase	59	SPD_2019	yycG	histidine kinase	59	SPD_2019	59	Shell
SPD_2020	phoB	DNA-binding response regulator	59	SPD_2020	phoB	DNA-binding response regulator	59	SPD_2020	phoB	DNA-binding response regulator	59	SPD_2020	phoB	DNA-binding response regulator	59	SPD_2020	phoB	DNA-binding response regulator	59	SPD_2020	59	Shell
SPD_2044	mreD	rod shape-determining protein MreD	59	SPD_2044	mreD	rod shape-determining protein MreD	59	SPD_2044	mreD	rod shape-determining protein MreD	59	SPD_2044	mreD	rod shape-determining protein MreD	59	SPD_2044	mreD	rod shape-determining protein MreD	59	SPD_2044	59	Shell
SPD_0181	yrrK	putative Holliday junction resolvase	58	SPD_0181	yrrK	putative Holliday junction resolvase	58	SPD_0181	yrrK	putative Holliday junction resolvase	58	SPD_0181	yrrK	putative Holliday junction resolvase	58	SPD_0181	yrrK	putative Holliday junction resolvase	58	SPD_0181	58	Shell
SPD_0256	yafQ	RelE/StbE family addiction module toxin	58	SPD_0256	yafQ	RelE/StbE family addiction module toxin	58	SPD_0256	yafQ	RelE/StbE family addiction module toxin	58	SPD_0256	yafQ	RelE/StbE family addiction module toxin	58	SPD_0256	yafQ	RelE/StbE family addiction module toxin	58	SPD_0256	58	Shell
SPD_0284	SPN034156_13780	hypothetical protein	58	SPD_0284	BMJ42_00422	hypothetical protein	58	SPD_0284	SPN994038_03160	hypothetical protein	58	SPD_0284	SPND219_00343	hypothetical protein	58	SPD_0284	SPAP_0344	hypothetical protein	58	SPD_0284	58	Shell
SPD_0302	NCTC12977_02044	hypothetical protein	58	SPD_0302	SPV_0302	hypothetical protein	58	SPD_0302	SPAT_0344	hypothetical protein	58	SPD_0302	SPV_0302	hypothetical protein	58	SPD_0302	SP5UMMC_05033	hypothetical protein	58	SPD_0302	58	Shell
SPD_0408	ilvC2	hypothetical protein	58	SPD_0408	ilvC2	hypothetical protein	58	SPD_0408	ilvC2	hypothetical protein	58	SPD_0408	ilvC2	hypothetical protein	58	SPD_0408	ilvC2	hypothetical protein	58	SPD_0408	58	Shell
SPD_0474	blpZ	hypothetical protein	58	SPD_0474	blpZ	hypothetical protein	58	SPD_0474	blpZ	hypothetical protein	58	SPD_0474	blpZ	hypothetical protein	58	SPD_0474	blpZ	hypothetical protein	58	SPD_0474	58	Shell
SPD_0475	pncP	CAAX amino terminal protease family protein	58	SPD_0475	pncP	CAAX amino terminal protease family protein	58	SPD_0475	pncP	CAAX amino terminal protease family protein	58	SPD_0475	pncP	CAAX amino terminal protease family protein	58	SPD_0475	pncP	CAAX amino terminal protease family protein	58	SPD_0475	58	Shell
SPD_0492	ydaF_2	GNAT family acetyltransferase	58	SPD_0492	ydaF_2	GNAT family acetyltransferase	58	SPD_0492	ydaF_2	GNAT family acetyltransferase	58	SPD_0492	ydaF_2	GNAT family acetyltransferase	58	SPD_0492	ydaF_2	GNAT family acetyltransferase	58	SPD_0492	58	Shell
SPD_0509	SP5UMMC_02105	putative uncharacterized protein	58	SPD_0509	higA	hypothetical protein	58	SPD_0509	SPNHU15_00642	hypothetical protein	58	SPD_0509	SPN994039_05280	hypothetical protein	58	SPD_0509	INV104_04870	hypothetical protein	58	SPD_0509	58	Shell
SPD_0554	metN2	ABC transporter ATP-binding protein	58	SPD_0554	metN2	ABC transporter ATP-binding protein	59	SPD_0554	metN2	ABC transporter ATP-binding protein	59	SPD_0554	metN2	ABC transporter ATP-binding protein	58	SPD_0554	metN2	ABC transporter ATP-binding protein	58	SPD_0554	58	Shell
SPD_0578	pabB	chorismate binding enzyme	58	SPD_0578	pabB	chorismate binding enzyme	58	SPD_0578	pabB	chorismate binding enzyme	58	SPD_0578	pabB	chorismate binding enzyme	58	SPD_0578	pabB	chorismate binding enzyme	58	SPD_0578	58	Shell
SPD_0645	NCTC12977_00221	conserved hypothetical protein	58	SPD_0645	HMPREF1038_00754	conserved hypothetical protein	58	SPD_0645	SP_0741	conserved hypothetical protein	58	SPD_0645	SPND141_00738	conserved hypothetical protein	58	SPD_0645	CWI64_10635	conserved hypothetical protein	58	SPD_0645	58	Shell
SPD_0718	ykuJ	hypothetical protein	58	SPD_0718	ykuJ	hypothetical protein	58	SPD_0718	ykuJ	hypothetical protein	58	SPD_0718	ykuJ	hypothetical protein	58	SPD_0718	ykuJ	hypothetical protein	58	SPD_0718	58	Shell
SPD_0847	infC	translation initiation factor IF-3	58	SPD_0847	infC	translation initiation factor IF-3	58	SPD_0847	infC	translation initiation factor IF-3	58	SPD_0847	infC	translation initiation factor IF-3	58	SPD_0847	infC	translation initiation factor IF-3	58	SPD_0847	58	Shell
SPD_0898	ccl	citrulline cluster-linked protein	58	SPD_0898	ccl	queuosine transporter QueT	58	SPD_0898	ccl	queuosine transporter QueT	58	SPD_0898	ccl	citrulline cluster-linked protein	58	SPD_0898	ccl	citrulline cluster-linked protein	58	SPD_0898	58	Shell
SPD_1054	SPOH_1105	hypothetical protein	58	SPD_1054	SPV_1054	hypothetical protein	58	SPD_1054	NCTC7466_01087	hypothetical protein	58	SPD_1054	KK1157_07450	hypothetical protein	58	SPD_1054	SPND141_01161	hypothetical protein	58	SPD_1054	58	Shell
SPD_1187	rplL	50S ribosomal protein L7/L12	58	SPD_1187	rplL	50S ribosomal protein L7/L12	58	SPD_1187	rplL	50S ribosomal protein L7/L12	58	SPD_1187	rplL	50S ribosomal protein L7/L12	58	SPD_1187	rplL	50S ribosomal protein L7/L12	58	SPD_1187	58	Shell
SPD_1200	cotSA	glycosyl transferase	58	SPD_1200	pglJ	glycosyl transferase	58	SPD_1200	pglJ	glycosyl transferase	58	SPD_1200	cotSA	glycosyl transferase	58	SPD_1200	pglJ	glycosyl transferase	58	SPD_1200	58	Shell
SPD_1306	KK1157_09910	hypothetical protein	58	SPD_1306	A66_01316	hypothetical protein	58	SPD_1306	SPN994039_12880	hypothetical protein	58	SPD_1306	SPN23F14410	hypothetical protein	58	SPD_1306	SP_1476	hypothetical protein	58	SPD_1306	58	Shell
SPD_1332	yhhT_2	transport protein	58	SPD_1332	yhhT_2	transport protein	58	SPD_1332	yhhT_2	transport protein	58	SPD_1332	yhhT_2	transport protein	58	SPD_1332	yhhT_2	transport protein	58	SPD_1332	58	Shell
SPD_1372	BWQ98_07300	glyoxalase family protein	58	SPD_1372	SP7UMMC_01917	glyoxalase family protein	58	SPD_1372	MDRSPN_01264	glyoxalase family protein	58	SPD_1372	SPND141_01471	glyoxalase family protein	58	SPD_1372	SP6UMMC_05977	glyoxalase family protein	58	SPD_1372	58	Shell
SPD_1492	tabA_1	conserved hypothetical protein	58	SPD_1492	tabA_1	conserved hypothetical protein	58	SPD_1492	tabA_1	conserved hypothetical protein	58	SPD_1492	tabA_1	conserved hypothetical protein	58	SPD_1492	tabA_1	conserved hypothetical protein	58	SPD_1492	58	Shell
SPD_1497	nanE	N-acetylmannosamine-6-phosphate 2-epimerase	58	SPD_1497	nanE	N-acetylmannosamine-6-phosphate 2-epimerase	58	SPD_1497	nanE	N-acetylmannosamine-6-phosphate 2-epimerase	58	SPD_1497	nanE	N-acetylmannosamine-6-phosphate 2-epimerase	58	SPD_1497	nanE	N-acetylmannosamine-6-phosphate 2-epimerase	58	SPD_1497	58	Shell
SPD_1579	SPNHU15_01808	hypothetical protein	58	SPD_1579	SPOH_1615	hypothetical protein	58	SPD_1579	T308_08120	hypothetical protein	58	SPD_1579	SPN034183_15580	hypothetical protein	58	SPD_1579	NCTC13276_01606	hypothetical protein	58	SPD_1579	58	Shell
SPD_1719	bcrC	PAP2 family protein	58	SPD_1719	bcrC	PAP2 family protein	58	SPD_1719	bcrC	PAP2 family protein	58	SPD_1719	bcrC	PAP2 family protein	58	SPD_1719	bcrC	PAP2 family protein	58	SPD_1719	58	Shell
SPD_1735	SPJ_1929	hypothetical protein	58	SPD_1735	SPN034183_17070	hypothetical protein	58	SPD_1735	SPNINV200_17540	hypothetical protein	58	SPD_1735	NCTC7466_01772	hypothetical protein	58	SPD_1735	SPN034183_17070	hypothetical protein	58	SPD_1735	58	Shell
SPD_1792	SPAT_1853	hypothetical protein	58	SPD_1792	SPT_1975	hypothetical protein	58	SPD_1792	DA395_10000	hypothetical protein	58	SPD_1792	ERS445053_00786	hypothetical protein	58	SPD_1792	BOC72_01862	hypothetical protein	58	SPD_1792	58	Shell
SPD_1834	adhE	aldehyde-alcohol dehydrogenase 2	58	SPD_1834	adhE	aldehyde-alcohol dehydrogenase 2	58	SPD_1834	adhE	aldehyde-alcohol dehydrogenase 2	58	SPD_1834	adhE	aldehyde-alcohol dehydrogenase 2	58	SPD_1834	adhE	aldehyde-alcohol dehydrogenase 2	58	SPD_1834	58	Shell
SPD_1838	yajC	preprotein translocase subunit YajC	58	SPD_1838	yajC	preprotein translocase subunit YajC	58	SPD_1838	yajC	preprotein translocase subunit YajC	58	SPD_1838	yajC	preprotein translocase subunit YajC	58	SPD_1838	yajC	preprotein translocase subunit YajC	58	SPD_1838	58	Shell
SPD_1871	SP5UMMC_06288	hypothetical protein	58	SPD_1871	BMJ42_02108	hypothetical protein	58	SPD_1871	T308_09765	hypothetical protein	58	SPD_1871	SPN034183_18210	hypothetical protein	58	SPD_1871	SP5UMMC_06288	hypothetical protein	58	SPD_1871	58	Shell
SPD_1910	pstS2	phosphate ABC transporter substrate-binding protein	58	SPD_1910	pstS2	phosphate ABC transporter substrate-binding protein	58	SPD_1910	pstS2	phosphate ABC transporter substrate-binding protein	58	SPD_1910	pstS2	phosphate ABC transporter substrate-binding protein	58	SPD_1910	pstS2	phosphate ABC transporter substrate-binding protein	58	SPD_1910	58	Shell
SPD_0144	mutR	transcriptional regulator	57	SPD_0144	mutR	transcriptional regulator	57	SPD_0144	mutR	transcriptional regulator	57	SPD_0144	mutR	transcriptional regulator	57	SPD_0144	mutR	transcriptional regulator	57	SPD_0144	57	Shell
SPD_0161	SPNU_0165	putative integral membrane protein	57	SPD_0161	SPN994038_01950	putative integral membrane protein	57	SPD_0161	KK0981_22130	putative integral membrane protein	57	SPD_0161	A66_00175	putative integral membrane protein	57	SPD_0161	KK0381_18750	putative integral membrane protein	57	SPD_0161	57	Shell
SPD_0249	limB	oxidoreductase	57	SPD_0249	limB	oxidoreductase	57	SPD_0249	limB	oxidoreductase	57	SPD_0249	limB	oxidoreductase	57	SPD_0249	limB	oxidoreductase	57	SPD_0249	57	Shell
SPD_0455	hsdR_1	type I restriction-modification system, R subunit	57	SPD_0455	hsdR_1	type I restriction-modification system, R subunit	57	SPD_0455	hsdR_1	type I restriction-modification system, R subunit	57	SPD_0455	hsdR_1	type I restriction-modification system, R subunit	53	SPD_0455	hsdR_1	type I restriction-modification system, R subunit	57	SPD_0455	57	Shell
SPD_0469	blpH	histidine kinase	57	SPD_0469	blpH	histidine kinase	57	SPD_0469	blpH	histidine kinase	57	SPD_0469	blpH	histidine kinase	57	SPD_0469	blpH	histidine kinase	57	SPD_0469	57	Shell
SPD_0560	ASP0581_06050	sugar phosphotransferase system (PTS), IIB component	57	SPD_0560	SPCG_0601	PTS fructose transporter subunit IIB	57	SPD_0560	NCTC12977_00123	sugar phosphotransferase system (PTS), IIB component	58	SPD_0560	BUM80_00740	sugar phosphotransferase system (PTS), IIB component	57	SPD_0560	SPNINV200_05680	sugar phosphotransferase system (PTS), IIB component	58	SPD_0560	57	Shell
SPD_0610	SPD_0610	hypothetical protein	57	SPD_0610	SPNINV200_06200	hypothetical protein	57	SPD_0610	SPND141_00699	hypothetical protein	57	SPD_0610	spr0615	hypothetical protein	57	SPD_0610	NCTC7466_00633	hypothetical protein	57	SPD_0610	57	Shell
SPD_0717	clpE	ATP-dependent Clp protease ATP-binding subunit	57	SPD_0717	clpE	ATP-dependent Clp protease ATP-binding subunit	57	SPD_0717	clpE	ATP-dependent Clp protease ATP-binding subunit	57	SPD_0717	clpE	ATP-dependent Clp protease ATP-binding subunit	57	SPD_0717	clpE	ATP-dependent Clp protease ATP-binding subunit	57	SPD_0717	57	Shell
SPD_0772	pfkB	1-phosphofructokinase	57	SPD_0772	pfkB	1-phosphofructokinase	57	SPD_0772	pfkB	1-phosphofructokinase	57	SPD_0772	pfkB	1-phosphofructokinase	57	SPD_0772	pfkB	1-phosphofructokinase	57	SPD_0772	57	Shell
SPD_0845	kpsT	ABC transporter ATP-binding protein	57	SPD_0845	kpsT	ABC transporter ATP-binding protein	57	SPD_0845	kpsT	ABC transporter ATP-binding protein	57	SPD_0845	kpsT	ABC transporter ATP-binding protein	57	SPD_0845	kpsT	ABC transporter ATP-binding protein	57	SPD_0845	57	Shell
SPD_0916	fepD_1	iron-compound ABC transporter, permease protein	57	SPD_0916	fepD_1	iron-compound ABC transporter, permease protein	57	SPD_0916	fepD_1	iron-compound ABC transporter, permease protein	57	SPD_0916	fepD_1	iron-compound ABC transporter, permease protein	57	SPD_0916	fepD_1	iron-compound ABC transporter, permease protein	57	SPD_0916	57	Shell
SPD_0952	ftsW	cell division protein FtsW	57	SPD_0952	ftsW	cell division protein FtsW	57	SPD_0952	ftsW	cell division protein FtsW	57	SPD_0952	ftsW	cell division protein FtsW	57	SPD_0952	ftsW	cell division protein FtsW	57	SPD_0952	57	Shell
SPD_0968	ydaF_4	acetyltransferase (GNAT) family protein	57	SPD_0968	ydaF_4	acetyltransferase (GNAT) family protein	57	SPD_0968	ydaF_4	acetyltransferase (GNAT) family protein	57	SPD_0968	ydaF_4	acetyltransferase	57	SPD_0968	ydaF_4	acetyltransferase (GNAT) family protein	57	SPD_0968	57	Shell
SPD_1095	SPD_1095	N-acetyltransferase	57	SPD_1095	KK1157_07860	N-acetyltransferase	57	SPD_1095	HMPREF0837_11263	N-acetyltransferase	57	SPD_1095	HMPREF1038_01241	GNAT family acetyltransferase	57	SPD_1095	SP70585_1300	N-acetyltransferase	57	SPD_1095	57	Shell
SPD_1126	tarJ	ribitol-5-phosphate dehydrogenase	57	SPD_1126	tarJ	ribitol-5-phosphate dehydrogenase	57	SPD_1126	tarJ	ribitol-5-phosphate dehydrogenase	57	SPD_1126	tarJ	ribitol-5-phosphate dehydrogenase	57	SPD_1126	tarJ	ribitol-5-phosphate dehydrogenase	57	SPD_1126	57	Shell
SPD_1130	licD2	putative phosphotransferase LicD2	57	SPD_1130	licD2	putative phosphotransferase LicD2	57	SPD_1130	licD2	putative phosphotransferase LicD2	57	SPD_1130	licD2	putative phosphotransferase LicD2	57	SPD_1130	licD2	putative phosphotransferase LicD2	57	SPD_1130	57	Shell
SPD_1155	SPND122_01266	hypothetical protein	57	SPD_1155	NCTC7466_01189	hypothetical protein	57	SPD_1155	NCTC13276_01181	hypothetical protein	57	SPD_1155	C4N11_06135	hypothetical protein	57	SPD_1155	HMPREF0837_11200	hypothetical protein	57	SPD_1155	57	Shell
SPD_1252	SPD_1252	hypothetical protein	57	SPD_1252	ERS445053_01351	hypothetical protein	57	SPD_1252	SPN23F13860	hypothetical protein	57	SPD_1252	MYY_02720	hypothetical protein	57	SPD_1252	HMPREF1038_01408	hypothetical protein	57	SPD_1252	57	Shell
SPD_1254	SPAR65_1400	hypothetical protein	57	SPD_1254	SPAR65_1400	hypothetical protein	57	SPD_1254	SPD_1254	hypothetical protein	29	SPD_1254	SPAR65_1400	hypothetical protein	42	SPD_1254	SPN23F13880	hypothetical protein	29	SPD_1254	57	Shell
SPD_1498	afr	oxidoreductase	57	SPD_1498	afr	oxidoreductase	56	SPD_1498	afr	oxidoreductase	57	SPD_1498	afr	oxidoreductase	57	SPD_1498	afr	oxidoreductase	56	SPD_1498	57	Shell
SPD_1499	nanB	sialidase B (Neuraminidase B)	57	SPD_1499	nanB	sialidase B (Neuraminidase B)	57	SPD_1499	nanB	sialidase B (Neuraminidase B)	57	SPD_1499	nanB	sialidase B (Neuraminidase B)	57	SPD_1499	nanB	sialidase B (Neuraminidase B)	57	SPD_1499	57	Shell
SPD_1755	ftsE_2	putative ABC transporter ATP-binding protein	57	SPD_1755	ftsE_2	putative ABC transporter ATP-binding protein	57	SPD_1755	ftsE_2	putative ABC transporter ATP-binding protein	57	SPD_1755	ftsE_2	putative ABC transporter ATP-binding protein	57	SPD_1755	ftsE_2	putative ABC transporter ATP-binding protein	57	SPD_1755	57	Shell
SPD_1775	lysA	diaminopimelate decarboxylase	57	SPD_1775	lysA	diaminopimelate decarboxylase	57	SPD_1775	lysA	diaminopimelate decarboxylase	57	SPD_1775	lysA	diaminopimelate decarboxylase	57	SPD_1775	lysA	diaminopimelate decarboxylase	57	SPD_1775	57	Shell
SPD_1843	sga	L-xylulose 5-phosphate 3-epimerase	57	SPD_1843	sga	L-xylulose 5-phosphate 3-epimerase	57	SPD_1843	sga	L-xylulose 5-phosphate 3-epimerase	57	SPD_1843	sga	L-xylulose 5-phosphate 3-epimerase	57	SPD_1843	sga	L-xylulose 5-phosphate 3-epimerase	57	SPD_1843	57	Shell
SPD_1907	BMJ42_02156	hypothetical protein	57	SPD_1907	SPN23F21060	hypothetical protein	57	SPD_1907	KK0381_15610	hypothetical protein	57	SPD_1907	NCTC11902_01994	hypothetical protein	57	SPD_1907	BMJ42_02156	hypothetical protein	57	SPD_1907	57	Shell
SPD_1931	NCTC12977_01556	hypothetical protein	57	SPD_1931	SPND219_02143	hypothetical protein	57	SPD_1931	SP_2105	hypothetical protein	57	SPD_1931	CWI64_06205	hypothetical protein	57	SPD_1931	NCTC12977_01556	hypothetical protein	57	SPD_1931	57	Shell
SPD_0061	PCS8235_01769	hypothetical protein	56	SPD_0061	SP_0055	hypothetical protein	56	SPD_0061	SPV_0061	hypothetical protein	56	SPD_0061	NCTC11902_00091	hypothetical protein	56	SPD_0061	SPNHU17_00107	hypothetical protein	56	SPD_0061	56	Shell
SPD_0150	tcyA	amino acid ABC transporter substrate-binding protein	56	SPD_0150	tcyA	amino acid ABC transporter substrate-binding protein	61	SPD_0150	tcyA	amino acid ABC transporter substrate-binding protein	56	SPD_0150	tcyA	amino acid ABC transporter substrate-binding protein	61	SPD_0150	tcyA	amino acid ABC transporter substrate-binding protein	54	SPD_0150	56	Shell
SPD_0311	dexB	glucan 1,6-alpha-glucosidase	56	SPD_0311	dexB	glucan 1,6-alpha-glucosidase	56	SPD_0311	dexB	glucan 1,6-alpha-glucosidase	56	SPD_0311	dexB	glucan 1,6-alpha-glucosidase	56	SPD_0311	dexB	glucan 1,6-alpha-glucosidase	56	SPD_0311	56	Shell
SPD_0539	SPOH_0520	Ser/Thr protein phosphatase family protein	56	SPD_0539	MYY_0668	Ser/Thr protein phosphatase family protein	56	SPD_0539	SPT_0644	Ser/Thr protein phosphatase family protein	56	SPD_0539	ERS445053_02084	Ser/Thr protein phosphatase family protein	56	SPD_0539	SPN23F05580	Ser/Thr protein phosphatase family protein	56	SPD_0539	56	Shell
SPD_0591	BMJ42_00728	hypothetical protein	56	SPD_0591	SPN034156_16730	hypothetical protein	56	SPD_0591	SPN994039_06150	hypothetical protein	56	SPD_0591	MYY_0724	hypothetical protein	56	SPD_0591	SpnNT_00671	hypothetical protein	56	SPD_0591	56	Shell
SPD_0593	typA	GTP-binding protein TypA/BipA	56	SPD_0593	typA	GTP-binding protein TypA/BipA	56	SPD_0593	typA	GTP-binding protein TypA/BipA	56	SPD_0593	typA	GTP-binding protein TypA/BipA	56	SPD_0593	typA	GTP-binding protein TypA/BipA	56	SPD_0593	56	Shell
SPD_0696	SPT_1405	MutT/nudix family protein	56	SPD_0696	SPAT_0736	MutT/nudix family protein	56	SPD_0696	SpnNT_00773	MutT/nudix family protein	56	SPD_0696	HMPREF1038_00804	MutT/nudix family protein	56	SPD_0696	SPN034183_07200	MutT/nudix family protein	56	SPD_0696	56	Shell
SPD_0787	pepXP	Xaa-Pro dipeptidyl-peptidase	56	SPD_0787	pepXP	Xaa-Pro dipeptidyl-peptidase	56	SPD_0787	pepXP	Xaa-Pro dipeptidyl-peptidase	56	SPD_0787	pepXP	Xaa-Pro dipeptidyl-peptidase	56	SPD_0787	pepXP	Xaa-Pro dipeptidyl-peptidase	56	SPD_0787	56	Shell
SPD_0915	yhfQ	iron ABC transporter substrate-binding protein	56	SPD_0915	yhfQ	putative iron-siderophore binding lipoprotein	56	SPD_0915	yhfQ	iron ABC transporter substrate-binding protein	56	SPD_0915	yhfQ	putative iron-siderophore binding lipoprotein	56	SPD_0915	yhfQ	putative iron-siderophore binding lipoprotein	56	SPD_0915	56	Shell
SPD_0918	yusV	ferric enterobactin transport ATP-binding protein FepC	56	SPD_0918	yusV	ferric enterobactin transport ATP-binding protein FepC	56	SPD_0918	yusV	ferric enterobactin transport ATP-binding protein FepC	56	SPD_0918	yusV	ferric enterobactin transport ATP-binding protein FepC	56	SPD_0918	yusV	ferric enterobactin transport ATP-binding protein FepC	56	SPD_0918	56	Shell
SPD_0920	KK0981_29990	hypothetical protein	56	SPD_0920	SPH_1140	hypothetical protein	56	SPD_0920	SPND122_01027	hypothetical protein	56	SPD_0920	SPT_1093	hypothetical protein	56	SPD_0920	ASP0581_09780	hypothetical protein	56	SPD_0920	56	Shell
SPD_0988	SP5UMMC_09757	hypothetical protein	56	SPD_0988	SPN034183_10120	hypothetical protein	56	SPD_0988	SP670_1235	hypothetical protein	56	SPD_0988	ASP0581_10280	hypothetical protein	56	SPD_0988	DA395_05560	hypothetical protein	56	SPD_0988	56	Shell
SPD_1023	xerS	tyrosine recombinase XerC	56	SPD_1023	xerS	tyrosine recombinase XerC	56	SPD_1023	xerS	tyrosine recombinase XerC	56	SPD_1023	xerS	tyrosine recombinase XerC	56	SPD_1023	xerS	tyrosine recombinase XerC	56	SPD_1023	56	Shell
SPD_1025	lpdA	dihydrolipoyl dehydrogenase	56	SPD_1025	lpdA	dihydrolipoyl dehydrogenase	56	SPD_1025	lpdA	dihydrolipoyl dehydrogenase	56	SPD_1025	lpdA	dihydrolipoyl dehydrogenase	56	SPD_1025	lpdA	dihydrolipoyl dehydrogenase	56	SPD_1025	56	Shell
SPD_1098	glnP	amino acid ABC transporter permease	56	SPD_1098	glnP	amino acid ABC transporter permease	56	SPD_1098	glnP	amino acid ABC transporter permease	56	SPD_1098	glnP	amino acid ABC transporter permease	55	SPD_1098	glnP	amino acid ABC transporter permease	55	SPD_1098	56	Shell
SPD_1565	PCS8235_01420	putative MarR-family transcriptional regulator	56	SPD_1565	SPN994039_15340	putative MarR-family transcriptional regulator	56	SPD_1565	BUM80_06330	putative MarR-family transcriptional regulator	56	SPD_1565	SP4UMMC_04326	putative MarR-family transcriptional regulator	56	SPD_1565	BWQ98_08325	putative MarR-family transcriptional regulator	56	SPD_1565	56	Shell
SPD_1623	yetF	hypothetical protein	56	SPD_1623	yetF	hypothetical protein	56	SPD_1623	yetF	hypothetical protein	56	SPD_1623	yetF	hypothetical protein	56	SPD_1623	yetF	hypothetical protein	56	SPD_1623	56	Shell
SPD_1645	slyA_1	transcriptional regulator, MarR family	56	SPD_1645	slyA_1	transcriptional regulator, MarR family	56	SPD_1645	slyA_1	transcriptional regulator, MarR family	56	SPD_1645	slyA_1	transcriptional regulator, MarR family	56	SPD_1645	slyA_1	transcriptional regulator, MarR family	56	SPD_1645	56	Shell
SPD_1786	plcR	transcriptional activator	56	SPD_1786	plcR	transcriptional activator	55	SPD_1786	plcR	transcriptional activator	56	SPD_1786	plcR	transcriptional activator	56	SPD_1786	plcR	transcriptional activator	55	SPD_1786	56	Shell
SPD_0122	HMPREF0837_10417	hypothetical protein	55	SPD_0122	SPNOXC01580	hypothetical protein	55	SPD_0122	SP4UMMC_03164	hypothetical protein	55	SPD_0122	SPNHU15_01732	hypothetical protein	55	SPD_0122	SPNA45_01916	hypothetical protein	55	SPD_0122	55	Shell
SPD_0139	kfoC_2	glycosyl transferase, family 2	55	SPD_0139	kfoC_2	glycosyl transferase, family 2	54	SPD_0139	wfgD	glycosyl transferase, family 2	53	SPD_0139	kfoC_2	glycosyl transferase, family 2	55	SPD_0139	kfoC_2	glycosyl transferase, family 2	55	SPD_0139	55	Shell
SPD_0345	cbpF	choline binding protein C	55	SPD_0345	cbpF	choline binding protein C	55	SPD_0345	cbpF	choline binding protein C	55	SPD_0345	cbpF	choline binding protein C	55	SPD_0345	cbpF	choline binding protein C	55	SPD_0345	55	Shell
SPD_0459	grpE	heat shock protein GrpE	55	SPD_0459	grpE	heat shock protein GrpE	55	SPD_0459	grpE	heat shock protein GrpE	55	SPD_0459	grpE	heat shock protein GrpE	55	SPD_0459	grpE	heat shock protein GrpE	55	SPD_0459	55	Shell
SPD_0513	cysE	serine O-acetyltransferase	55	SPD_0513	cysE	serine O-acetyltransferase	55	SPD_0513	cysE	serine O-acetyltransferase	55	SPD_0513	cysE	serine O-acetyltransferase	55	SPD_0513	cysE	serine O-acetyltransferase	55	SPD_0513	55	Shell
SPD_0704	yhbU_1	protease	55	SPD_0704	yhbU_1	protease	55	SPD_0704	yhbU_1	protease	55	SPD_0704	yhbU_1	protease	55	SPD_0704	yhbU_1	protease	55	SPD_0704	55	Shell
SPD_0715	rppH	MutT/NUDIX hydrolase family protein	55	SPD_0715	rppH	MutT/NUDIX hydrolase family protein	55	SPD_0715	rppH	MutT/NUDIX hydrolase family protein	55	SPD_0715	rppH	MutT/NUDIX hydrolase family protein	55	SPD_0715	rppH	MutT/NUDIX hydrolase family protein	55	SPD_0715	55	Shell
SPD_0761	A66_00785	hypothetical protein	55	SPD_0761	SpnNT_01442	hypothetical protein	55	SPD_0761	SPP_0874	hypothetical protein	55	SPD_0761	BUM80_01840	hypothetical protein	55	SPD_0761	NCTC7466_00789	hypothetical protein	55	SPD_0761	55	Shell
SPD_0799	HMPREF0837_11582	hypothetical protein	55	SPD_0799	SPNINV200_08290	hypothetical protein	55	SPD_0799	SPG_0832	hypothetical protein	55	SPD_0799	SPND219_00911	hypothetical protein	55	SPD_0799	BWQ98_04590	hypothetical protein	55	SPD_0799	55	Shell
SPD_0836	cvfB	s1 RNA binding domain protein	55	SPD_0836	cvfB	s1 RNA binding domain protein	55	SPD_0836	cvfB	s1 RNA binding domain protein	55	SPD_0836	cvfB	s1 RNA binding domain protein	55	SPD_0836	cvfB	s1 RNA binding domain protein	55	SPD_0836	55	Shell
SPD_0895	hemH	ferrochelatase	55	SPD_0895	hemH	ferrochelatase	55	SPD_0895	hemH	ferrochelatase	55	SPD_0895	hemH	ferrochelatase	55	SPD_0895	hemH	ferrochelatase	55	SPD_0895	55	Shell
SPD_1137	yheS_1	ABC transporter ATP-binding protein	55	SPD_1137	yheS_1	ABC transporter ATP-binding protein	55	SPD_1137	yheS_1	ABC transporter ATP-binding protein	55	SPD_1137	yheS_1	ABC transporter ATP-binding protein	55	SPD_1137	yheS_1	ABC transporter ATP-binding protein	56	SPD_1137	55	Shell
SPD_1379	PCS8235_01229	hypothetical protein	55	SPD_1379	SPAT_1426	hypothetical protein	55	SPD_1379	SP70585_1590	hypothetical protein	55	SPD_1379	SP70585_1590	hypothetical protein	55	SPD_1379	SPH_1663	hypothetical protein	55	SPD_1379	55	Shell
SPD_1538	SPV_1538	hypothetical protein	55	SPD_1538	SPCG_1700	hypothetical protein	55	SPD_1538	SPD_1538	hypothetical protein	55	SPD_1538	SP670_1821	hypothetical protein	55	SPD_1538	SPND219_01767	hypothetical protein	55	SPD_1538	55	Shell
SPD_1567	trxA	thioredoxin	55	SPD_1567	trxA	thioredoxin	55	SPD_1567	trxA	thioredoxin	55	SPD_1567	trxA	thioredoxin	55	SPD_1567	trxA	thioredoxin	55	SPD_1567	55	Shell
SPD_1624	T308_08350	hypothetical protein	55	SPD_1624	SPP_1841	hypothetical protein	55	SPD_1624	T308_08350	hypothetical protein	55	SPD_1624	BOC72_01660	hypothetical protein	55	SPD_1624	KK0381_12660	hypothetical protein	55	SPD_1624	55	Shell
SPD_1708	tnpA	transposase	55	SPD_1708	tnpA	transposase	55	SPD_1708	tnpA	transposase	55	SPD_1708	tnpA	ISL3 family transposase	52	SPD_1708	tnpA	transposase	55	SPD_1708	55	Shell
SPD_1732	SPAT_1797	hypothetical protein	55	SPD_1732	SPAP_1950	hypothetical protein	55	SPD_1732	NCTC7466_01769	hypothetical protein	55	SPD_1732	SPNHU15_01953	hypothetical protein	55	SPD_1732	spr1747	hypothetical protein	55	SPD_1732	55	Shell
SPD_1754	SPNHU15_01969	bacteriocin-associated integral membrane protein	55	SPD_1754	SPD_1754	bacteriocin-associated integral membrane protein	55	SPD_1754	SP670_2035	bacteriocin-associated integral membrane protein	55	SPD_1754	SPCG_1921	bacteriocin-associated integral membrane protein	55	SPD_1754	SPND219_01991	bacteriocin-associated integral membrane protein	55	SPD_1754	55	Shell
SPD_1759	rpoB	DNA-directed RNA polymerase subunit beta	55	SPD_1759	rpoB	DNA-directed RNA polymerase subunit beta	55	SPD_1759	rpoB	DNA-directed RNA polymerase subunit beta	52	SPD_1759	rpoB	DNA-directed RNA polymerase subunit beta	52	SPD_1759	rpoB	DNA-directed RNA polymerase subunit beta	55	SPD_1759	55	Shell
SPD_0087	C4N11_00510	hypothetical protein	54	SPD_0087	BOC72_00082	hypothetical protein	54	SPD_0087	HMPREF1038_00151	hypothetical protein	54	SPD_0087	MDRSPN_00081	hypothetical protein	54	SPD_0087	SPN034183_01230	hypothetical protein	54	SPD_0087	54	Shell
SPD_0409	ilvA	threonine dehydratase	54	SPD_0409	ilvA	threonine dehydratase	54	SPD_0409	ilvA	threonine dehydratase	54	SPD_0409	ilvA	threonine dehydratase	54	SPD_0409	ilvA	threonine dehydratase	54	SPD_0409	54	Shell
SPD_0559	SPNINV200_05670	PTS system transporter subunit IIA	53	SPD_0559	SP670_0700	PTS system transporter subunit IIA	54	SPD_0559	C1H54_03120	PTS system transporter subunit IIA	54	SPD_0559	SPAP_0631	PTS fructose transporter subunit IIA	50	SPD_0559	SPAT_0592	PTS system transporter subunit IIA	54	SPD_0559	54	Shell
SPD_0636	spxB	pyruvate oxidase	54	SPD_0636	spxB	pyruvate oxidase	54	SPD_0636	spxB	pyruvate oxidase	54	SPD_0636	spxB	pyruvate oxidase	54	SPD_0636	spxB	pyruvate oxidase	54	SPD_0636	54	Shell
SPD_0796	KK0981_28760	hypothetical protein	54	SPD_0796	SPCG_0880	hypothetical protein	54	SPD_0796	SP7UMMC_09747	hypothetical protein	54	SPD_0796	SPND141_00894	hypothetical protein	54	SPD_0796	SPAT_0840	hypothetical protein	54	SPD_0796	54	Shell
SPD_0923	NCTC12977_00502	hypothetical protein	54	SPD_0923	A66_00947	hypothetical protein	54	SPD_0923	CWI64_00865	hypothetical protein	54	SPD_0923	CWI64_00865	hypothetical protein	54	SPD_0923	BMJ42_01075	hypothetical protein	54	SPD_0923	54	Shell
SPD_0975	radC	DNA repair protein RadC	54	SPD_0975	radC	DNA repair protein RadC	54	SPD_0975	radC	DNA repair protein RadC	54	SPD_0975	radC	DNA repair protein RadC	54	SPD_0975	radC	DNA repair protein RadC	54	SPD_0975	54	Shell
SPD_1086	mutY	A/G-specific adenine glycosylase	54	SPD_1086	mutY	A/G-specific adenine glycosylase	54	SPD_1086	mutY	A/G-specific adenine glycosylase	54	SPD_1086	mutY	A/G-specific adenine glycosylase	54	SPD_1086	mutY	A/G-specific adenine glycosylase	54	SPD_1086	54	Shell
SPD_1223	SP670_0906	hypothetical protein	54	SPD_1223	HMPREF0837_11156	hypothetical protein	54	SPD_1223	SPND141_01336	hypothetical protein	54	SPD_1223	SPP_1410	hypothetical protein	54	SPD_1223	SPP_1410	hypothetical protein	54	SPD_1223	54	Shell
SPD_1324	NCTC7466_01355	hypothetical protein	54	SPD_1324	SPT_1432	hypothetical protein	54	SPD_1324	SPG_1419	hypothetical protein	54	SPD_1324	SPJ_1396	hypothetical protein	54	SPD_1324	A66_01328	hypothetical protein	54	SPD_1324	54	Shell
SPD_1802	SPD_1802	hypothetical protein	54	SPD_1802	SPN994039_17570	hypothetical protein	54	SPD_1802	MYY_1926	hypothetical protein	54	SPD_1802	SPNOXC17640	hypothetical protein	54	SPD_1802	SP_2004	hypothetical protein	54	SPD_1802	54	Shell
SPD_1935	malC	maltodextrin ABC transporter permease	54	SPD_1935	malC	maltodextrin ABC transporter permease	54	SPD_1935	group_2286	maltodextrin ABC transporter permease	32	SPD_1935	group_2267	maltodextrin ABC transporter permease	32	SPD_1935	malC	maltodextrin ABC transporter permease	54	SPD_1935	54	Shell
SPD_0073	csoR	hypothetical protein	53	SPD_0073	csoR	hypothetical protein	53	SPD_0073	csoR	hypothetical protein	53	SPD_0073	csoR	hypothetical protein	53	SPD_0073	csoR	hypothetical protein	53	SPD_0073	53	Shell
SPD_0108	macB_1	ABC transporter ATP-binding protein	53	SPD_0108	macB_1	ABC transporter ATP-binding protein	53	SPD_0108	macB_1	ABC transporter ATP-binding protein	53	SPD_0108	macB_1	ABC transporter ATP-binding protein	53	SPD_0108	macB_1	ABC transporter ATP-binding protein	53	SPD_0108	53	Shell
SPD_0189	A66_00202	GNAT family acetyltransferase	53	SPD_0189	SPN034183_02340	GNAT family acetyltransferase	53	SPD_0189	C4N11_01045	GNAT family acetyltransferase	53	SPD_0189	C1H54_01165	GNAT family acetyltransferase	53	SPD_0189	SPN034183_02340	GNAT family acetyltransferase	53	SPD_0189	53	Shell
SPD_0259	spr0255	integral membrane protein	53	SPD_0259	SP670_0351	integral membrane protein	53	SPD_0259	CXP32_01390	integral membrane protein	53	SPD_0259	SPND122_00287	integral membrane protein	53	SPD_0259	SPNOXC02970	integral membrane protein	53	SPD_0259	53	Shell
SPD_0285	yicI	glycosyl hydrolase, family 31	53	SPD_0285	yicI	glycosyl hydrolase, family 31	61	SPD_0285	yicI	glycosyl hydrolase, family 31	53	SPD_0285	yicI	glycosyl hydrolase, family 31	53	SPD_0285	yicI	glycosyl hydrolase, family 31	53	SPD_0285	53	Shell
SPD_0287	hysA	hyaluronate lyase	53	SPD_0287	hysA	hyaluronate lyase	53	SPD_0287	hysA	hyaluronate lyase	53	SPD_0287	hysA	hyaluronate lyase	53	SPD_0287	hysA	hyaluronate lyase	53	SPD_0287	53	Shell
SPD_0507	SPNU_0555	endonuclease/exonuclease/phosphatase family	53	SPD_0507	SPP_0598	endonuclease/exonuclease/phosphatase family	53	SPD_0507	HMPREF1038_00606	endonuclease/exonuclease/phosphatase family	53	SPD_0507	spr0510	endonuclease/exonuclease/phosphatase family	53	SPD_0507	SPOH_0490	endonuclease/exonuclease/phosphatase family	53	SPD_0507	53	Shell
SPD_0553	C1H54_03090	hypothetical protein	53	SPD_0553	ASP0581_05950	hypothetical protein	53	SPD_0553	SPAT_0585	hypothetical protein	53	SPD_0553	BOC71_00596	hypothetical protein	53	SPD_0553	SPV_0553	hypothetical protein	53	SPD_0553	53	Shell
SPD_0710	ezrA	septation ring formation regulator EzrA	53	SPD_0710	ezrA	septation ring formation regulator EzrA	53	SPD_0710	ezrA	septation ring formation regulator EzrA	53	SPD_0710	ezrA	septation ring formation regulator EzrA	53	SPD_0710	ezrA	septation ring formation regulator EzrA	53	SPD_0710	53	Shell
SPD_1482	SPH_1777	MutT/nudix family protein	53	SPD_1482	SPN034156_05530	MutT/nudix family protein	53	SPD_1482	SPNHU15_00125	MutT/nudix family protein	53	SPD_1482	C1H54_08125	MutT/nudix family protein	53	SPD_1482	BOC72_01512	MutT/nudix family protein	53	SPD_1482	53	Shell
SPD_1617	pfbA	cell wall surface anchor family protein	53	SPD_1617	pfbA	cell wall surface anchor family protein	53	SPD_1617	pfbA	cell wall surface anchor family protein	53	SPD_1617	pfbA	cell wall surface anchor family protein	53	SPD_1617	pfbA	cell wall surface anchor family protein	53	SPD_1617	53	Shell
SPD_1729	SPNU_1866	hypothetical protein	53	SPD_1729	BWQ98_09250	hypothetical protein	55	SPD_1729	NCTC7466_01766	DUF4231 domain-containing protein	20	SPD_1729	spr1743	DUF4231 domain-containing protein	11	SPD_1729	spr1743	DUF4231 domain-containing protein	20	SPD_1729	53	Shell
SPD_1745	group_1603	transcriptional activator	53	SPD_1745	group_1613	transcriptional activator	53	SPD_1745	group_1606	transcriptional activator	53	SPD_1745	group_1586	transcriptional activator	53	SPD_1745	group_1580	transcriptional activator	53	SPD_1745	53	Shell
SPD_1758	rpoC	DNA-directed RNA polymerase subunit beta'	53	SPD_1758	rpoC	DNA-directed RNA polymerase subunit beta'	53	SPD_1758	rpoC	DNA-directed RNA polymerase subunit beta'	53	SPD_1758	rpoC	DNA-directed RNA polymerase subunit beta'	53	SPD_1758	rpoC	DNA-directed RNA polymerase subunit beta'	53	SPD_1758	53	Shell
SPD_1905	argS	arginyl-tRNA synthetase	53	SPD_1905	argS	arginyl-tRNA synthetase	53	SPD_1905	argS	arginyl-tRNA synthetase	53	SPD_1905	argS	arginyl-tRNA synthetase	53	SPD_1905	argS	arginyl-tRNA synthetase	53	SPD_1905	53	Shell
SPD_1916	SPNHU17_02138	transcriptional regulator	53	SPD_1916	SP4UMMC_07190	transcriptional regulator	53	SPD_1916	spr1901	transcriptional regulator	53	SPD_1916	BMJ42_02164	transcriptional regulator	53	SPD_1916	KK0381_15700	transcriptional regulator	53	SPD_1916	53	Shell
SPD_2002	dltD	D-alanyl-lipoteichoic acid biosynthesis protein DltD	53	SPD_2002	dltD	D-alanyl-lipoteichoic acid biosynthesis protein DltD	53	SPD_2002	dltD	D-alanyl-lipoteichoic acid biosynthesis protein DltD	53	SPD_2002	dltD	D-alanyl-lipoteichoic acid biosynthesis protein DltD	53	SPD_2002	dltD	D-alanyl-lipoteichoic acid biosynthesis protein DltD	53	SPD_2002	53	Shell
SPD_2007	SP5UMMC_03642	major facilitator family transport protein	32	SPD_2007	NCTC12977_01628	permease of the major facilitator superfamily	50	SPD_2007	SPN034156_10030	MFS transporter	53	SPD_2007	SPN994038_19150	MFS transporter	53	SPD_2007	SP3UMMC_02235	MFS transporter	53	SPD_2007	53	Shell
SPD_2012	glpO	alpha-glycerophosphate oxidase	53	SPD_2012	glpO	alpha-glycerophosphate oxidase	53	SPD_2012	glpO	alpha-glycerophosphate oxidase	53	SPD_2012	glpO	alpha-glycerophosphate oxidase	53	SPD_2012	glpO	alpha-glycerophosphate oxidase	52	SPD_2012	53	Shell
SPD_2017	cbpA	choline-binding surface protein A	53	SPD_2017	cbpA	choline-binding surface protein A	53	SPD_2017	cbpA	choline-binding surface protein A	53	SPD_2017	cbpA	choline-binding surface protein A	53	SPD_2017	cbpA	choline-binding surface protein A	53	SPD_2017	53	Shell
SPD_0009	NCTC13276_00009	hypothetical protein	52	SPD_0009	SpnNT_00031	hypothetical protein	52	SPD_0009	SP70585_0009	hypothetical protein	52	SPD_0009	SPD_0009	hypothetical protein	52	SPD_0009	SPAT_0009	hypothetical protein	52	SPD_0009	52	Shell
SPD_0107	SPNINV200_01000	amino acid ABC transporter permease	52	SPD_0107	HMPREF1038_00171	ABC transporter membrane-spanning permease - amino acid transport	52	SPD_0107	SPND219_00134	ABC transporter membrane-spanning permease - amino acid transport	52	SPD_0107	C1H54_00710	amino acid ABC transporter permease	52	SPD_0107	SPND219_00134	ABC transporter membrane-spanning permease - amino acid transport	52	SPD_0107	52	Shell
SPD_0442	pyrG	CTP synthase	52	SPD_0442	pyrG	CTP synthase	52	SPD_0442	pyrG	CTP synthase	52	SPD_0442	pyrG	CTP synthase	52	SPD_0442	pyrG	CTP synthase	52	SPD_0442	52	Shell
SPD_0447	glnR	HTH-type transcriptional regulator GlnR	51	SPD_0447	glnR	HTH-type transcriptional regulator GlnR	45	SPD_0447	glnR	HTH-type transcriptional regulator GlnR	52	SPD_0447	glnR	HTH-type transcriptional regulator GlnR	52	SPD_0447	glnR	HTH-type transcriptional regulator GlnR	53	SPD_0447	52	Shell
SPD_0579	lytB_1	choline binding protein	52	SPD_0579	lytB_1	choline binding protein	52	SPD_0579	lytB_2	choline binding protein	52	SPD_0579	lytB_2	choline binding protein	52	SPD_0579	lytB_2	choline binding protein	52	SPD_0579	52	Shell
SPD_0612	SPNOXC06380	hypothetical protein	52	SPD_0612	SPG_0635	hypothetical protein	52	SPD_0612	HMPREF0837_10985	hypothetical protein	52	SPD_0612	BOC72_00652	hypothetical protein	52	SPD_0612	SP5UMMC_07007	hypothetical protein	52	SPD_0612	52	Shell
SPD_0917	yfhA	ABC transporter membrane-spanning permease - iron transport	52	SPD_0917	yfhA	ferric enterobactin transport protein	52	SPD_0917	yfhA	iron ABC transporter permease	52	SPD_0917	yfhA	iron ABC transporter permease	52	SPD_0917	yfhA	iron ABC transporter permease	52	SPD_0917	52	Shell
SPD_1564	SP670_1847	integral membrane protein	52	SPD_1564	SP670_1847	integral membrane protein	52	SPD_1564	SPD_1564	integral membrane protein	52	SPD_1564	PCS8235_01419	integral membrane protein	52	SPD_1564	NCTC7466_01597	integral membrane protein	52	SPD_1564	52	Shell
SPD_1711	ssbB	single-stranded DNA-binding protein	52	SPD_1711	ssbB	single-stranded DNA-binding protein	52	SPD_1711	ssbB	single-stranded DNA-binding protein	52	SPD_1711	ssbB	single-stranded DNA-binding protein	52	SPD_1711	ssbB	single-stranded DNA-binding protein	52	SPD_1711	52	Shell
SPD_1776	purR	pur operon repressor	52	SPD_1776	purR	pur operon repressor	52	SPD_1776	purR	pur operon repressor	50	SPD_1776	purR	pur operon repressor	54	SPD_1776	purR	pur operon repressor	52	SPD_1776	52	Shell
SPD_0035	SpnNT_00053	hypothetical protein	51	SPD_0035	ASP0581_00260	hypothetical protein	51	SPD_0035	BUM80_09280	hypothetical protein	51	SPD_0035	DA395_00410	hypothetical protein	51	SPD_0035	SPNHU17_00072	hypothetical protein	51	SPD_0035	51	Shell
SPD_0120	NCTC7466_00119	hypothetical protein	51	SPD_0120	SPND219_00148	hypothetical protein	51	SPD_0120	SPV_0120	hypothetical protein	51	SPD_0120	ERS445053_00364	hypothetical protein	51	SPD_0120	NCTC7466_00119	hypothetical protein	51	SPD_0120	51	Shell
SPD_0242	SPCG_0270	hypothetical protein	51	SPD_0242	SP4UMMC_02434	hypothetical protein	51	SPD_0242	C4N11_01320	hypothetical protein	51	SPD_0242	SPOH_0234	hypothetical protein	51	SPD_0242	SP6UMMC_07938	hypothetical protein	51	SPD_0242	51	Shell
SPD_0446	MYY_0566	hypothetical protein	51	SPD_0446	SPAT_0476	putative membrane protein	42	SPD_0446	PCS8235_00226	hypothetical protein	56	SPD_0446	SPND122_00506	hypothetical protein	55	SPD_0446	NCTC13276_00449	hypothetical protein	44	SPD_0446	51	Shell
SPD_0512	pnp	polyribonucleotide nucleotidyltransferase	51	SPD_0512	pnp	polyribonucleotide nucleotidyltransferase	52	SPD_0512	pnp	polyribonucleotide nucleotidyltransferase	51	SPD_0512	pnp	polyribonucleotide nucleotidyltransferase	51	SPD_0512	pnp	polyribonucleotide nucleotidyltransferase	52	SPD_0512	51	Shell
SPD_0537	KK0381_01030	peptidase	51	SPD_0537	NCTC11902_00576	proteinase	51	SPD_0537	SPOH_0518	peptidase	49	SPD_0537	SPN994038_05540	proteinase	49	SPD_0537	MYY_0666	proteinase	49	SPD_0537	51	Shell
SPD_0618	yecS_3	amino acid ABC transporter permease	51	SPD_0618	glnM_2	amino acid ABC transporter permease	51	SPD_0618	yecS_3	amino acid ABC transporter permease	51	SPD_0618	glnM_2	amino acid ABC transporter permease	51	SPD_0618	glnM_2	amino acid ABC transporter permease	51	SPD_0618	51	Shell
SPD_0928	SPNU_0999	hypothetical protein	51	SPD_0928	MYY_02845	hypothetical protein	51	SPD_0928	ASP0581_09870	hypothetical protein	50	SPD_0928	SPND141_01038	hypothetical protein	51	SPD_0928	BOC72_01069	hypothetical protein	51	SPD_0928	51	Shell
SPD_1035	dhaM	sugar phosphotransferase system (PTS), fructose family, IIA component	51	SPD_1035	dhaM	sugar phosphotransferase system (PTS), fructose family, IIA component	51	SPD_1035	dhaM	sugar phosphotransferase system (PTS), fructose family, IIA component	51	SPD_1035	dhaM	sugar phosphotransferase system (PTS), fructose family, IIA component	51	SPD_1035	dhaM	sugar phosphotransferase system (PTS), fructose family, IIA component	51	SPD_1035	51	Shell
SPD_1310	SPG_1407	hypothetical protein	51	SPD_1310	SPNHU17_01520	hypothetical protein	51	SPD_1310	SPNOXC13020	hypothetical protein	51	SPD_1310	SP5UMMC_07202	hypothetical protein	51	SPD_1310	BMJ42_01439	hypothetical protein	51	SPD_1310	51	Shell
SPD_1454	SPND122_01564	hypothetical protein	51	SPD_1454	SP70585_1683	hypothetical protein	51	SPD_1454	SPG_1552	hypothetical protein	51	SPD_1454	NCTC7466_01486	hypothetical protein	51	SPD_1454	KK1157_11510	hypothetical protein	51	SPD_1454	51	Shell
SPD_1574	mutT	7,8-dihydro-8-oxoguanine-triphosphatase	51	SPD_1574	ASP0581_17080	7,8-dihydro-8-oxoguanine-triphosphatase	51	SPD_1574	KK0981_37540	7,8-dihydro-8-oxoguanine-triphosphatase	51	SPD_1574	SPN994039_15440	7,8-dihydro-8-oxoguanine-triphosphatase	51	SPD_1574	PCS8235_01434	7,8-dihydro-8-oxoguanine-triphosphatase	51	SPD_1574	51	Shell
SPD_1594	SPN994038_15830	transcriptional regulator	51	SPD_1594	SpnNT_01849	transcriptional regulator	51	SPD_1594	SPN034156_06640	transcriptional regulator	51	SPD_1594	A66_01617	transcriptional regulator	51	SPD_1594	SPG_1705	transcriptional regulator	51	SPD_1594	51	Shell
SPD_2062	tRNA-Glu	tRNA-Glu	51	SPD_2062	tRNA-Glu	tRNA-Glu	51	SPD_2062	tRNA-Glu	tRNA-Glu	51	SPD_2062	tRNA-Glu	tRNA-Glu	51	SPD_2062	tRNA-Glu	tRNA-Glu	51	SPD_2062	51	Shell
SPD_0097	cynX	cyanate permease	50	SPD_0097	cynX	cyanate permease	50	SPD_0097	cynX	cyanate permease	50	SPD_0097	cynX	cyanate permease	50	SPD_0097	cynX	cyanate permease	51	SPD_0097	50	Shell
SPD_0188	SPND122_00214	hypothetical protein	50	SPD_0188	SPNHU17_00274	hypothetical protein	50	SPD_0188	SPN994039_02220	hypothetical protein	50	SPD_0188	PCS8235_01628	hypothetical protein	50	SPD_0188	SP5UMMC_05593	hypothetical protein	50	SPD_0188	50	Shell
SPD_0240	SP6UMMC_07913	acetyltransferase (GNAT) family protein	50	SPD_0240	SPAP_0305	acetyltransferase, gnat family	50	SPD_0240	NCTC7466_00247	acetyltransferase (GNAT) family protein	50	SPD_0240	NCTC13276_00246	acetyltransferase, gnat family	50	SPD_0240	SPP_0308	acetyltransferase, gnat family	50	SPD_0240	50	Shell
SPD_0491	SP6UMMC_06514	hypothetical protein	50	SPD_0491	SP670_0628	hypothetical protein	50	SPD_0491	BWQ98_02605	hypothetical protein	50	SPD_0491	SP7UMMC_08855	hypothetical protein	50	SPD_0491	SpnNT_00507	hypothetical protein	50	SPD_0491	50	Shell
SPD_0510	metE	5-methyltetrahydropteroyltriglutamate-- homocysteine S-methyltransferase	50	SPD_0510	metE	5-methyltetrahydropteroyltriglutamate-- homocysteine S-methyltransferase	50	SPD_0510	metE	5-methyltetrahydropteroyltriglutamate-- homocysteine S-methyltransferase	50	SPD_0510	metE	5-methyltetrahydropteroyltriglutamate-- homocysteine S-methyltransferase	50	SPD_0510	metE	5-methyltetrahydropteroyltriglutamate-- homocysteine S-methyltransferase	50	SPD_0510	50	Shell
SPD_0527	nagAa	oxidoreductase	50	SPD_0527	nagAa	oxidoreductase	50	SPD_0527	nagAa	oxidoreductase	50	SPD_0527	nagAa	oxidoreductase	50	SPD_0527	nagAa	oxidoreductase	50	SPD_0527	50	Shell
SPD_0621	lctO	L-lactate oxidase	50	SPD_0621	lctO	L-lactate oxidase	48	SPD_0621	lctO	L-lactate oxidase	50	SPD_0621	lctO	L-lactate oxidase	50	SPD_0621	lctO	L-lactate oxidase	39	SPD_0621	50	Shell
SPD_0839	SP670_1371	acetyltransferase	50	SPD_0839	SP_0950	N-acetyltransferase	50	SPD_0839	BUM80_02285	N-acetyltransferase	50	SPD_0839	SP3UMMC_00180	acetyltransferase	50	SPD_0839	BOC72_01180	N-acetyltransferase	50	SPD_0839	50	Shell
SPD_0846	SPN994038_08470	hypothetical protein	50	SPD_0846	NCTC12977_00424	hypothetical protein	50	SPD_0846	spr0860	hypothetical protein	50	SPD_0846	SPD_0846	hypothetical protein	53	SPD_0846	SPNA45_01256	hypothetical protein	50	SPD_0846	50	Shell
SPD_1045	SP5UMMC_07571	hypothetical protein	50	SPD_1045	HMPREF0837_11315	hypothetical protein	50	SPD_1045	SPJ_1101	hypothetical protein	50	SPD_1045	HMPREF0837_11315	hypothetical protein	50	SPD_1045	SP_1183	hypothetical protein	50	SPD_1045	50	Shell
SPD_1075	nirC	formate-nitrate transporter	50	SPD_1075	nirC	formate-nitrate transporter	50	SPD_1075	nirC	formate/nitrate transporter	29	SPD_1075	nirC	formate-nitrate transporter	50	SPD_1075	nirC	formate/nitrate transporter	29	SPD_1075	50	Shell
SPD_1110	SPAT_1157	hypothetical protein	50	SPD_1110	NCTC12977_00696	hypothetical protein	50	SPD_1110	SPN034156_02090	hypothetical protein	50	SPD_1110	SPNHU17_01289	hypothetical protein	50	SPD_1110	MYY_0988	hypothetical protein	50	SPD_1110	50	Shell
SPD_1120	topA	DNA topoisomerase I	50	SPD_1120	topA	DNA topoisomerase I	50	SPD_1120	topA	DNA topoisomerase I	50	SPD_1120	topA	DNA topoisomerase I	50	SPD_1120	topA	DNA topoisomerase I	50	SPD_1120	50	Shell
SPD_1330	yecS_2	amino acid ABC transporter permease	50	SPD_1330	yecS_2	amino acid ABC transporter permease	50	SPD_1330	yecS_2	amino acid ABC transporter permease	50	SPD_1330	yecS_2	amino acid ABC transporter permease	50	SPD_1330	yecS_2	amino acid ABC transporter permease	50	SPD_1330	50	Shell
SPD_1449	BWQ98_07720	metallophosphoesterase	50	SPD_1449	SPNINV200_14610	metallophosphoesterase	62	SPD_1449	MYY_1564	metallophosphoesterase	46	SPD_1449	BWQ98_07720	metallophosphoesterase	48	SPD_1449	SPD_1449	metallophosphoesterase	41	SPD_1449	50	Shell
SPD_1771	yjfA	SpoU rRNA Methylase family protein	50	SPD_1771	yjfA	SpoU rRNA Methylase family protein	51	SPD_1771	yjfA	SpoU rRNA Methylase family protein	62	SPD_1771	yjfA	SpoU rRNA Methylase family protein	52	SPD_1771	yjfA	SpoU rRNA Methylase family protein	62	SPD_1771	50	Shell
SPD_1901	SP5UMMC_09337	transposase	50	SPD_1901	SPP_2129	transposase	49	SPD_1901	NCTC13276_01930	transposase	50	SPD_1901	SPOH_1927	transposase	50	SPD_1901	SPND219_02114	transposase	49	SPD_1901	50	Shell
SPD_1995	fucK	putative fuculokinase	50	SPD_1995	fucK	rhamnulokinase	40	SPD_1995	fucK	putative fuculokinase	50	SPD_1995	fucK	putative fuculokinase	50	SPD_1995	fucK	rhamnulokinase	40	SPD_1995	50	Shell
SPD_2028	cbpD	choline binding protein D	50	SPD_2028	cbpD	choline binding protein D	50	SPD_2028	cbpD	choline binding protein D	50	SPD_2028	cbpD	choline binding protein D	50	SPD_2028	cbpD	choline binding protein D	50	SPD_2028	50	Shell
SPD_0117	C1H54_00790	hypothetical protein	49	SPD_0117	SPND141_00129	hypothetical protein	46	SPD_0117	SPND141_00129	hypothetical protein	45	SPD_0117	SP4UMMC_03124	hypothetical protein	49	SPD_0117	0	0	0	0	49	Shell
SPD_0355	cbpG	hypothetical protein	49	SPD_0355	cbpG	hypothetical protein	49	SPD_0355	cbpG	hypothetical protein	49	SPD_0355	cbpG	hypothetical protein	49	SPD_0355	cbpG	hypothetical protein	49	SPD_0355	49	Shell
SPD_0532	recJ	single-stranded-DNA-specific exonuclease RecJ	49	SPD_0532	recJ	single-stranded-DNA-specific exonuclease RecJ	49	SPD_0532	recJ	single-stranded-DNA-specific exonuclease RecJ	49	SPD_0532	recJ	single-stranded-DNA-specific exonuclease RecJ	49	SPD_0532	recJ	single-stranded-DNA-specific exonuclease RecJ	49	SPD_0532	49	Shell
SPD_0595	SPV_0595	lactococcin 972 family bacteriocin	49	SPD_0595	SPND122_00689	lactococcin 972 family bacteriocin	49	SPD_0595	spr0600	lactococcin 972 family bacteriocin	49	SPD_0595	SPP_0704	lactococcin 972 family bacteriocin	49	SPD_0595	C3Y86_03115	lactococcin 972 family bacteriocin	49	SPD_0595	49	Shell
SPD_0748	parC	DNA topoisomerase IV subunit A	49	SPD_0748	parC	DNA topoisomerase IV subunit A	49	SPD_0748	parC	DNA topoisomerase IV subunit A	49	SPD_0748	parC	DNA topoisomerase IV subunit A	49	SPD_0748	parC	DNA topoisomerase IV subunit A	49	SPD_0748	49	Shell
SPD_0781	carB2	carbamoylphosphate synthase large subunit	52	SPD_0781	carB2	hypothetical protein	44	SPD_0781	carB2	carbamoylphosphate synthase large subunit	49	SPD_0781	carB2	carbamoylphosphate synthase large subunit	49	SPD_0781	carB2	carbamoylphosphate synthase large subunit	44	SPD_0781	49	Shell
SPD_1067	xseA	exodeoxyribonuclease VII large subunit	49	SPD_1067	xseA	exodeoxyribonuclease VII large subunit	49	SPD_1067	xseA	exodeoxyribonuclease VII large subunit	49	SPD_1067	xseA	exodeoxyribonuclease VII large subunit	49	SPD_1067	xseA	exodeoxyribonuclease VII large subunit	49	SPD_1067	49	Shell
SPD_1673	gtfA	sucrose phosphorylase	49	SPD_1673	gtfA	sucrose phosphorylase	49	SPD_1673	gtfA	sucrose phosphorylase	49	SPD_1673	gtfA	sucrose phosphorylase	49	SPD_1673	gtfA	sucrose phosphorylase	49	SPD_1673	49	Shell
SPD_2009	KK0981_41990	hypothetical protein	49	SPD_2009	SPN034156_10050	hypothetical protein	49	SPD_2009	SPCG_2149	hypothetical protein	49	SPD_2009	SPND122_02116	hypothetical protein	49	SPD_2009	C3Y86_10650	hypothetical protein	49	SPD_2009	49	Shell
SPD_0046	blpO	bacteriocin BlpO	48	SPD_0046	blpO	bacteriocin BlpO	48	SPD_0046	blpO_1	hypothetical protein	48	SPD_0046	blpO	hypothetical protein	48	SPD_0046	blpO_1	bacteriocin BlpO	48	SPD_0046	48	Shell
SPD_0051	purC	phosphoribosylaminoimidazole-succinocarboxamide synthase	48	SPD_0051	purC	phosphoribosylaminoimidazole-succinocarboxamide synthase	48	SPD_0051	purC	phosphoribosylaminoimidazole-succinocarboxamide synthase	61	SPD_0051	purC	phosphoribosylaminoimidazole-succinocarboxamide synthase	61	SPD_0051	purC	phosphoribosylaminoimidazole-succinocarboxamide synthase	61	SPD_0051	48	Shell
SPD_0224	potH	iron ABC transporter membrane-spanning permease	48	SPD_0224	potH	iron ABC transporter membrane-spanning permease	48	SPD_0224	potH	iron ABC transporter membrane-spanning permease	48	SPD_0224	potH	iron ABC transporter membrane-spanning permease	48	SPD_0224	potH	iron ABC transporter membrane-spanning permease	48	SPD_0224	48	Shell
SPD_0250	pulA	pullulanase	48	SPD_0250	pulA	pullulanase	48	SPD_0250	pulA	pullulanase	48	SPD_0250	pulA	pullulanase	48	SPD_0250	pulA	pullulanase	48	SPD_0250	48	Shell
SPD_0484	SPOH_0466	hypothetical protein	48	SPD_0484	SP670_0621	hypothetical protein	48	SPD_0484	PCS8235_00282	hypothetical protein	58	SPD_0484	SPN034156_15610	hypothetical protein	38	SPD_0484	SPT_0588	hypothetical protein	58	SPD_0484	48	Shell
SPD_0644	mutX_1	MutT/nudix family protein	48	SPD_0644	mutX_1	MutT/nudix family protein	48	SPD_0644	mutX_1	MutT/nudix family protein	48	SPD_0644	mutX_1	MutT/nudix family protein	48	SPD_0644	mutX_1	MutT/nudix family protein	48	SPD_0644	48	Shell
SPD_0662	mapP	endonuclease/exonuclease/phosphatase family protein	48	SPD_0662	mapP	endonuclease/exonuclease/phosphatase family protein	48	SPD_0662	mapP	endonuclease/exonuclease/phosphatase family protein	48	SPD_0662	mapP	endonuclease/exonuclease/phosphatase family protein	48	SPD_0662	mapP	endonuclease/exonuclease/phosphatase family protein	48	SPD_0662	48	Shell
SPD_0663	rheB	ATP-dependent RNA helicase	48	SPD_0663	rheB	ATP-dependent RNA helicase	48	SPD_0663	rheB	ATP-dependent RNA helicase	48	SPD_0663	rheB	ATP-dependent RNA helicase	48	SPD_0663	rheB	ATP-dependent RNA helicase	48	SPD_0663	48	Shell
SPD_1038	phpA	pneumococcal histidine triad protein A precursor	48	SPD_1038	phpA	histidine motif-containing protein	45	SPD_1038	phpA	pneumococcal histidine triad protein A precursor	43	SPD_1038	phpA	histidine motif-containing protein	47	SPD_1038	phpA	histidine motif-containing protein	45	SPD_1038	48	Shell
SPD_1506	axeA	acetyl xylan esterase	48	SPD_1506	axeA	acetyl xylan esterase	48	SPD_1506	axeA	acetyl xylan esterase	48	SPD_1506	cah	acetyl xylan esterase	48	SPD_1506	axeA	acetyl xylan esterase	48	SPD_1506	48	Shell
SPD_1973	NCTC12977_01598	antigen, cell wall surface anchor family	48	SPD_1973	SP70585_2273	antigen, cell wall surface anchor family	48	SPD_1973	HMPREF0837_10147	antigen, cell wall surface anchor family	48	SPD_1973	NCTC12977_01598	antigen, cell wall surface anchor family	48	SPD_1973	SPV_1973	antigen, cell wall surface anchor family	48	SPD_1973	48	Shell
SPD_0092	SPND122_00097	hypothetical protein	47	SPD_0092	SpnNT_00114	hypothetical protein	47	SPD_0092	C1H54_00620	hypothetical protein	47	SPD_0092	SPNINV200_00850	hypothetical protein	50	SPD_0092	SPNINV200_00850	hypothetical protein	50	SPD_0092	47	Shell
SPD_0399	prfC	peptide chain release factor 3	47	SPD_0399	prfC	peptide chain release factor 3	47	SPD_0399	prfC	peptide chain release factor 3	47	SPD_0399	prfC	peptide chain release factor 3	47	SPD_0399	prfC	peptide chain release factor 3	47	SPD_0399	47	Shell
SPD_0468	blpR	response regulator	47	SPD_0468	blpR	response regulator	47	SPD_0468	blpR	response regulator	48	SPD_0468	blpR	response regulator	47	SPD_0468	blpR	response regulator	47	SPD_0468	47	Shell
SPD_0784	hsdR_2	type I restriction-modification system R subunit	47	SPD_0784	hsdR_2	type I restriction-modification system R subunit	47	SPD_0784	group_900	type I restriction-modification system R subunit	10	SPD_0784	group_869	type I restriction-modification system R subunit	10	SPD_0784	group_872	type I restriction-modification system R subunit	8	SPD_0784	47	Shell
SPD_0927	nplT	neopullulanase	47	SPD_0927	nplT	neopullulanase	15	SPD_0927	nplT	neopullulanase	43	SPD_0927	nplT	neopullulanase	47	SPD_0927	nplT	neopullulanase	40	SPD_0927	47	Shell
SPD_1340	atpB	ATP synthase A chain	47	SPD_1340	atpB	ATP synthase A chain	47	SPD_1340	atpB	ATP synthase A chain	47	SPD_1340	atpB	ATP synthase A chain	47	SPD_1340	atpB	ATP synthase A chain	47	SPD_1340	47	Shell
SPD_1491	MDRSPN_00512	hypothetical protein	47	SPD_1491	PCS8235_01345	hypothetical protein	47	SPD_1491	SPNHU17_01705	hypothetical protein	47	SPD_1491	PCS8235_01345	hypothetical protein	47	SPD_1491	NCTC7466_01523	hypothetical protein	47	SPD_1491	47	Shell
SPD_1542	stkP	serine/threonine protein kinase	47	SPD_1542	stkP	serine/threonine protein kinase	47	SPD_1542	stkP	serine/threonine protein kinase	47	SPD_1542	stkP	serine/threonine protein kinase	47	SPD_1542	stkP	serine/threonine protein kinase	47	SPD_1542	47	Shell
SPD_1551	SPH_1850	prevent-host-death family protein	47	SPD_1551	SPNHU15_00199	prevent-host-death family protein	47	SPD_1551	SPCG_1715	prevent-host-death family protein	47	SPD_1551	NCTC13276_01576	prevent-host-death family protein	47	SPD_1551	SPN994038_15180	prevent-host-death family protein	47	SPD_1551	47	Shell
SPD_1563	sstT	putative sodium:dicarboxylate symporter family protein	47	SPD_1563	group_497	putative sodium:dicarboxylate symporter family protein	31	SPD_1563	sstT	putative sodium:dicarboxylate symporter family protein	47	SPD_1563	sstT	putative sodium:dicarboxylate symporter family protein	36	SPD_1563	group_480	serine/threonine transporter SstT	32	SPD_1563	47	Shell
SPD_1707	group_1144	hypothetical protein	47	SPD_1707	group_1148	hypothetical protein	47	SPD_1707	group_1148	hypothetical protein	47	SPD_1707	group_1125	hypothetical protein	47	SPD_1707	group_1121	hypothetical protein	47	SPD_1707	47	Shell
SPD_2038	SPCG_2178	transposase	47	SPD_2038	MDRSPN_02022	transposase	47	SPD_2038	HMPREF0837_10225	transposase	36	SPD_2038	SPN994038_19450	transposase	47	SPD_2038	PCS8235_01866	transposase	47	SPD_2038	47	Shell
SPD_0228	SPT_0292	AraC family transcriptional regulator	46	SPD_0228	SPD_0228	AraC family transcriptional regulator	46	SPD_0228	MYY_0326	AraC family transcriptional regulator	46	SPD_0228	C1H54_01370	AraC family transcriptional regulator	46	SPD_0228	CWI64_08210	AraC family transcriptional regulator	46	SPD_0228	46	Shell
SPD_0308	clpL	ATP-dependent Clp protease ATP-binding subunit	46	SPD_0308	clpL	ATP-dependent Clp protease ATP-binding subunit	46	SPD_0308	clpL	ATP-dependent Clp protease ATP-binding subunit	46	SPD_0308	clpL	ATP-dependent Clp protease ATP-binding subunit	46	SPD_0308	clpL	ATP-dependent Clp protease ATP-binding subunit	46	SPD_0308	46	Shell
SPD_0452	xerC_1	integrase/recombinase, phage integrase family	46	SPD_0452	xerC_1	integrase/recombinase, phage integrase family	42	SPD_0452	xerC	integrase/recombinase, phage integrase family	32	SPD_0452	xerC	integrase/recombinase, phage integrase family	19	SPD_0452	xerC	integrase/recombinase, phage integrase family	19	SPD_0452	46	Shell
SPD_0482	infB	translation initiation factor IF-2	46	SPD_0482	infB	translation initiation factor IF-2	46	SPD_0482	infB	translation initiation factor IF-2	46	SPD_0482	infB	translation initiation factor IF-2	46	SPD_0482	infB	translation initiation factor IF-2	46	SPD_0482	46	Shell
SPD_0637	C4N11_03405	glyoxalase family protein	46	SPD_0637	A66_00666	glyoxalase family protein	46	SPD_0637	BOC72_00684	glyoxalase family protein	46	SPD_0637	SPT_0747	glyoxalase family protein	46	SPD_0637	MDRSPN_00567	glyoxalase family protein	46	SPD_0637	46	Shell
SPD_0883	SPND219_01002	hypothetical protein	46	SPD_0883	SPH_1098	hypothetical protein	46	SPD_0883	C1H54_04880	hypothetical protein	46	SPD_0883	SPN034156_19410	hypothetical protein	46	SPD_0883	KK0981_29600	hypothetical protein	46	SPD_0883	46	Shell
SPD_1007	glgD	glucose-1-phosphate adenylyltransferase, GlgD subunit	46	SPD_1007	glgD	glucose-1-phosphate adenylyltransferase, GlgD subunit	46	SPD_1007	glgD	glucose-1-phosphate adenylyltransferase, GlgD subunit	46	SPD_1007	glgD	glucose-1-phosphate adenylyltransferase, GlgD subunit	46	SPD_1007	glgD	glucose-1-phosphate adenylyltransferase, GlgD subunit	46	SPD_1007	46	Shell
SPD_1260	yhdJ	DNA modification methyltransferase M.XbaI	46	SPD_1260	yhdJ	DNA modification methyltransferase M.XbaI	46	SPD_1260	yhdJ	DNA modification methyltransferase M.XbaI	46	SPD_1260	yhdJ	DNA modification methyltransferase M.XbaI	46	SPD_1260	yhdJ	DNA modification methyltransferase M.XbaI	46	SPD_1260	46	Shell
SPD_1262	soxS	AraC family transcriptional regulator	46	SPD_1262	soxS	AraC family transcriptional regulator	46	SPD_1262	soxS	AraC family transcriptional regulator	46	SPD_1262	soxS	AraC family transcriptional regulator	46	SPD_1262	soxS	AraC family transcriptional regulator	46	SPD_1262	46	Shell
SPD_1263	irtA	putative ABC transporter	46	SPD_1263	irtA	ABC transporter ATP-binding protein	46	SPD_1263	irtA	ABC transporter ATP-binding protein	46	SPD_1263	irtA	putative ABC transporter	46	SPD_1263	irtA	putative ABC transporter	46	SPD_1263	46	Shell
SPD_1469	MYY_1581	hypothetical protein	46	SPD_1469	SPND141_01590	hypothetical protein	46	SPD_1469	SPV_1469	hypothetical protein	46	SPD_1469	DA395_08135	hypothetical protein	46	SPD_1469	C3Y86_07660	hypothetical protein	46	SPD_1469	46	Shell
SPD_1532	scrA	pts system, sucrose-specific iibc component	46	SPD_1532	scrA	pts system, sucrose-specific iibc component	46	SPD_1532	scrA	pts system, sucrose-specific iibc component	46	SPD_1532	scrA	pts system, sucrose-specific iibc component	46	SPD_1532	scrA	pts system, sucrose-specific iibc component	46	SPD_1532	46	Shell
SPD_1636	xylB	zinc-containing alcohol dehydrogenase	46	SPD_1636	xylB	zinc-containing alcohol dehydrogenase	46	SPD_1636	xylB	zinc-containing alcohol dehydrogenase	46	SPD_1636	xylB	zinc-containing alcohol dehydrogenase	46	SPD_1636	xylB	zinc-containing alcohol dehydrogenase	46	SPD_1636	46	Shell
SPD_1746	SPN23F19690	hypothetical protein	46	SPD_1746	CWI64_05275	hypothetical protein	46	SPD_1746	SPN034156_07960	hypothetical protein	46	SPD_1746	SP_1947	hypothetical protein	46	SPD_1746	SPT_1905	hypothetical protein	46	SPD_1746	46	Shell
SPD_1894	group_6119	tRNA-Glu	33	SPD_1894	group_6060	tRNA-Glu	28	SPD_1894	group_6105	tRNA-Glu	46	SPD_1894	group_6053	tRNA-Glu	46	SPD_1894	group_6160	tRNA-Glu	33	SPD_1894	46	Shell
SPD_1985	adhB	probable alcohol dehydrogenase	46	SPD_1985	adhB	probable alcohol dehydrogenase	46	SPD_1985	adhB	probable alcohol dehydrogenase	46	SPD_1985	adhB	probable alcohol dehydrogenase	46	SPD_1985	adhB	probable alcohol dehydrogenase	46	SPD_1985	46	Shell
SPD_2010	BUM80_08705	hypothetical protein	46	SPD_2010	SPNOXC19260	hypothetical protein	46	SPD_2010	C4N11_11560	hypothetical protein	46	SPD_2010	spr1987	hypothetical protein	46	SPD_2010	SP5UMMC_03662	hypothetical protein	46	SPD_2010	46	Shell
SPD_0086	C1H54_00585	hypothetical protein	45	SPD_0086	C4N11_00505	hypothetical protein	45	SPD_0086	ASP0581_00850	hypothetical protein	45	SPD_0086	SPCG_0085	hypothetical protein	45	SPD_0086	BOC71_00082	hypothetical protein	45	SPD_0086	45	Shell
SPD_0177	pepP	putative metallopeptidase	45	SPD_0177	pepP	putative metallopeptidase	45	SPD_0177	pepP	putative metallopeptidase	45	SPD_0177	pepP	putative metallopeptidase	45	SPD_0177	pepP	putative metallopeptidase	45	SPD_0177	45	Shell
SPD_0433	NCTC7466_00442	hypothetical protein	45	SPD_0433	ERS445053_00032	hypothetical protein	45	SPD_0433	SPT_0524	hypothetical protein	45	SPD_0433	SPP_0508	hypothetical protein	45	SPD_0433	KK0981_24900	hypothetical protein	45	SPD_0433	45	Shell
SPD_0518	SPNHU17_00648	hypothetical protein	46	SPD_0518	A66_00539	hypothetical protein	45	SPD_0518	ASP0581_05620	hypothetical protein	45	SPD_0518	BWQ98_02745	hypothetical protein	45	SPD_0518	SPND141_00601	hypothetical protein	45	SPD_0518	45	Shell
SPD_0549	vanYb	D-alanyl-D-alanine carboxypeptidase	45	SPD_0549	vanYb	D-alanyl-D-alanine carboxypeptidase	45	SPD_0549	vanYb	D-alanyl-D-alanine carboxypeptidase	45	SPD_0549	vanYb	D-alanyl-D-alanine carboxypeptidase	45	SPD_0549	vanYb	D-alanyl-D-alanine carboxypeptidase	45	SPD_0549	45	Shell
SPD_0566	SPNHU15_00703	putative Fe-S oxidoreductase	45	SPD_0566	SP6UMMC_08068	putative Fe-S oxidoreductase	45	SPD_0566	SpnNT_00644	putative Fe-S oxidoreductase	45	SPD_0566	BUM80_00780	putative Fe-S oxidoreductase	45	SPD_0566	NCTC12977_00131	putative Fe-S oxidoreductase	45	SPD_0566	45	Shell
SPD_1266	ykoC	cobalt transport protein	45	SPD_1266	ykoC	cobalt transport protein	45	SPD_1266	ykoC	cobalt transport protein	45	SPD_1266	ykoC	cobalt transport protein	45	SPD_1266	ykoC	cobalt transport protein	45	SPD_1266	45	Shell
SPD_1578	SPJ_1690	hypothetical protein	45	SPD_1578	SPT_1715	hypothetical protein	45	SPD_1578	SPNHU15_01807	hypothetical protein	45	SPD_1578	SP3UMMC_07887	hypothetical protein	45	SPD_1578	A66_01602	hypothetical protein	45	SPD_1578	45	Shell
[truncated: 583 more rows]
