# Supplementary material for: A Transcriptional Activator of Ascorbic Acid Transport in Streptococcus pneumoniae Is Required for Optimal Growth in Endophthalmitis in a Strain-Dependent Manner
Source: Microorganisms. 2019 Aug 24;7(9):290. doi: 10.3390/microorganisms7090290 (PMC6780617; doi:10.3390/microorganisms7090290)
Supplement: Supplementary file 1 [file microorganisms-07-00290-s001.zip › microorganisms-572813-proofreading sup/Table S2.xltx]

## Sheet: gene_presence_absence_1
Gene	Non-unique Gene name	Annotation	No. isolates	No. sequences	Avg sequences per isolate	Genome Fragment	Order within Fragment	Accessory Fragment	Accessory Order with Fragment	QC	Min group size nuc	Max group size nuc	Avg group size nuc	GCA_000006885.1_ASM688v1_genomic.gbff.gz	GCA_000007045.1_ASM704v1_genomic.gbff.gz	GCA_000014365.2_ASM1436v2_genomic.gbff.gz	GCA_000018965.1_ASM1896v1_genomic.gbff.gz	GCA_000018985.1_ASM1898v1_genomic.gbff.gz	GCA_000019005.1_ASM1900v1_genomic.gbff.gz	GCA_000019025.1_ASM1902v1_genomic.gbff.gz	GCA_000019265.1_ASM1926v1_genomic.gbff.gz	GCA_000019825.1_ASM1982v1_genomic.gbff.gz	GCA_000019985.1_ASM1998v1_genomic.gbff.gz	GCA_000026665.1_ASM2666v1_genomic.gbff.gz	GCA_000146975.1_ASM14697v1_genomic.gbff.gz	GCA_000147095.1_ASM14709v1_genomic.gbff.gz	GCA_000180515.2_ASM18051v2_genomic.gbff.gz	GCA_000196595.1_ASM19659v1_genomic.gbff.gz	GCA_000210935.1_ASM21093v1_genomic.gbff.gz	GCA_000210955.1_ASM21095v1_genomic.gbff.gz	GCA_000210975.1_ASM21097v1_genomic.gbff.gz	GCA_000210995.1_ASM21099v1_genomic.gbff.gz	GCA_000211015.1_ASM21101v1_genomic.gbff.gz	GCA_000211035.2_ASM21103v2_genomic.gbff.gz	GCA_000211055.2_ASM21105v2_genomic.gbff.gz	GCA_000251085.2_ASM25108v2_genomic.gbff.gz	GCA_000299015.1_ASM29901v1_genomic.gbff.gz	GCA_000348705.1_ASM34870v1_genomic.gbff.gz	GCA_000411715.1_ASM41171v1_genomic.gbff.gz	GCA_000411735.1_ASM41173v1_genomic.gbff.gz	GCA_000411755.1_ASM41175v1_genomic.gbff.gz	GCA_000411775.1_ASM41177v1_genomic.gbff.gz	GCA_000412955.1_ASM41295v1_genomic.gbff.gz	GCA_000494795.1_ASM49479v1_genomic.gbff.gz	GCA_000817005.1_ASM81700v1_genomic.gbff.gz	GCA_001255215.1_S_pneumo_A66_v1_genomic.gbff.gz	GCA_001457635.1_NCTC7465_genomic.gbff.gz	GCA_001677235.1_ASM167723v1_genomic.gbff.gz	GCA_001715525.2_ASM171552v2_genomic.gbff.gz
cglB		competence protein CglB	63	63	1	1	1870	1	928		848	1091	918	f5fd87a7072d4094277c3aef7bd6d75e_7934	spr1863.p01	SPD_1862.p01	SP70585_2140.p01	SPJ_2058.p01	SPP_2090.p01	SPT_2047.p01	SPH_2206.p01	SPG_1967.p01	SPCG_2019.p01	6cb3161ba4f31665d83d62984811c22c_13738	SPAP_2078.p01	SP670_2191.p01	d117907a8ae2f3ed4a30062d3e7c72a3_714	HMPREF0837_10048.p01	b4317501ea33f0e830ab76a044a1a1e4_7163	6f6d8eab9f2ef9ed5c05f289ab0b5caa_8143	5ee4b4bb39b1e6d2fa6f2ab67255bb7b_6750	084e3c838e08fbe52a0c3a95bee584f1_4027	d2f3e48fc6171be3c8a3d1367074c6a5_8152	42781b318d2324d63c8142ea0fec4117_8061	0d1e706f8bbc9df4d9cda0585bf3d562_8154	MYY_1971.p01	HMPREF1038_02049.p01	PCS8235_02046.p01	SP3UMMC_00870.p01	SP4UMMC_09936.p01	SP5UMMC_06238.p01	SP6UMMC_04977.p01	SP7UMMC_05751.p01	T308_09720.p01	SpnNT_02106.p01	2565ffd4b39fd5d44c596ac6590c2b23_7288	ERS445053_00722.p01	SPND219_02088.p01	SPND122_01981.p01
penA		penicillin-binding protein 2B	63	63	1	1	1424	1	371		1970	2057	2042	f5fd87a7072d4094277c3aef7bd6d75e_6372	spr1517.p01	SPD_1486.p01	SP70585_1713.p01	SPJ_1568.p01	SPP_1691.p01	SPT_1612.p01	SPH_1781.p01	SPG_1582.p01	SPCG_1645.p01	6cb3161ba4f31665d83d62984811c22c_10946	SPAP_1678.p01	SP670_1760.p01	d117907a8ae2f3ed4a30062d3e7c72a3_2350	HMPREF0837_11915.p01	b4317501ea33f0e830ab76a044a1a1e4_5744	6f6d8eab9f2ef9ed5c05f289ab0b5caa_6551	5ee4b4bb39b1e6d2fa6f2ab67255bb7b_5416	084e3c838e08fbe52a0c3a95bee584f1_2476	d2f3e48fc6171be3c8a3d1367074c6a5_6558	42781b318d2324d63c8142ea0fec4117_6472	0d1e706f8bbc9df4d9cda0585bf3d562_6550	MYY_1597.p01	HMPREF1038_01655.p01	PCS8235_01340.p01	SP3UMMC_09651.p01	SP4UMMC_08739.p01	SP5UMMC_09942.p01	SP6UMMC_03002.p01	SP7UMMC_08011.p01	T308_07625.p01	SpnNT_01730.p01	2565ffd4b39fd5d44c596ac6590c2b23_5905	ERS445053_01134.p01	SPND219_01701.p01	SPND122_01598.p01
tsaB		glycoprotein endopeptidase	63	63	1	1	371	1	37		683	683	683	f5fd87a7072d4094277c3aef7bd6d75e_497	spr0129.p01	SPD_0134.p01	SP70585_0205.p01	SPJ_0159.p01	SPP_0195.p01	SPT_0174.p01	SPH_0242.p01	SPG_0130.p01	SPCG_0130.p01	6cb3161ba4f31665d83d62984811c22c_886	SPAP_0183.p01	SP670_0209.p01	d117907a8ae2f3ed4a30062d3e7c72a3_7653	HMPREF0837_10435.p01	b4317501ea33f0e830ab76a044a1a1e4_490	6f6d8eab9f2ef9ed5c05f289ab0b5caa_791	5ee4b4bb39b1e6d2fa6f2ab67255bb7b_387	084e3c838e08fbe52a0c3a95bee584f1_5584	d2f3e48fc6171be3c8a3d1367074c6a5_789	42781b318d2324d63c8142ea0fec4117_737	0d1e706f8bbc9df4d9cda0585bf3d562_739	MYY_0210.p01	HMPREF1038_00198.p01	PCS8235_01691.p01	SP3UMMC_03719.p01	SP4UMMC_03049.p01	SP5UMMC_05918.p01	SP6UMMC_05557.p01	SP7UMMC_02702.p01	T308_00620.p01	SpnNT_00154.p01	2565ffd4b39fd5d44c596ac6590c2b23_560	ERS445053_00348.p01	SPND219_00167.p01	SPND122_00147.p01
rimI		ribosomal-protein-alanine acetyltransferase	63	63	1	1	370	1	38		437	437	437	f5fd87a7072d4094277c3aef7bd6d75e_501	spr0130.p01	SPD_0135.p01	SP70585_0206.p01	SPJ_0160.p01	SPP_0196.p01	SPT_0175.p01	SPH_0243.p01	SPG_0131.p01	SPCG_0131.p01	6cb3161ba4f31665d83d62984811c22c_891	SPAP_0184.p01	SP670_0210.p01	d117907a8ae2f3ed4a30062d3e7c72a3_7649	HMPREF0837_10436.p01	b4317501ea33f0e830ab76a044a1a1e4_494	6f6d8eab9f2ef9ed5c05f289ab0b5caa_795	5ee4b4bb39b1e6d2fa6f2ab67255bb7b_390	084e3c838e08fbe52a0c3a95bee584f1_5588	d2f3e48fc6171be3c8a3d1367074c6a5_793	42781b318d2324d63c8142ea0fec4117_741	0d1e706f8bbc9df4d9cda0585bf3d562_743	MYY_0211.p01	HMPREF1038_00199.p01	PCS8235_01690.p01	SP3UMMC_03724.p01	SP4UMMC_03044.p01	SP5UMMC_05913.p01	SP6UMMC_05552.p01	SP7UMMC_02707.p01	T308_00625.p01	SpnNT_00155.p01	2565ffd4b39fd5d44c596ac6590c2b23_564	ERS445053_00347.p01	SPND219_00168.p01	SPND122_00148.p01
msmE		alpha-galactosidase	63	117	1.86	1	653	1	1318		389	2840	1678	f5fd87a7072d4094277c3aef7bd6d75e_7240 f5fd87a7072d4094277c3aef7bd6d75e_7244	spr1712.p01 spr1713.p01	SPD_1677.p01 SPD_1678.p01	SP70585_1955.p01 SP70585_1956.p01	SPJ_1806.p01 SPJ_1807.p01	SPP_1903.p01 SPP_1904.p01	SPT_1819.p01 SPT_1821.p01	SPH_2014.p01 SPH_2015.p01	SPG_1784.p01 SPG_1785.p01	SPCG_1871.p01 SPCG_1872.p01	6cb3161ba4f31665d83d62984811c22c_12651 6cb3161ba4f31665d83d62984811c22c_12657	SPAP_1895.p01 SPAP_1896.p01	SP670_1973.p01 SP670_1974.p01	d117907a8ae2f3ed4a30062d3e7c72a3_1516 d117907a8ae2f3ed4a30062d3e7c72a3_1512	HMPREF0837_12127.p01 HMPREF0837_12128.p01	b4317501ea33f0e830ab76a044a1a1e4_6601 b4317501ea33f0e830ab76a044a1a1e4_6605	6f6d8eab9f2ef9ed5c05f289ab0b5caa_7458	5ee4b4bb39b1e6d2fa6f2ab67255bb7b_6241 5ee4b4bb39b1e6d2fa6f2ab67255bb7b_6245	084e3c838e08fbe52a0c3a95bee584f1_3308 084e3c838e08fbe52a0c3a95bee584f1_3312	d2f3e48fc6171be3c8a3d1367074c6a5_7467	42781b318d2324d63c8142ea0fec4117_7380	0d1e706f8bbc9df4d9cda0585bf3d562_7462	MYY_1795.p01 MYY_1796.p01	HMPREF1038_01869.p01 HMPREF1038_01870.p01	PCS8235_02102.p01 PCS8235_02103.p01	SP3UMMC_07327.p01 SP3UMMC_07322.p01	SP4UMMC_03224.p01	SP5UMMC_04207.p01 SP5UMMC_04212.p01	SP6UMMC_09904.p01 SP6UMMC_09899.p01	SP7UMMC_02337.p01 SP7UMMC_02342.p01	T308_08635.p01 T308_08640.p01	SpnNT_01927.p01 SpnNT_01928.p01	2565ffd4b39fd5d44c596ac6590c2b23_6685	ERS445053_00897.p01 ERS445053_00896.p01	SPND219_01939.p01 SPND219_01940.p01	SPND122_01829.p01 SPND122_01830.p01
ybhF		ABC transporter ATP-binding protein	63	63	1	1	1818	1	980		884	884	884	f5fd87a7072d4094277c3aef7bd6d75e_7712	spr1817.p01	SPD_1801.p01	SP70585_2076.p01	SPJ_1997.p01	SPP_2027.p01	SPT_1984.p01	SPH_2146.p01	SPG_1905.p01	SPCG_1969.p01	6cb3161ba4f31665d83d62984811c22c_13399	SPAP_2015.p01	SP670_2082.p01	d117907a8ae2f3ed4a30062d3e7c72a3_934	HMPREF0837_12272.p01	b4317501ea33f0e830ab76a044a1a1e4_6968	6f6d8eab9f2ef9ed5c05f289ab0b5caa_7923	5ee4b4bb39b1e6d2fa6f2ab67255bb7b_6585	084e3c838e08fbe52a0c3a95bee584f1_3799	d2f3e48fc6171be3c8a3d1367074c6a5_7927	42781b318d2324d63c8142ea0fec4117_7842	0d1e706f8bbc9df4d9cda0585bf3d562_7928	MYY_1925.p01	HMPREF1038_01989.p01	PCS8235_02225.p01	SP3UMMC_00980.p01	SP4UMMC_00015.p01	SP5UMMC_10112.p01	SP6UMMC_04127.p01	SP7UMMC_04584.p01	T308_09415.p01	SpnNT_02045.p01	2565ffd4b39fd5d44c596ac6590c2b23_7109	ERS445053_00777.p01	SPND219_02042.p01	SPND122_01935.p01
fucA1		alpha-L-fucosidase	63	63	1	1	1972	1	826		1679	1751	1684	f5fd87a7072d4094277c3aef7bd6d75e_8330	spr1954.p01	SPD_1974.p01	SP70585_2274.p01	SPJ_2172.p01	SPP_2197.p01	SPT_2159.p01	SPH_2339.p01	SPG_2086.p01	SPCG_2117.p01	6cb3161ba4f31665d83d62984811c22c_14498	SPAP_2196.p01	SP670_2292.p01	d117907a8ae2f3ed4a30062d3e7c72a3_261	HMPREF0837_10148.p01	b4317501ea33f0e830ab76a044a1a1e4_7515	6f6d8eab9f2ef9ed5c05f289ab0b5caa_8550	5ee4b4bb39b1e6d2fa6f2ab67255bb7b_7075	084e3c838e08fbe52a0c3a95bee584f1_4439	d2f3e48fc6171be3c8a3d1367074c6a5_8567	42781b318d2324d63c8142ea0fec4117_8473	0d1e706f8bbc9df4d9cda0585bf3d562_8559	MYY_2066.p01	HMPREF1038_02157.p01	PCS8235_01931.p01	SP3UMMC_02070.p01	SP4UMMC_03805.p01	SP5UMMC_03477.p01	SP6UMMC_09463.p01	SP7UMMC_05431.p01	T308_10285.p01	SpnNT_02237.p01	2565ffd4b39fd5d44c596ac6590c2b23_7714	ERS445053_00619.p01	SPND219_02186.p01	SPND122_02082.p01
rr11		response regulator	63	63	1	1	1815	1	983		599	599	599	f5fd87a7072d4094277c3aef7bd6d75e_7700	spr1814.p01	SPD_1798.p01	SP70585_2073.p01	SPJ_1994.p01	SPP_2024.p01	SPT_1981.p01	SPH_2143.p01	SPG_1902.p01	SPCG_1966.p01	6cb3161ba4f31665d83d62984811c22c_13370	SPAP_2012.p01	SP670_2079.p01	d117907a8ae2f3ed4a30062d3e7c72a3_946	HMPREF0837_12269.p01	b4317501ea33f0e830ab76a044a1a1e4_6956	6f6d8eab9f2ef9ed5c05f289ab0b5caa_7911	5ee4b4bb39b1e6d2fa6f2ab67255bb7b_6573	084e3c838e08fbe52a0c3a95bee584f1_3787	d2f3e48fc6171be3c8a3d1367074c6a5_7915	42781b318d2324d63c8142ea0fec4117_7831	0d1e706f8bbc9df4d9cda0585bf3d562_7916	MYY_1922.p01	HMPREF1038_01986.p01	PCS8235_02222.p01	SP3UMMC_00995.p01	SP4UMMC_00030.p01	SP5UMMC_10127.p01	SP6UMMC_04142.p01	SP7UMMC_04569.p01	T308_09400.p01	SpnNT_02042.p01	2565ffd4b39fd5d44c596ac6590c2b23_7097	ERS445053_00780.p01	SPND219_02039.p01	SPND122_01932.p01
comYC		competence protein ComGC	63	63	1	1	1869	1	929		293	326	325	f5fd87a7072d4094277c3aef7bd6d75e_7930	spr1862.p01	SPD_1861.p01	SP70585_2139.p01	SPJ_2057.p01	SPP_2089.p01	SPT_2046.p01	SPH_2205.p01	SPG_1966.p01	SPCG_2018.p01	6cb3161ba4f31665d83d62984811c22c_13727	SPAP_2077.p01	SP670_2131.p01	d117907a8ae2f3ed4a30062d3e7c72a3_718	HMPREF0837_10047.p01	b4317501ea33f0e830ab76a044a1a1e4_7159	6f6d8eab9f2ef9ed5c05f289ab0b5caa_8139	5ee4b4bb39b1e6d2fa6f2ab67255bb7b_6746	084e3c838e08fbe52a0c3a95bee584f1_4023	d2f3e48fc6171be3c8a3d1367074c6a5_8148	42781b318d2324d63c8142ea0fec4117_8057	0d1e706f8bbc9df4d9cda0585bf3d562_8150	MYY_1970.p01	HMPREF1038_02048.p01	PCS8235_02047.p01	SP3UMMC_00865.p01	SP4UMMC_09941.p01	SP5UMMC_06233.p01	SP6UMMC_04982.p01	SP7UMMC_05746.p01	T308_09715.p01	SpnNT_02105.p01	2565ffd4b39fd5d44c596ac6590c2b23_7284	ERS445053_00723.p01	SPND219_02087.p01	SPND122_01980.p01
MDRSPN_01846		competence protein ComGF	63	63	1	1	1866	1	932		284	506	457	f5fd87a7072d4094277c3aef7bd6d75e_7918	spr1859.p01	SPD_1858.p01	SP70585_2136.p01	SPJ_2054.p01	SPP_2086.p01	SPT_2043.p01	SPH_2202.p01	SPG_1963.p01	SPCG_2015.p01	6cb3161ba4f31665d83d62984811c22c_13708	SPAP_2074.p01	SP670_2128.p01	d117907a8ae2f3ed4a30062d3e7c72a3_730	HMPREF0837_10044.p01	b4317501ea33f0e830ab76a044a1a1e4_7148	6f6d8eab9f2ef9ed5c05f289ab0b5caa_8128	5ee4b4bb39b1e6d2fa6f2ab67255bb7b_6734	084e3c838e08fbe52a0c3a95bee584f1_4011	d2f3e48fc6171be3c8a3d1367074c6a5_8136	42781b318d2324d63c8142ea0fec4117_8045	0d1e706f8bbc9df4d9cda0585bf3d562_8138	MYY_1967.p01	HMPREF1038_02045.p01	PCS8235_02050.p01	SP3UMMC_00850.p01	SP4UMMC_09956.p01	SP5UMMC_06218.p01	SP6UMMC_04997.p01	SP7UMMC_05731.p01	T308_09700.p01	SpnNT_02102.p01	2565ffd4b39fd5d44c596ac6590c2b23_7272	ERS445053_00726.p01	SPND219_02084.p01	SPND122_01977.p01
rimN		Sua5/YciO/YrdC/YwlC family protein	63	63	1	1	106	1	690		599	629	604	f5fd87a7072d4094277c3aef7bd6d75e_3878	spr0926.p01	SPD_0908.p01	SP70585_1061.p01	SPJ_0961.p01	SPP_1028.p01	SPT_1074.p01	SPH_1125.p01	SPG_0947.p01	SPCG_1000.p01	6cb3161ba4f31665d83d62984811c22c_6402	SPAP_1176.p01	SP670_1299.p01	d117907a8ae2f3ed4a30062d3e7c72a3_5331	HMPREF0837_11456.p01	b4317501ea33f0e830ab76a044a1a1e4_3622	6f6d8eab9f2ef9ed5c05f289ab0b5caa_4117	5ee4b4bb39b1e6d2fa6f2ab67255bb7b_3378	084e3c838e08fbe52a0c3a95bee584f1_32	d2f3e48fc6171be3c8a3d1367074c6a5_4123	42781b318d2324d63c8142ea0fec4117_4051	0d1e706f8bbc9df4d9cda0585bf3d562_4102	MYY_1081.p01	HMPREF1038_01164.p01	PCS8235_00740.p01	SP3UMMC_01458.p01	SP4UMMC_07685.p01	SP5UMMC_09180.p01	SP6UMMC_06954.p01	SP7UMMC_08613.p01	T308_05005.p01	SpnNT_01246.p01	2565ffd4b39fd5d44c596ac6590c2b23_3631	ERS445053_01712.p01	SPND219_01027.p01	SPND122_01011.p01
thiM_2		hydroxyethylthiazole kinase	63	63	1	1	1148	1	1584		611	806	798	f5fd87a7072d4094277c3aef7bd6d75e_2743	spr0636.p01	SPD_0630.p01	SP70585_0771.p01	SPJ_0664.p01	SPP_0735.p01	SPT_0740.p01	SPH_0811.p01	SPG_0657.p01	SPCG_0673.p01	6cb3161ba4f31665d83d62984811c22c_4449	SPAP_0700.p01	SP670_0773.p01	d117907a8ae2f3ed4a30062d3e7c72a3_4284	HMPREF0837_11008.p01	b4317501ea33f0e830ab76a044a1a1e4_2460	6f6d8eab9f2ef9ed5c05f289ab0b5caa_2945	5ee4b4bb39b1e6d2fa6f2ab67255bb7b_2285	084e3c838e08fbe52a0c3a95bee584f1_7759	d2f3e48fc6171be3c8a3d1367074c6a5_2941	42781b318d2324d63c8142ea0fec4117_2877	0d1e706f8bbc9df4d9cda0585bf3d562_2909	MYY_0760.p01	HMPREF1038_00740.p01	PCS8235_00439.p01	SP3UMMC_09306.p01	SP4UMMC_09424.p01	SP5UMMC_06922.p01	SP6UMMC_01752.p01	SP7UMMC_01327.p01	T308_03390.p01	SpnNT_00706.p01	2565ffd4b39fd5d44c596ac6590c2b23_2575	ERS445053_01994.p01	SPND219_00735.p01	SPND122_00719.p01
iscS_1		cysteine desulfurase	63	63	1	1	621	1	1078		860	1202	1150	f5fd87a7072d4094277c3aef7bd6d75e_3343	spr0783.p01	SPD_0776.p01	SP70585_0918.p01	SPJ_0822.p01	SPP_0888.p01	SPT_1321.p01	SPH_0985.p01	SPG_0805.p01	SPCG_0829.p01	6cb3161ba4f31665d83d62984811c22c_5481	SPAP_0857.p01	SP670_1444.p01	d117907a8ae2f3ed4a30062d3e7c72a3_4816	HMPREF0837_11612.p01	b4317501ea33f0e830ab76a044a1a1e4_2997	6f6d8eab9f2ef9ed5c05f289ab0b5caa_3537	5ee4b4bb39b1e6d2fa6f2ab67255bb7b_2775	084e3c838e08fbe52a0c3a95bee584f1_8365	d2f3e48fc6171be3c8a3d1367074c6a5_3546	42781b318d2324d63c8142ea0fec4117_3475	0d1e706f8bbc9df4d9cda0585bf3d562_3518	MYY_1319.p01	HMPREF1038_00894.p01	PCS8235_00593.p01	SP3UMMC_02570.p01	SP4UMMC_02122.p01	SP5UMMC_08026.p01	SP6UMMC_07271.p01	SP7UMMC_00340.p01	T308_06225.p01	SpnNT_01427.p01	2565ffd4b39fd5d44c596ac6590c2b23_3124	ERS445053_01845.p01	SPND219_00880.p01	SPND122_008621.p01
niaX		hypothetical protein	63	63	1	1	1480	1	644		413	581	528	f5fd87a7072d4094277c3aef7bd6d75e_4686	spr1113.p01	SPD_1091.p01	SP70585_1279.p01	SPJ_1147.p01	SPP_1271.p01	SPT_0995.p01	SPH_1348.p01	SPG_1124.p01	SPCG_1069.p01	6cb3161ba4f31665d83d62984811c22c_7539	SPAP_1258.p01	SP670_1046.p01	d117907a8ae2f3ed4a30062d3e7c72a3_3881	HMPREF0837_11267.p01	b4317501ea33f0e830ab76a044a1a1e4_3857	6f6d8eab9f2ef9ed5c05f289ab0b5caa_4924	5ee4b4bb39b1e6d2fa6f2ab67255bb7b_4035	084e3c838e08fbe52a0c3a95bee584f1_833	d2f3e48fc6171be3c8a3d1367074c6a5_4931	42781b318d2324d63c8142ea0fec4117_4851	0d1e706f8bbc9df4d9cda0585bf3d562_4916	MYY_1006.p01	HMPREF1038_01237.p01	PCS8235_00935.p01	SP3UMMC_03507.p01	SP4UMMC_00570.p01	SP5UMMC_00075.p01	SP6UMMC_00732.p01	SP7UMMC_00807.p01	T308_04610.p01	SpnNT_01075.p01	2565ffd4b39fd5d44c596ac6590c2b23_4365	ERS445053_01521.p01	SPND219_01212.p01	SPND122_01198.p01
ybjI		Cof family protein	63	63	1	1	669	1	632		767	794	792	f5fd87a7072d4094277c3aef7bd6d75e_4734	spr1125.p01	SPD_1103.p01	SP70585_1308.p01	SPJ_1159.p01	SPP_1283.p01	SPT_0983.p01	SPH_1361.p01	SPG_1136.p01	SPCG_1057.p01	6cb3161ba4f31665d83d62984811c22c_7628	SPAP_1270.p01	SP670_1030.p01	d117907a8ae2f3ed4a30062d3e7c72a3_3834	HMPREF0837_11255.p01	b4317501ea33f0e830ab76a044a1a1e4_3810	6f6d8eab9f2ef9ed5c05f289ab0b5caa_4971	5ee4b4bb39b1e6d2fa6f2ab67255bb7b_4082	084e3c838e08fbe52a0c3a95bee584f1_880	d2f3e48fc6171be3c8a3d1367074c6a5_4977	42781b318d2324d63c8142ea0fec4117_4898	0d1e706f8bbc9df4d9cda0585bf3d562_4963	MYY_0994.p01	HMPREF1038_01249.p01	PCS8235_00947.p01	SP3UMMC_03447.p01	SP4UMMC_00630.p01	SP5UMMC_00135.p01	SP6UMMC_10572.p01	SP7UMMC_00867.p01	T308_04550.p01	SpnNT_01063.p01	2565ffd4b39fd5d44c596ac6590c2b23_4413	ERS445053_01508.p01	SPND219_01226.p01	SPND122_01211.p01
ddl		D-alanine--D-alanine ligase	63	63	1	1	1422	1	373		1043	1043	1043	f5fd87a7072d4094277c3aef7bd6d75e_6365	spr1515.p01	SPD_1484.p01	SP70585_1711.p01	SPJ_1566.p01	SPP_1689.p01	SPT_1610.p01	SPH_1779.p01	SPG_1580.p01	SPCG_1643.p01	6cb3161ba4f31665d83d62984811c22c_10931	SPAP_1676.p01	SP670_1758.p01	d117907a8ae2f3ed4a30062d3e7c72a3_2357	HMPREF0837_11913.p01	b4317501ea33f0e830ab76a044a1a1e4_5736	6f6d8eab9f2ef9ed5c05f289ab0b5caa_6543	5ee4b4bb39b1e6d2fa6f2ab67255bb7b_5408	084e3c838e08fbe52a0c3a95bee584f1_2468	d2f3e48fc6171be3c8a3d1367074c6a5_6551	42781b318d2324d63c8142ea0fec4117_6464	0d1e706f8bbc9df4d9cda0585bf3d562_6542	MYY_1595.p01	HMPREF1038_01653.p01	PCS8235_01338.p01	SP3UMMC_09661.p01	SP4UMMC_08729.p01	SP5UMMC_09932.p01	SP6UMMC_03012.p01	SP7UMMC_08001.p01	T308_07615.p01	SpnNT_01728.p01	2565ffd4b39fd5d44c596ac6590c2b23_5897	ERS445053_01136.p01	SPND219_01699.p01	SPND122_01596.p01
malA		maltodextrose utilization protein MalA	63	63	1	1	1937	1	861		677	800	792	f5fd87a7072d4094277c3aef7bd6d75e_8197	spr1921.p01	SPD_1937.p01	SP70585_2216.p01	SPJ_2132.p01	SPP_2165.p01	SPT_2119.p01	SPH_2300.p01	SPG_2048.p01	SPCG_2075.p01	6cb3161ba4f31665d83d62984811c22c_14208	SPAP_2160.p01	SP670_2251.p01	d117907a8ae2f3ed4a30062d3e7c72a3_406	HMPREF0837_10109.p01	b4317501ea33f0e830ab76a044a1a1e4_7378	6f6d8eab9f2ef9ed5c05f289ab0b5caa_8412	5ee4b4bb39b1e6d2fa6f2ab67255bb7b_6954	084e3c838e08fbe52a0c3a95bee584f1_4299	d2f3e48fc6171be3c8a3d1367074c6a5_8428	42781b318d2324d63c8142ea0fec4117_8332	0d1e706f8bbc9df4d9cda0585bf3d562_8421	MYY_2028.p01	HMPREF1038_02123.p01	PCS8235_01971.p01	SP3UMMC_01870.p01	SP4UMMC_07085.p01	SP5UMMC_00267.p01	SP6UMMC_04767.p01	SP7UMMC_10077.p01	T308_10100.p01	SpnNT_02194.p01	2565ffd4b39fd5d44c596ac6590c2b23_7568	ERS445053_00651.p01	SPND219_02149.p01	SPND122_02044.p01
C3Y86_00870		putative DNA-binding protein	63	63	1	1	900	1	69		440	521	446	f5fd87a7072d4094277c3aef7bd6d75e_620	spr0159.p01	SPD_0163.p01	SP70585_0235.p01	SPJ_0190.p01	SPP_0230.p01	SPT_0209.p01	SPH_0275.p01	SPG_0163.p01	SPCG_0187.p01	6cb3161ba4f31665d83d62984811c22c_1127	SPAP_0226.p01	SP670_0241.p01	d117907a8ae2f3ed4a30062d3e7c72a3_7453	HMPREF0837_10472.p01	b4317501ea33f0e830ab76a044a1a1e4_629	6f6d8eab9f2ef9ed5c05f289ab0b5caa_945	5ee4b4bb39b1e6d2fa6f2ab67255bb7b_512	084e3c838e08fbe52a0c3a95bee584f1_5733	d2f3e48fc6171be3c8a3d1367074c6a5_941	42781b318d2324d63c8142ea0fec4117_887	0d1e706f8bbc9df4d9cda0585bf3d562_892	MYY_0245.p01	HMPREF1038_00235.p01	PCS8235_01655.p01	SP3UMMC_03919.p01	SP4UMMC_02864.p01	SP5UMMC_05718.p01	SP6UMMC_05437.p01	SP7UMMC_02882.p01	T308_00790.p01	SpnNT_00177.p01	2565ffd4b39fd5d44c596ac6590c2b23_694	ERS445053_00313.p01	SPND219_00206.p01	SPND122_00186.p01
BMJ42_00311		hypothetical protein	63	63	1	1	920	1	89		410	557	495	f5fd87a7072d4094277c3aef7bd6d75e_761	spr0179.p01	SPD_0184.p01	SP70585_0256.p01	SPJ_0210.p01	SPP_0250.p01	SPT_0246.p01	SPH_0314.p01	SPG_0185.p01	SPCG_0209.p01	6cb3161ba4f31665d83d62984811c22c_1273	SPAP_0247.p01	SP670_0273.p01	d117907a8ae2f3ed4a30062d3e7c72a3_7364	HMPREF0837_10511.p01	b4317501ea33f0e830ab76a044a1a1e4_707	6f6d8eab9f2ef9ed5c05f289ab0b5caa_1035	5ee4b4bb39b1e6d2fa6f2ab67255bb7b_614	084e3c838e08fbe52a0c3a95bee584f1_5830	d2f3e48fc6171be3c8a3d1367074c6a5_1031	42781b318d2324d63c8142ea0fec4117_978	0d1e706f8bbc9df4d9cda0585bf3d562_984	MYY_0280.p01	HMPREF1038_00256.p01	PCS8235_01632.p01	SP3UMMC_04019.p01	SP4UMMC_02764.p01	SP5UMMC_05618.p01	SP6UMMC_07388.p01	SP7UMMC_02982.p01	T308_00975.p01	SpnNT_00199.p01	2565ffd4b39fd5d44c596ac6590c2b23_772	ERS445053_00291.p01	SPND219_00228.p01	SPND122_00208.p01
ywlG		hypothetical protein	63	63	1	1	346	1	1527		563	584	566	f5fd87a7072d4094277c3aef7bd6d75e_2509	spr0580.p01	SPD_0576.p01	SP70585_0722.p01	SPJ_0612.p01	SPP_0683.p01	SPT_0687.p01	SPH_0758.p01	SPG_0604.p01	SPCG_0619.p01	6cb3161ba4f31665d83d62984811c22c_4107	SPAP_0652.p01	SP670_0721.p01	d117907a8ae2f3ed4a30062d3e7c72a3_4082	HMPREF0837_10955.p01	b4317501ea33f0e830ab76a044a1a1e4_2253	6f6d8eab9f2ef9ed5c05f289ab0b5caa_2742	5ee4b4bb39b1e6d2fa6f2ab67255bb7b_2099	084e3c838e08fbe52a0c3a95bee584f1_7554	d2f3e48fc6171be3c8a3d1367074c6a5_2739	42781b318d2324d63c8142ea0fec4117_2673	0d1e706f8bbc9df4d9cda0585bf3d562_2704	MYY_0708.p01	HMPREF1038_00689.p01	PCS8235_00385.p01	SP3UMMC_09496.p01	SP4UMMC_09484.p01	SP5UMMC_08208.p01	SP6UMMC_08018.p01	SP7UMMC_11111.p01	T308_03130.p01	SpnNT_00654.p01	2565ffd4b39fd5d44c596ac6590c2b23_2350	ERS445053_02046.p01	SPND219_00689.p01	SPND122_00669.p01
fer; OrderedLocusNames=SPD_1430		ferredoxin	63	63	1	1	1372	1	423		116	278	185	f5fd87a7072d4094277c3aef7bd6d75e_6111	spr1458.p01	SPD_1430.p01	SP70585_1645.p01	SPJ_1511.p01	SPP_1626.p01	SPT_1545.p01	SPH_1718.p01	SPG_1529.p01	SPCG_1585.p01	6cb3161ba4f31665d83d62984811c22c_10578	SPAP_1626.p01	SP670_1689.p01	d117907a8ae2f3ed4a30062d3e7c72a3_2560	HMPREF0837_11841.p01	b4317501ea33f0e830ab76a044a1a1e4_5510	6f6d8eab9f2ef9ed5c05f289ab0b5caa_6281	5ee4b4bb39b1e6d2fa6f2ab67255bb7b_5222	084e3c838e08fbe52a0c3a95bee584f1_2200	d2f3e48fc6171be3c8a3d1367074c6a5_6288	42781b318d2324d63c8142ea0fec4117_6199	0d1e706f8bbc9df4d9cda0585bf3d562_6276	MYY_1535.p01	HMPREF1038_01590.p01	PCS8235_01284.p01	SP3UMMC_05214.p01	SP4UMMC_06423.p01	SP5UMMC_02927.p01	SP6UMMC_08883.p01	SP7UMMC_06279.p01	T308_07300.p01	SpnNT_01675.p01	2565ffd4b39fd5d44c596ac6590c2b23_5640	ERS445053_01185.p01	SPND219_01623.p01	SPND122_01524.p01
SpnNT_01967		hypothetical protein	63	63	1	1	1734	1	1064		269	299	296	f5fd87a7072d4094277c3aef7bd6d75e_7352	spr1728.p01	SPD_1715.p01	SP70585_1993.p01	SPJ_1907.p01	SPP_1941.p01	SPT_1861.p01	SPH_2056.p01	SPG_1824.p01	SPCG_1887.p01	6cb3161ba4f31665d83d62984811c22c_12804	SPAP_1933.p01	SP670_1992.p01	d117907a8ae2f3ed4a30062d3e7c72a3_1189	HMPREF0837_12147.p01	b4317501ea33f0e830ab76a044a1a1e4_6660	6f6d8eab9f2ef9ed5c05f289ab0b5caa_7581	5ee4b4bb39b1e6d2fa6f2ab67255bb7b_6293	084e3c838e08fbe52a0c3a95bee584f1_3437	d2f3e48fc6171be3c8a3d1367074c6a5_7588	42781b318d2324d63c8142ea0fec4117_7502	0d1e706f8bbc9df4d9cda0585bf3d562_7585	MYY_1813.p01	HMPREF1038_01904.p01	PCS8235_02140.p01	SP3UMMC_09546.p01	SP4UMMC_10750.p01	SP5UMMC_09617.p01	SP6UMMC_10677.p01	SP7UMMC_10731.p01	T308_08830.p01	SpnNT_01967.p01	2565ffd4b39fd5d44c596ac6590c2b23_6781	ERS445053_00862.p01	SPND219_01957.p01	SPND122_01847.p01
truC		ribosomal large subunit pseudouridine synthase, RluD subfamily	63	63	1	1	1831	1	967		776	875	857	f5fd87a7072d4094277c3aef7bd6d75e_7776	spr1824.p01	SPD_1822.p01	SP70585_2098.p01	SPJ_2019.p01	SPP_2049.p01	SPT_2007.p01	SPH_2167.p01	SPG_1926.p01	SPCG_1977.p01	6cb3161ba4f31665d83d62984811c22c_13476	SPAP_2039.p01	SP670_2090.p01	d117907a8ae2f3ed4a30062d3e7c72a3_866	HMPREF0837_10007.p01	b4317501ea33f0e830ab76a044a1a1e4_7006	6f6d8eab9f2ef9ed5c05f289ab0b5caa_7982	5ee4b4bb39b1e6d2fa6f2ab67255bb7b_6604	084e3c838e08fbe52a0c3a95bee584f1_3864	d2f3e48fc6171be3c8a3d1367074c6a5_7988	42781b318d2324d63c8142ea0fec4117_7900	0d1e706f8bbc9df4d9cda0585bf3d562_7989	MYY_1933.p01	HMPREF1038_02007.p01	PCS8235_02086.p01	SP3UMMC_08786.p01	SP4UMMC_11302.p01	SP5UMMC_03162.p01	SP6UMMC_09653.p01	SP7UMMC_10401.p01	T308_09530.p01	SpnNT_02066.p01	2565ffd4b39fd5d44c596ac6590c2b23_7133	ERS445053_00759.p01	SPND219_02048.p01	SPND122_01941.p01
SP3UMMC_00710		hypothetical protein	63	63	1	1	1838	1	960		131	194	164	f5fd87a7072d4094277c3aef7bd6d75e_7805	spr1831.p01	SPD_1828.p01	SP70585_2105.p01	SPJ_2025.p01	SPP_2056.p01	SPT_2015.p01	SPH_2173.p01	SPG_1932.p01	SPCG_1985.p01	6cb3161ba4f31665d83d62984811c22c_13525	SPAP_2046.p01	SP670_2099.p01	d117907a8ae2f3ed4a30062d3e7c72a3_839	HMPREF0837_10014.p01	b4317501ea33f0e830ab76a044a1a1e4_7037	6f6d8eab9f2ef9ed5c05f289ab0b5caa_8013	5ee4b4bb39b1e6d2fa6f2ab67255bb7b_6631	084e3c838e08fbe52a0c3a95bee584f1_3896	d2f3e48fc6171be3c8a3d1367074c6a5_8020	42781b318d2324d63c8142ea0fec4117_7931	0d1e706f8bbc9df4d9cda0585bf3d562_8021	MYY_03530.p01	HMPREF1038_02015.p01	PCS8235_02080.p01	SP3UMMC_00710.p01	SP4UMMC_10096.p01	SP5UMMC_06078.p01	SP6UMMC_05147.p01	SP7UMMC_05581.p01	T308_09560.p01	SpnNT_02073.p01	2565ffd4b39fd5d44c596ac6590c2b23_7156	ERS445053_00753.p01	SPND219_02054.p01	SPND122_01948.p01
thrC		threonine synthase	63	63	1	1	1886	1	912		1484	1484	1484	f5fd87a7072d4094277c3aef7bd6d75e_7990	spr1878.p01	SPD_1877.p01	SP70585_2157.p01	SPJ_2072.p01	SPP_2105.p01	SPT_2061.p01	SPH_2222.p01	SPG_1981.p01	SPCG_2033.p01	6cb3161ba4f31665d83d62984811c22c_13849	SPAP_2092.p01	SP670_2206.p01	d117907a8ae2f3ed4a30062d3e7c72a3_660	HMPREF0837_10063.p01	b4317501ea33f0e830ab76a044a1a1e4_7218	6f6d8eab9f2ef9ed5c05f289ab0b5caa_8205	5ee4b4bb39b1e6d2fa6f2ab67255bb7b_6805	084e3c838e08fbe52a0c3a95bee584f1_4089	d2f3e48fc6171be3c8a3d1367074c6a5_8213	42781b318d2324d63c8142ea0fec4117_8123	0d1e706f8bbc9df4d9cda0585bf3d562_8214	MYY_1985.p01	HMPREF1038_02063.p01	PCS8235_02032.p01	SP3UMMC_00950.p01	SP4UMMC_09866.p01	SP5UMMC_06318.p01	SP6UMMC_04897.p01	SP7UMMC_05831.p01	T308_09795.p01	SpnNT_02120.p01	2565ffd4b39fd5d44c596ac6590c2b23_7345	ERS445053_00708.p01	SPND219_02106.p01	SPND122_01998.p01
hcnC		FAD dependent oxidoreductase	63	63	1	1	1375	1	420		896	1112	1101	f5fd87a7072d4094277c3aef7bd6d75e_6122	spr1461.p01	SPD_1433.p01	SP70585_1649.p01	SPJ_1515.p01	SPP_1630.p01	SPT_1549.p01	SPH_1722.p01	SPG_1532.p01	SPCG_1590.p01	6cb3161ba4f31665d83d62984811c22c_10603	SPAP_1629.p01	SP670_1693.p01	d117907a8ae2f3ed4a30062d3e7c72a3_2544	HMPREF0837_11845.p01	b4317501ea33f0e830ab76a044a1a1e4_5526	6f6d8eab9f2ef9ed5c05f289ab0b5caa_6297	5ee4b4bb39b1e6d2fa6f2ab67255bb7b_5237	084e3c838e08fbe52a0c3a95bee584f1_2216	d2f3e48fc6171be3c8a3d1367074c6a5_6304	42781b318d2324d63c8142ea0fec4117_6215	0d1e706f8bbc9df4d9cda0585bf3d562_6291	MYY_1539.p01	HMPREF1038_01594.p01	PCS8235_01288.p01	SP3UMMC_05229.p01	SP4UMMC_06403.p01	SP5UMMC_02942.p01	SP6UMMC_08868.p01	SP7UMMC_06299.p01	T308_07320.p01	SpnNT_01678.p01	2565ffd4b39fd5d44c596ac6590c2b23_5659	ERS445053_01182.p01	SPND219_01627.p01	SPND122_01528.p01
divIVA		cell division protein DivIVA	63	63	1	1	1412	1	383		116	884	728	f5fd87a7072d4094277c3aef7bd6d75e_6326	spr1505.p01	SPD_1474.p01	SP70585_1701.p01	SPJ_1556.p01	SPP_1679.p01	SPT_1600.p01	SPH_1769.p01	SPG_1570.p01	SPCG_1633.p01	6cb3161ba4f31665d83d62984811c22c_10864	SPAP_1666.p01	SP670_1748.p01	d117907a8ae2f3ed4a30062d3e7c72a3_2396	HMPREF0837_11903.p01	b4317501ea33f0e830ab76a044a1a1e4_5696	6f6d8eab9f2ef9ed5c05f289ab0b5caa_6504	5ee4b4bb39b1e6d2fa6f2ab67255bb7b_5368	084e3c838e08fbe52a0c3a95bee584f1_2427	d2f3e48fc6171be3c8a3d1367074c6a5_6513	42781b318d2324d63c8142ea0fec4117_6423	0d1e706f8bbc9df4d9cda0585bf3d562_6501	MYY_1585.p01	HMPREF1038_01644.p01	PCS8235_01329.p01	SP3UMMC_09706.p01	SP4UMMC_10670.p01	SP5UMMC_09887.p01	SP6UMMC_03062.p01	SP7UMMC_07956.p01	T308_07565.p01	SpnNT_01718.p01	2565ffd4b39fd5d44c596ac6590c2b23_5858	ERS445053_01145.p01	SPND219_01689.p01	SPND122_01586.p01
spr1547		hypothetical protein	63	63	1	1	1454	1	341		575	680	644	f5fd87a7072d4094277c3aef7bd6d75e_6493	spr1547.p01	SPD_1515.p01	SP70585_1743.p01	SPJ_1598.p01	SPP_1721.p01	SPT_1643.p01	SPH_1809.p01	SPG_1611.p01	SPCG_1677.p01	6cb3161ba4f31665d83d62984811c22c_11195	SPAP_1711.p01	SP670_1796.p01	d117907a8ae2f3ed4a30062d3e7c72a3_2241	HMPREF0837_11947.p01	b4317501ea33f0e830ab76a044a1a1e4_5860	6f6d8eab9f2ef9ed5c05f289ab0b5caa_6685	5ee4b4bb39b1e6d2fa6f2ab67255bb7b_5532	084e3c838e08fbe52a0c3a95bee584f1_2607	d2f3e48fc6171be3c8a3d1367074c6a5_6689	42781b318d2324d63c8142ea0fec4117_6606	0d1e706f8bbc9df4d9cda0585bf3d562_6682	MYY_1627.p01	HMPREF1038_01685.p01	PCS8235_01370.p01	SP3UMMC_06964.p01	SP4UMMC_04036.p01	SP5UMMC_00709.p01	SP6UMMC_02832.p01	SP7UMMC_06584.p01	T308_07780.p01	SpnNT_01763.p01	2565ffd4b39fd5d44c596ac6590c2b23_5999	ERS445053_01103.p01	SPND219_01731.p01	SPND122_01629.p01
tag		DNA-3-methyladenine glycosylase I	63	63	1	1	907	1	76		536	563	561	f5fd87a7072d4094277c3aef7bd6d75e_692	spr0166.p01	SPD_0171.p01	SP70585_0243.p01	SPJ_0197.p01	SPP_0237.p01	SPT_0217.p01	SPH_0283.p01	SPG_0171.p01	SPCG_0195.p01	6cb3161ba4f31665d83d62984811c22c_1179	SPAP_0234.p01	SP670_0258.p01	d117907a8ae2f3ed4a30062d3e7c72a3_7423	HMPREF0837_10480.p01	b4317501ea33f0e830ab76a044a1a1e4_655	6f6d8eab9f2ef9ed5c05f289ab0b5caa_980	5ee4b4bb39b1e6d2fa6f2ab67255bb7b_560	084e3c838e08fbe52a0c3a95bee584f1_5769	d2f3e48fc6171be3c8a3d1367074c6a5_977	42781b318d2324d63c8142ea0fec4117_923	0d1e706f8bbc9df4d9cda0585bf3d562_928	MYY_0253.p01	HMPREF1038_00243.p01	PCS8235_01647.p01	SP3UMMC_03954.p01	SP4UMMC_02829.p01	SP5UMMC_05683.p01	SP6UMMC_10487.p01	SP7UMMC_02917.p01	T308_00825.p01	SpnNT_00184.p01	2565ffd4b39fd5d44c596ac6590c2b23_721	ERS445053_00305.p01	SPND219_00214.p01	SPND122_00194.p01
rnhC		ribonuclease HIII	63	63	1	1	426	1	1880		872	881	878	f5fd87a7072d4094277c3aef7bd6d75e_1538	spr0365.p01	SPD_0368.p01	SP70585_0475.p01	SPJ_0391.p01	SPP_0435.p01	SPT_0441.p01	SPH_0512.p01	SPG_0370.p01	SPCG_0402.p01	6cb3161ba4f31665d83d62984811c22c_2535	SPAP_0423.p01	SP670_0475.p01	d117907a8ae2f3ed4a30062d3e7c72a3_6640	HMPREF0837_10695.p01	b4317501ea33f0e830ab76a044a1a1e4_1407	6f6d8eab9f2ef9ed5c05f289ab0b5caa_1759	5ee4b4bb39b1e6d2fa6f2ab67255bb7b_1320	084e3c838e08fbe52a0c3a95bee584f1_6566	d2f3e48fc6171be3c8a3d1367074c6a5_1758	42781b318d2324d63c8142ea0fec4117_1699	0d1e706f8bbc9df4d9cda0585bf3d562_1712	MYY_0475.p01	HMPREF1038_00448.p01	PCS8235_00133.p01	SP3UMMC_06157.p01	SP4UMMC_07435.p01	SP5UMMC_04823.p01	SP6UMMC_05207.p01	SP7UMMC_10471.p01	T308_01965.p01	SpnNT_00373.p01	2565ffd4b39fd5d44c596ac6590c2b23_1513	ERS445053_00099.p01	SPND219_00441.p01	SPND122_00425.p01
cbiO		ABC transporter ATP-binding protein	63	63	1	1	490	1	1816		1682	1682	1682	f5fd87a7072d4094277c3aef7bd6d75e_1843	spr0430.p01	SPD_0434.p01	SP70585_0547.p01	SPJ_0455.p01	SPP_0509.p01	SPT_0525.p01	SPH_0596.p01	SPG_0439.p01	SPCG_0465.p01	6cb3161ba4f31665d83d62984811c22c_2955	SPAP_0489.p01	SP670_0563.p01	d117907a8ae2f3ed4a30062d3e7c72a3_6393	HMPREF0837_10782.p01	b4317501ea33f0e830ab76a044a1a1e4_1655	6f6d8eab9f2ef9ed5c05f289ab0b5caa_2023	5ee4b4bb39b1e6d2fa6f2ab67255bb7b_1558	084e3c838e08fbe52a0c3a95bee584f1_6850	d2f3e48fc6171be3c8a3d1367074c6a5_2023	42781b318d2324d63c8142ea0fec4117_1958	0d1e706f8bbc9df4d9cda0585bf3d562_1978	MYY_0554.p01	HMPREF1038_00520.p01	PCS8235_00206.p01	SP3UMMC_06422.p01	SP4UMMC_01537.p01	SP5UMMC_02637.p01	SP6UMMC_04657.p01	SP7UMMC_11066.p01	T308_02340.p01	SpnNT_00441.p01	2565ffd4b39fd5d44c596ac6590c2b23_1767	ERS445053_00031.p01	SPND219_00513.p01	SPND122_00493.p01
mshD_1		GNAT family acetyltransferase	63	63	1	1	577	1	1729		884	884	884	f5fd87a7072d4094277c3aef7bd6d75e_2252	spr0518.p01	SPD_0514.p01	SP70585_0654.p01	SPJ_0544.p01	SPP_0607.p01	SPT_0619.p01	SPH_0688.p01	SPG_0538.p01	SPCG_0555.p01	6cb3161ba4f31665d83d62984811c22c_3603	SPAP_0581.p01	SP670_0653.p01	d117907a8ae2f3ed4a30062d3e7c72a3_6082	HMPREF0837_10883.p01	b4317501ea33f0e830ab76a044a1a1e4_2007	6f6d8eab9f2ef9ed5c05f289ab0b5caa_2421	5ee4b4bb39b1e6d2fa6f2ab67255bb7b_1870	084e3c838e08fbe52a0c3a95bee584f1_7225	d2f3e48fc6171be3c8a3d1367074c6a5_2422	42781b318d2324d63c8142ea0fec4117_2352	0d1e706f8bbc9df4d9cda0585bf3d562_2382	MYY_0643.p01	HMPREF1038_00615.p01	PCS8235_00316.p01	SP3UMMC_08509.p01	SP4UMMC_09774.p01	SP5UMMC_02080.p01	SP6UMMC_04552.p01	SP7UMMC_10656.p01	T308_02795.p01	SpnNT_00535.p01	2565ffd4b39fd5d44c596ac6590c2b23_2091	ERS445053_02107.p01	SPND219_00620.p01	SPND122_00600.p01
manA		mannose-6-phosphate isomerase	63	63	1	1	1159	1	1595		944	998	946	f5fd87a7072d4094277c3aef7bd6d75e_2786	spr0647.p01	SPD_0641.p01	SP70585_0782.p01	SPJ_0675.p01	SPP_0748.p01	SPT_0752.p01	SPH_0837.p01	SPG_0668.p01	SPCG_0685.p01	6cb3161ba4f31665d83d62984811c22c_4525	SPAP_0712.p01	SP670_0786.p01	d117907a8ae2f3ed4a30062d3e7c72a3_4325	HMPREF0837_11020.p01	b4317501ea33f0e830ab76a044a1a1e4_2503	6f6d8eab9f2ef9ed5c05f289ab0b5caa_3001	5ee4b4bb39b1e6d2fa6f2ab67255bb7b_2318	084e3c838e08fbe52a0c3a95bee584f1_7814	d2f3e48fc6171be3c8a3d1367074c6a5_2997	42781b318d2324d63c8142ea0fec4117_2930	0d1e706f8bbc9df4d9cda0585bf3d562_2966	MYY_0772.p01	HMPREF1038_00750.p01	PCS8235_00450.p01	SP3UMMC_09186.p01	SP4UMMC_10905.p01	SP5UMMC_06008.p01	SP6UMMC_01812.p01	SP7UMMC_01392.p01	T308_03440.p01	SpnNT_00718.p01	2565ffd4b39fd5d44c596ac6590c2b23_2621	ERS445053_01983.p01	SPND219_00744.p01	SPND122_00731.p01
rsmI		tetrapyrrole (corrin/porphyrin) methylase family protein	63	63	1	1	286	1	1459		143	878	859	f5fd87a7072d4094277c3aef7bd6d75e_3563	spr0838.p01	SPD_0828.p01	SP70585_0976.p01	SPJ_0877.p01	SPP_0944.p01	SPT_1262.p01	SPH_1046.p01	SPG_0864.p01	SPCG_0912.p01	6cb3161ba4f31665d83d62984811c22c_5849	SPAP_0969.p01	SP670_1383.p01	d117907a8ae2f3ed4a30062d3e7c72a3_5010	HMPREF0837_11548.p01	b4317501ea33f0e830ab76a044a1a1e4_3315	6f6d8eab9f2ef9ed5c05f289ab0b5caa_3772	5ee4b4bb39b1e6d2fa6f2ab67255bb7b_3056	084e3c838e08fbe52a0c3a95bee584f1_8601	d2f3e48fc6171be3c8a3d1367074c6a5_3783	42781b318d2324d63c8142ea0fec4117_3712	0d1e706f8bbc9df4d9cda0585bf3d562_3757	MYY_1263.p01	HMPREF1038_00957.p01	PCS8235_00651.p01	SP3UMMC_04764.p01	SP4UMMC_01847.p01	SP5UMMC_02447.p01	SP6UMMC_00035.p01	SP7UMMC_06779.p01	T308_05905.p01	SpnNT_01369.p01	2565ffd4b39fd5d44c596ac6590c2b23_3344	ERS445053_01794.p01	SPND219_00943.p01	SPND122_00927.p01
comEA		competence protein CelA	63	63	1	1	271	1	1444		638	650	649	f5fd87a7072d4094277c3aef7bd6d75e_3618	spr0856.p01	SPD_0843.p01	SP70585_0994.p01	SPJ_0895.p01	SPP_0961.p01	SPT_1248.p01	SPH_1054.p01	SPG_0877.p01	SPCG_0930.p01	6cb3161ba4f31665d83d62984811c22c_5927	SPAP_0987.p01	SP670_1365.p01	d117907a8ae2f3ed4a30062d3e7c72a3_5070	HMPREF0837_11535.p01	b4317501ea33f0e830ab76a044a1a1e4_3346	6f6d8eab9f2ef9ed5c05f289ab0b5caa_3837	5ee4b4bb39b1e6d2fa6f2ab67255bb7b_3114	084e3c838e08fbe52a0c3a95bee584f1_8651	d2f3e48fc6171be3c8a3d1367074c6a5_3847	42781b318d2324d63c8142ea0fec4117_3776	0d1e706f8bbc9df4d9cda0585bf3d562_3823	MYY_1249.p01	HMPREF1038_00974.p01	PCS8235_00667.p01	SP3UMMC_00150.p01	SP4UMMC_01767.p01	SP5UMMC_07861.p01	SP6UMMC_00105.p01	SP7UMMC_06869.p01	T308_05850.p01	SpnNT_01351.p01	2565ffd4b39fd5d44c596ac6590c2b23_3415	ERS445053_01778.p01	SPND219_00960.p01	SPND122_00943.p01
hemK		protein-(glutamine-N5) methyltransferase, release factor-specific	63	63	1	1	105	1	691		839	839	839	f5fd87a7072d4094277c3aef7bd6d75e_3874	spr0925.p01	SPD_0907.p01	SP70585_1060.p01	SPJ_0960.p01	SPP_1027.p01	SPT_1073.p01	SPH_1124.p01	SPG_0946.p01	SPCG_0999.p01	6cb3161ba4f31665d83d62984811c22c_6397	SPAP_1177.p01	SP670_1300.p01	d117907a8ae2f3ed4a30062d3e7c72a3_5327	HMPREF0837_11457.p01	b4317501ea33f0e830ab76a044a1a1e4_3618	6f6d8eab9f2ef9ed5c05f289ab0b5caa_4113	5ee4b4bb39b1e6d2fa6f2ab67255bb7b_3374	084e3c838e08fbe52a0c3a95bee584f1_28	d2f3e48fc6171be3c8a3d1367074c6a5_4119	42781b318d2324d63c8142ea0fec4117_4047	0d1e706f8bbc9df4d9cda0585bf3d562_4098	MYY_1080.p01	HMPREF1038_01165.p01	PCS8235_00739.p01	SP3UMMC_01453.p01	SP4UMMC_07680.p01	SP5UMMC_09175.p01	SP6UMMC_06959.p01	SP7UMMC_08618.p01	T308_05000.p01	SpnNT_01247.p01	2565ffd4b39fd5d44c596ac6590c2b23_3627	ERS445053_01713.p01	SPND219_01026.p01	SPND122_01010.p01
T308_05295		hypothetical protein	63	63	1	1	1613	1	730		134	251	212	f5fd87a7072d4094277c3aef7bd6d75e_4143	spr0999.p01	SPD_0977.p01	SP70585_1165.p01	SPJ_1029.p01	SPP_1097.p01	SPT_1137.p01	SPH_1183.p01	SPG_1012.p01	SPCG_1187.p01	6cb3161ba4f31665d83d62984811c22c_6805	SPAP_1101.p01	SP670_1247.p01	d117907a8ae2f3ed4a30062d3e7c72a3_5599	HMPREF0837_11391.p01	b4317501ea33f0e830ab76a044a1a1e4_4278	6f6d8eab9f2ef9ed5c05f289ab0b5caa_4473	5ee4b4bb39b1e6d2fa6f2ab67255bb7b_3594	084e3c838e08fbe52a0c3a95bee584f1_387	d2f3e48fc6171be3c8a3d1367074c6a5_4477	42781b318d2324d63c8142ea0fec4117_4401	0d1e706f8bbc9df4d9cda0585bf3d562_4460	MYY_1140.p01	HMPREF1038_01088.p01	PCS8235_00801.p01	SP3UMMC_10606.p01	SP4UMMC_10855.p01	SP5UMMC_03317.p01	SP6UMMC_10010.p01	SP7UMMC_10906.p01	T308_05295.p01	SpnNT_01200.p01	2565ffd4b39fd5d44c596ac6590c2b23_3899	ERS445053_01561.p01	SPND219_01095.p01	SPND122_01077.p01
budA		alpha-acetolactate decarboxylase	63	63	1	1	790	1	511		671	731	715	f5fd87a7072d4094277c3aef7bd6d75e_5297	spr1249.p01	SPD_1224.p01	SP70585_1431.p01	SPJ_1291.p01	SPP_1411.p01	SPT_0882.p01	SPH_1523.p01	SPG_1332.p01	SPCG_1381.p01	6cb3161ba4f31665d83d62984811c22c_8994	SPAP_1424.p01	SP670_0905.p01	d117907a8ae2f3ed4a30062d3e7c72a3_3310	HMPREF0837_11155.p01	b4317501ea33f0e830ab76a044a1a1e4_4748	6f6d8eab9f2ef9ed5c05f289ab0b5caa_5467	5ee4b4bb39b1e6d2fa6f2ab67255bb7b_4513	084e3c838e08fbe52a0c3a95bee584f1_1373	d2f3e48fc6171be3c8a3d1367074c6a5_5470	42781b318d2324d63c8142ea0fec4117_5387	0d1e706f8bbc9df4d9cda0585bf3d562_5459	MYY_0898.p01	HMPREF1038_01380.p01	PCS8235_01075.p01	SP3UMMC_02967.p01	SP4UMMC_08494.p01	SP5UMMC_01244.p01	SP6UMMC_01362.p01	SP7UMMC_04926.p01	T308_04070.p01	SpnNT_00875.p01	2565ffd4b39fd5d44c596ac6590c2b23_4829	ERS445053_01380.p01	SPND219_01362.p01	SPND122_01334.p01
gtrB		bactoprenol glucosyl transferase	63	63	1	1	1373	1	422		932	1103	965	f5fd87a7072d4094277c3aef7bd6d75e_6115	spr1459.p01	SPD_1431.p01	SP70585_1646.p01	SPJ_1512.p01	SPP_1627.p01	SPT_1546.p01	SPH_1719.p01	SPG_1530.p01	SPCG_1587.p01	6cb3161ba4f31665d83d62984811c22c_10585	SPAP_1627.p01	SP670_1690.p01	d117907a8ae2f3ed4a30062d3e7c72a3_2556	HMPREF0837_11842.p01	b4317501ea33f0e830ab76a044a1a1e4_5518	6f6d8eab9f2ef9ed5c05f289ab0b5caa_6285	5ee4b4bb39b1e6d2fa6f2ab67255bb7b_5229	084e3c838e08fbe52a0c3a95bee584f1_2204	d2f3e48fc6171be3c8a3d1367074c6a5_6292	42781b318d2324d63c8142ea0fec4117_6203	0d1e706f8bbc9df4d9cda0585bf3d562_6279	MYY_1536.p01	HMPREF1038_01591.p01	PCS8235_01285.p01	SP3UMMC_05219.p01	SP4UMMC_06413.p01	SP5UMMC_02932.p01	SP6UMMC_08878.p01	SP7UMMC_06289.p01	T308_07305.p01	SpnNT_01676.p01	2565ffd4b39fd5d44c596ac6590c2b23_5644	ERS445053_01184.p01	SPND219_01624.p01	SPND122_01525.p01
SP70585_2272		hypothetical protein	63	63	1	1	1970	1	828		200	1346	1233	f5fd87a7072d4094277c3aef7bd6d75e_8322	spr1952.p01	SPD_1972.p01	SP70585_2272.p01	SPJ_2170.p01	SPP_2195.p01	SPT_2157.p01	SPH_2337.p01	SPG_2084.p01	SPCG_2114.p01	6cb3161ba4f31665d83d62984811c22c_14488	SPAP_2194.p01	SP670_2290.p01	d117907a8ae2f3ed4a30062d3e7c72a3_269	HMPREF0837_10146.p01	b4317501ea33f0e830ab76a044a1a1e4_7507	6f6d8eab9f2ef9ed5c05f289ab0b5caa_8542	5ee4b4bb39b1e6d2fa6f2ab67255bb7b_7068	084e3c838e08fbe52a0c3a95bee584f1_4432	d2f3e48fc6171be3c8a3d1367074c6a5_8559	42781b318d2324d63c8142ea0fec4117_8465	0d1e706f8bbc9df4d9cda0585bf3d562_8551	MYY_2064.p01	HMPREF1038_02155.p01	PCS8235_01934.p01	SP3UMMC_02060.p01	SP4UMMC_03820.p01	SP5UMMC_03467.p01	SP6UMMC_09488.p01	SP7UMMC_05411.p01	T308_10275.p01	SpnNT_02232.p01	2565ffd4b39fd5d44c596ac6590c2b23_7706	ERS445053_00621.p01	SPND219_02184.p01	SPND122_02080.p01
purK		phosphoribosylaminoimidazole carboxylase ATPase subunit	63	63	1	1	1674	1	1263		1073	1151	1093	f5fd87a7072d4094277c3aef7bd6d75e_212	spr0054.p01	SPD_0060.p01	SP70585_0121.p01	SPJ_0085.p01	SPP_0119.p01	SPT_0092.p01	SPH_0161.p01	SPG_0059.p01	SPCG_0056.p01	6cb3161ba4f31665d83d62984811c22c_406	SPAP_0103.p01	SP670_0132.p01	d117907a8ae2f3ed4a30062d3e7c72a3_7927	HMPREF0837_10343.p01	b4317501ea33f0e830ab76a044a1a1e4_205	6f6d8eab9f2ef9ed5c05f289ab0b5caa_428	5ee4b4bb39b1e6d2fa6f2ab67255bb7b_176	084e3c838e08fbe52a0c3a95bee584f1_5269	d2f3e48fc6171be3c8a3d1367074c6a5_426	42781b318d2324d63c8142ea0fec4117_427	0d1e706f8bbc9df4d9cda0585bf3d562_427	MYY_0129.p01	HMPREF1038_00119.p01	PCS8235_01770.p01	SP3UMMC_02345.p01	SP4UMMC_07932.p01	SP5UMMC_08578.p01	SP6UMMC_00230.p01	SP7UMMC_07709.p01	T308_00205.p01	SpnNT_00081.p01	2565ffd4b39fd5d44c596ac6590c2b23_251	ERS445053_00415.p01	SPND219_00085.p01	SPND122_00061.p01
BMJ42_00200		hypothetical protein	63	63	1	1	417	1	460		1064	1064	1064	f5fd87a7072d4094277c3aef7bd6d75e_378	spr0086.p01	SPD_0093.p01	SP70585_0156.p01	SPJ_0120.p01	SPP_0156.p01	SPT_0131.p01	SPH_0196.p01	SPG_0094.p01	SPCG_0092.p01	6cb3161ba4f31665d83d62984811c22c_656	SPAP_0139.p01	SP670_0167.p01	d117907a8ae2f3ed4a30062d3e7c72a3_7812	HMPREF0837_10386.p01	b4317501ea33f0e830ab76a044a1a1e4_335	6f6d8eab9f2ef9ed5c05f289ab0b5caa_584	5ee4b4bb39b1e6d2fa6f2ab67255bb7b_286	084e3c838e08fbe52a0c3a95bee584f1_5428	d2f3e48fc6171be3c8a3d1367074c6a5_580	42781b318d2324d63c8142ea0fec4117_582	0d1e706f8bbc9df4d9cda0585bf3d562_583	MYY_0168.p01	HMPREF1038_00157.p01	PCS8235_01733.p01	SP3UMMC_00635.p01	SP4UMMC_10276.p01	SP5UMMC_02837.p01	SP6UMMC_03897.p01	SP7UMMC_02527.p01	T308_00395.p01	SpnNT_00115.p01	2565ffd4b39fd5d44c596ac6590c2b23_399	ERS445053_00383.p01	SPND219_00121.p01	SPND122_00098.p01
gph		phosphoglycolate phosphatase	63	63	1	1	407	1	1		578	632	631	f5fd87a7072d4094277c3aef7bd6d75e_405	spr0093.p01	SPD_0101.p01	SP70585_0167.p01	SPJ_0127.p01	SPP_0164.p01	SPT_0138.p01	SPH_0204.p01	SPG_0101.p01	SPCG_0100.p01	6cb3161ba4f31665d83d62984811c22c_734	SPAP_0146.p01	SP670_0175.p01	d117907a8ae2f3ed4a30062d3e7c72a3_7780	HMPREF0837_10393.p01	b4317501ea33f0e830ab76a044a1a1e4_369	6f6d8eab9f2ef9ed5c05f289ab0b5caa_618	5ee4b4bb39b1e6d2fa6f2ab67255bb7b_316	084e3c838e08fbe52a0c3a95bee584f1_5461	d2f3e48fc6171be3c8a3d1367074c6a5_614	42781b318d2324d63c8142ea0fec4117_615	0d1e706f8bbc9df4d9cda0585bf3d562_617	MYY_0175.p01	HMPREF1038_00165.p01	PCS8235_01725.p01	SP3UMMC_00595.p01	SP4UMMC_10231.p01	SP5UMMC_02797.p01	SP6UMMC_03947.p01	SP7UMMC_02577.p01	T308_00435.p01	SpnNT_00125.p01	2565ffd4b39fd5d44c596ac6590c2b23_430	ERS445053_00376.p01	SPND219_00129.p01	SPND122_00106.p01
gpo		glutathione peroxidase	63	63	1	1	1025	1	1960		476	476	476	f5fd87a7072d4094277c3aef7bd6d75e_1209	spr0285.p01	SPD_0286.p01	SP70585_0378.p01	SPJ_0309.p01	SPP_0349.p01	SPT_0363.p01	SPH_0425.p01	SPG_0284.p01	SPCG_0321.p01	6cb3161ba4f31665d83d62984811c22c_1952	SPAP_0346.p01	SP670_0381.p01	d117907a8ae2f3ed4a30062d3e7c72a3_6932	HMPREF0837_10615.p01	b4317501ea33f0e830ab76a044a1a1e4_1087	6f6d8eab9f2ef9ed5c05f289ab0b5caa_1461	5ee4b4bb39b1e6d2fa6f2ab67255bb7b_991	084e3c838e08fbe52a0c3a95bee584f1_6267	d2f3e48fc6171be3c8a3d1367074c6a5_1463	42781b318d2324d63c8142ea0fec4117_1403	0d1e706f8bbc9df4d9cda0585bf3d562_1413	MYY_0396.p01	HMPREF1038_00363.p01	PCS8235_00021.p01	SP3UMMC_04524.p01	SP4UMMC_05221.p01	SP5UMMC_05118.p01	SP6UMMC_03752.p01	SP7UMMC_04124.p01	T308_01570.p01	SpnNT_00306.p01	2565ffd4b39fd5d44c596ac6590c2b23_1198	ERS445053_00185.p01	SPND219_00346.p01	SPND122_00327.p01
recD		helicase, RecD/TraA family	63	63	1	1	424	1	1882		1634	2438	2356	f5fd87a7072d4094277c3aef7bd6d75e_1530	spr0363.p01	SPD_0366.p01	SP70585_0473.p01	SPJ_0389.p01	SPP_0433.p01	SPT_0439.p01	SPH_0510.p01	SPG_0368.p01	SPCG_0400.p01	6cb3161ba4f31665d83d62984811c22c_2521	SPAP_0421.p01	SP670_0473.p01	d117907a8ae2f3ed4a30062d3e7c72a3_6648	HMPREF0837_10693.p01	b4317501ea33f0e830ab76a044a1a1e4_1399	6f6d8eab9f2ef9ed5c05f289ab0b5caa_1751	5ee4b4bb39b1e6d2fa6f2ab67255bb7b_1312	084e3c838e08fbe52a0c3a95bee584f1_6558	d2f3e48fc6171be3c8a3d1367074c6a5_1750	42781b318d2324d63c8142ea0fec4117_1691	0d1e706f8bbc9df4d9cda0585bf3d562_1704	MYY_0473.p01	HMPREF1038_00446.p01	PCS8235_00130.p01	SP3UMMC_06167.p01	SP4UMMC_07425.p01	SP5UMMC_04833.p01	SP6UMMC_05217.p01	SP7UMMC_10481.p01	T308_01955.p01	SpnNT_00371.p01	2565ffd4b39fd5d44c596ac6590c2b23_1505	ERS445053_00101.p01	SPND219_00439.p01	SPND122_00423.p01
cbiQ		putative transport protein	63	63	1	1	491	1	1815		725	830	828	f5fd87a7072d4094277c3aef7bd6d75e_1847	spr0431.p01	SPD_0435.p01	SP70585_0548.p01	SPJ_0456.p01	SPP_0510.p01	SPT_0526.p01	SPH_0597.p01	SPG_0440.p01	SPCG_0466.p01	6cb3161ba4f31665d83d62984811c22c_2967	SPAP_0490.p01	SP670_0564.p01	d117907a8ae2f3ed4a30062d3e7c72a3_6389	HMPREF0837_10783.p01	b4317501ea33f0e830ab76a044a1a1e4_1659	6f6d8eab9f2ef9ed5c05f289ab0b5caa_2028	5ee4b4bb39b1e6d2fa6f2ab67255bb7b_1562	084e3c838e08fbe52a0c3a95bee584f1_6855	d2f3e48fc6171be3c8a3d1367074c6a5_2028	42781b318d2324d63c8142ea0fec4117_1963	0d1e706f8bbc9df4d9cda0585bf3d562_1983	MYY_0555.p01	HMPREF1038_00521.p01	PCS8235_00207.p01	SP3UMMC_06427.p01	SP4UMMC_01542.p01	SP5UMMC_02632.p01	SP6UMMC_04652.p01	SP7UMMC_11071.p01	T308_02345.p01	SpnNT_00442.p01	2565ffd4b39fd5d44c596ac6590c2b23_1771	ERS445053_00030.p01	SPND219_00514.p01	SPND122_00494.p01
ecsA_1		ABC transporter ATP-binding protein	63	63	1	1	521	1	1785		731	731	731	f5fd87a7072d4094277c3aef7bd6d75e_1994	spr0459.p01	SPD_0464.p01	SP70585_0579.p01	SPJ_0488.p01	SPP_0544.p01	SPT_0556.p01	SPH_0628.p01	SPG_0472.p01	SPCG_0494.p01	6cb3161ba4f31665d83d62984811c22c_3194	SPAP_0521.p01	SP670_0594.p01	d117907a8ae2f3ed4a30062d3e7c72a3_6295	HMPREF0837_10816.p01	b4317501ea33f0e830ab76a044a1a1e4_1780	6f6d8eab9f2ef9ed5c05f289ab0b5caa_2164	5ee4b4bb39b1e6d2fa6f2ab67255bb7b_1673	084e3c838e08fbe52a0c3a95bee584f1_6990	d2f3e48fc6171be3c8a3d1367074c6a5_2163	42781b318d2324d63c8142ea0fec4117_2095	0d1e706f8bbc9df4d9cda0585bf3d562_2120	MYY_0583.p01	HMPREF1038_00554.p01	PCS8235_00245.p01	SP3UMMC_00275.p01	SP4UMMC_01687.p01	SP5UMMC_07386.p01	SP6UMMC_06659.p01	SP7UMMC_03784.p01	T308_02495.p01	SpnNT_00472.p01	2565ffd4b39fd5d44c596ac6590c2b23_1877	ERS445053_02163.p01	SPND219_00548.p01	SPND122_00527.p01
pheT		phenylalanyl-tRNA synthetase, beta subunit	63	63	1	1	569	1	1737		2057	2405	2398	f5fd87a7072d4094277c3aef7bd6d75e_2219	spr0509.p01	SPD_0506.p01	SP70585_0645.p01	SPJ_0536.p01	SPP_0597.p01	SPT_0611.p01	SPH_0680.p01	SPG_0529.p01	SPCG_0547.p01	6cb3161ba4f31665d83d62984811c22c_3553	SPAP_0572.p01	SP670_0645.p01	d117907a8ae2f3ed4a30062d3e7c72a3_6122	HMPREF0837_10874.p01	b4317501ea33f0e830ab76a044a1a1e4_1975	6f6d8eab9f2ef9ed5c05f289ab0b5caa_2387	5ee4b4bb39b1e6d2fa6f2ab67255bb7b_1842	084e3c838e08fbe52a0c3a95bee584f1_7189	d2f3e48fc6171be3c8a3d1367074c6a5_2388	42781b318d2324d63c8142ea0fec4117_2316	0d1e706f8bbc9df4d9cda0585bf3d562_2346	MYY_0635.p01	HMPREF1038_00605.p01	PCS8235_00308.p01	SP3UMMC_08569.p01	SP4UMMC_08159.p01	SP5UMMC_02140.p01	SP6UMMC_06774.p01	SP7UMMC_04681.p01	T308_02755.p01	SpnNT_00527.p01	2565ffd4b39fd5d44c596ac6590c2b23_2041	ERS445053_02115.p01	SPND219_00610.p01	SPND122_00591.p01
uvrC		excinuclease ABC, C subunit	63	63	1	1	600	1	436		1838	1847	1844	f5fd87a7072d4094277c3aef7bd6d75e_2353	spr0543.p01	SPD_0538.p01	SP70585_0679.p01	SPJ_0569.p01	SPP_0632.p01	SPT_0643.p01	SPH_0711.p01	SPG_0561.p01	SPCG_0578.p01	6cb3161ba4f31665d83d62984811c22c_3781	SPAP_0604.p01	SP670_0676.p01	d117907a8ae2f3ed4a30062d3e7c72a3_5998	HMPREF0837_10907.p01	b4317501ea33f0e830ab76a044a1a1e4_2097	6f6d8eab9f2ef9ed5c05f289ab0b5caa_2523	5ee4b4bb39b1e6d2fa6f2ab67255bb7b_1954	084e3c838e08fbe52a0c3a95bee584f1_7328	d2f3e48fc6171be3c8a3d1367074c6a5_2525	42781b318d2324d63c8142ea0fec4117_2453	0d1e706f8bbc9df4d9cda0585bf3d562_2485	MYY_0667.p01	HMPREF1038_00639.p01	PCS8235_00343.p01	SP3UMMC_08394.p01	SP4UMMC_09659.p01	SP5UMMC_01965.p01	SP6UMMC_04437.p01	SP7UMMC_05231.p01	T308_02915.p01	SpnNT_00561.p01	2565ffd4b39fd5d44c596ac6590c2b23_2183	ERS445053_02085.p01	SPND219_00646.p01	SPND122_00625.p01
SPH_0745		hypothetical protein	63	63	1	1	358	1	1515		320	359	357	f5fd87a7072d4094277c3aef7bd6d75e_2465	spr0568.p01	SPD_0564.p01	SP70585_0710.p01	SPJ_0600.p01	SPP_0668.p01	SPT_0674.p01	SPH_0745.p01	SPG_0592.p01	SPCG_0606.p01	6cb3161ba4f31665d83d62984811c22c_4012	SPAP_0640.p01	SP670_0707.p01	d117907a8ae2f3ed4a30062d3e7c72a3_4035	HMPREF0837_10943.p01	b4317501ea33f0e830ab76a044a1a1e4_2206	6f6d8eab9f2ef9ed5c05f289ab0b5caa_2686	5ee4b4bb39b1e6d2fa6f2ab67255bb7b_2059	084e3c838e08fbe52a0c3a95bee584f1_7496	d2f3e48fc6171be3c8a3d1367074c6a5_2683	42781b318d2324d63c8142ea0fec4117_2616	0d1e706f8bbc9df4d9cda0585bf3d562_2647	MYY_0696.p01	HMPREF1038_00677.p01	PCS8235_00373.p01	SP3UMMC_09436.p01	SP4UMMC_09544.p01	SP5UMMC_07916.p01	SP6UMMC_08078.p01	SP7UMMC_09932.p01	T308_03070.p01	SpnNT_00642.p01	2565ffd4b39fd5d44c596ac6590c2b23_2299	ERS445053_02058.p01	SPND219_00676.p01	SPND122_00657.p01
miaA		tRNA delta(2)-isopentenylpyrophosphate transferase	63	63	1	1	338	1	1535		884	935	888	f5fd87a7072d4094277c3aef7bd6d75e_2541	spr0588.p01	SPD_0583.p01	SP70585_0730.p01	SPJ_0622.p01	SPP_0692.p01	SPT_0695.p01	SPH_0766.p01	SPG_0612.p01	SPCG_0628.p01	6cb3161ba4f31665d83d62984811c22c_4158	SPAP_0660.p01	SP670_0730.p01	d117907a8ae2f3ed4a30062d3e7c72a3_4113	HMPREF0837_10963.p01	b4317501ea33f0e830ab76a044a1a1e4_2284	6f6d8eab9f2ef9ed5c05f289ab0b5caa_2774	5ee4b4bb39b1e6d2fa6f2ab67255bb7b_2130	084e3c838e08fbe52a0c3a95bee584f1_7586	d2f3e48fc6171be3c8a3d1367074c6a5_2771	42781b318d2324d63c8142ea0fec4117_2705	0d1e706f8bbc9df4d9cda0585bf3d562_2736	MYY_0716.p01	HMPREF1038_00698.p01	PCS8235_00393.p01	SP3UMMC_07990.p01	SP4UMMC_09239.p01	SP5UMMC_07676.p01	SP6UMMC_01522.p01	SP7UMMC_01112.p01	T308_03170.p01	SpnNT_00663.p01	2565ffd4b39fd5d44c596ac6590c2b23_2381	ERS445053_02037.p01	SPND219_00697.p01	SPND122_00677.p01
metG_2		hypothetical protein	63	63	1	1	1210	1	1646		236	266	238	f5fd87a7072d4094277c3aef7bd6d75e_3011	spr0700.p01	SPD_0694.p01	SP70585_0836.p01	SPJ_0736.p01	SPP_0801.p01	SPT_1407.p01	SPH_0894.p01	SPG_0722.p01	SPCG_0741.p01	6cb3161ba4f31665d83d62984811c22c_4929	SPAP_0768.p01	SP670_1532.p01	d117907a8ae2f3ed4a30062d3e7c72a3_4523	HMPREF0837_11700.p01	b4317501ea33f0e830ab76a044a1a1e4_2701	6f6d8eab9f2ef9ed5c05f289ab0b5caa_3215	5ee4b4bb39b1e6d2fa6f2ab67255bb7b_2510	084e3c838e08fbe52a0c3a95bee584f1_8032	d2f3e48fc6171be3c8a3d1367074c6a5_3214	42781b318d2324d63c8142ea0fec4117_3145	0d1e706f8bbc9df4d9cda0585bf3d562_3186	MYY_1399.p01	HMPREF1038_00802.p01	PCS8235_00506.p01	SP3UMMC_08916.p01	SP4UMMC_01102.p01	SP5UMMC_04333.p01	SP6UMMC_03297.p01	SP7UMMC_01667.p01	T308_06645.p01	SpnNT_00771.p01	2565ffd4b39fd5d44c596ac6590c2b23_2828	ERS445053_01933.p01	SPND219_00802.p01	SPND122_00786.p01
group_1876	fabG	3-ketoacyl-(acyl-carrier-protein) reductase	63	63	1	1	1211	1	1647		698	698	698	f5fd87a7072d4094277c3aef7bd6d75e_3015	spr0701.p01	SPD_0695.p01	SP70585_0837.p01	SPJ_0737.p01	SPP_0802.p01	SPT_1406.p01	SPH_0895.p01	SPG_0723.p01	SPCG_0742.p01	6cb3161ba4f31665d83d62984811c22c_4935	SPAP_0769.p01	SP670_1531.p01	d117907a8ae2f3ed4a30062d3e7c72a3_4527	HMPREF0837_11699.p01	b4317501ea33f0e830ab76a044a1a1e4_2705	6f6d8eab9f2ef9ed5c05f289ab0b5caa_3219	5ee4b4bb39b1e6d2fa6f2ab67255bb7b_2514	084e3c838e08fbe52a0c3a95bee584f1_8036	d2f3e48fc6171be3c8a3d1367074c6a5_3218	42781b318d2324d63c8142ea0fec4117_3149	0d1e706f8bbc9df4d9cda0585bf3d562_3190	MYY_1398.p01	HMPREF1038_00803.p01	PCS8235_00507.p01	SP3UMMC_08911.p01	SP4UMMC_01107.p01	SP5UMMC_04328.p01	SP6UMMC_03302.p01	SP7UMMC_01672.p01	T308_06640.p01	SpnNT_00772.p01	2565ffd4b39fd5d44c596ac6590c2b23_2832	ERS445053_01932.p01	SPND219_00803.p01	SPND122_00787.p01
rpiA		ribose 5-phosphate isomerase A	63	63	1	1	1238	1	1674		665	740	686	f5fd87a7072d4094277c3aef7bd6d75e_3140	spr0731.p01	SPD_0723.p01	SP70585_0864.p01	SPJ_0766.p01	SPP_0834.p01	SPT_1374.p01	SPH_0926.p01	SPG_0749.p01	SPCG_0770.p01	6cb3161ba4f31665d83d62984811c22c_5125	SPAP_0796.p01	SP670_1498.p01	d117907a8ae2f3ed4a30062d3e7c72a3_4629	HMPREF0837_11665.p01	b4317501ea33f0e830ab76a044a1a1e4_2802	6f6d8eab9f2ef9ed5c05f289ab0b5caa_3329	5ee4b4bb39b1e6d2fa6f2ab67255bb7b_2608	084e3c838e08fbe52a0c3a95bee584f1_8148	d2f3e48fc6171be3c8a3d1367074c6a5_3330	42781b318d2324d63c8142ea0fec4117_3262	0d1e706f8bbc9df4d9cda0585bf3d562_3301	MYY_1368.p01	HMPREF1038_00838.p01	PCS8235_00535.p01	SP3UMMC_08095.p01	SP4UMMC_10491.p01	SP5UMMC_08283.p01	SP6UMMC_04077.p01	SP7UMMC_00977.p01	T308_06490.p01	SpnNT_01483.p01	2565ffd4b39fd5d44c596ac6590c2b23_2925	ERS445053_01900.p01	SPND219_00830.p01	SPND122_00812.p01
coaE		dephospho-CoA kinase	63	63	1	1	256	1	1429		605	632	605	f5fd87a7072d4094277c3aef7bd6d75e_3685	spr0873.p01	SPD_0859.p01	SP70585_1011.p01	SPJ_0912.p01	SPP_0977.p01	SPT_1232.p01	SPH_1072.p01	SPG_0895.p01	SPCG_0947.p01	6cb3161ba4f31665d83d62984811c22c_6055	SPAP_1003.p01	SP670_1348.p01	d117907a8ae2f3ed4a30062d3e7c72a3_5136	HMPREF0837_11517.p01	b4317501ea33f0e830ab76a044a1a1e4_3436	6f6d8eab9f2ef9ed5c05f289ab0b5caa_3905	5ee4b4bb39b1e6d2fa6f2ab67255bb7b_3176	084e3c838e08fbe52a0c3a95bee584f1_8717	d2f3e48fc6171be3c8a3d1367074c6a5_3914	42781b318d2324d63c8142ea0fec4117_3842	0d1e706f8bbc9df4d9cda0585bf3d562_3891	MYY_1233.p01	HMPREF1038_00991.p01	PCS8235_00685.p01	SP3UMMC_00065.p01	SP4UMMC_08979.p01	SP5UMMC_07776.p01	SP6UMMC_02517.p01	SP7UMMC_08266.p01	T308_05765.p01	SpnNT_01298.p01	2565ffd4b39fd5d44c596ac6590c2b23_3477	ERS445053_01761.p01	SPND219_00978.p01	SPND122_00961.p01
mesH		GtrA-like protein	63	63	1	1	96	1	700		227	431	424	f5fd87a7072d4094277c3aef7bd6d75e_3834	spr0916.p01	SPD_0897.p01	SP70585_1050.p01	SPJ_0951.p01	SPP_1017.p01	SPT_1064.p01	SPH_1113.p01	SPG_0937.p01	SPCG_0990.p01	6cb3161ba4f31665d83d62984811c22c_6337	SPAP_1187.p01	SP670_1308.p01	d117907a8ae2f3ed4a30062d3e7c72a3_5290	HMPREF0837_11465.p01	b4317501ea33f0e830ab76a044a1a1e4_3587	6f6d8eab9f2ef9ed5c05f289ab0b5caa_4078	5ee4b4bb39b1e6d2fa6f2ab67255bb7b_3342	084e3c838e08fbe52a0c3a95bee584f1_8894	d2f3e48fc6171be3c8a3d1367074c6a5_4085	42781b318d2324d63c8142ea0fec4117_4013	0d1e706f8bbc9df4d9cda0585bf3d562_4064	MYY_1072.p01	HMPREF1038_01174.p01	PCS8235_00730.p01	SP3UMMC_01403.p01	SP4UMMC_07640.p01	SP5UMMC_09125.p01	SP6UMMC_06999.p01	SP7UMMC_08658.p01	T308_04955.p01	SpnNT_01256.p01	2565ffd4b39fd5d44c596ac6590c2b23_3593	ERS445053_01724.p01	SPND219_01017.p01	SPND122_01001.p01
SP3UMMC_10106		hypothetical protein	63	63	1	1	161	1	1137		176	203	177	f5fd87a7072d4094277c3aef7bd6d75e_4088	spr0983.p01	SPD_0962.p01	SP70585_1151.p01	SPJ_1015.p01	SPP_1083.p01	SPT_1120.p01	SPH_1165.p01	SPG_0998.p01	SPCG_1203.p01	6cb3161ba4f31665d83d62984811c22c_6726	SPAP_1116.p01	SP670_1262.p01	d117907a8ae2f3ed4a30062d3e7c72a3_5547	HMPREF0837_11409.p01	b4317501ea33f0e830ab76a044a1a1e4_4336	6f6d8eab9f2ef9ed5c05f289ab0b5caa_4412	5ee4b4bb39b1e6d2fa6f2ab67255bb7b_3544	084e3c838e08fbe52a0c3a95bee584f1_326	d2f3e48fc6171be3c8a3d1367074c6a5_4415	42781b318d2324d63c8142ea0fec4117_4340	0d1e706f8bbc9df4d9cda0585bf3d562_4398	MYY_1124.p01	HMPREF1038_01103.p01	PCS8235_00786.p01	SP3UMMC_10106.p01	SP4UMMC_10970.p01	SP5UMMC_09275.p01	SP6UMMC_10452.p01	SP7UMMC_06199.p01	T308_05215.p01	SpnNT_01215.p01	2565ffd4b39fd5d44c596ac6590c2b23_3845	ERS445053_01655.p01	SPND219_01081.p01	SPND122_01064.p01
yfnB		HAD superfamily hydrolase	63	63	1	1	224	1	1397		521	752	710	f5fd87a7072d4094277c3aef7bd6d75e_4449	spr1057.p01	SPD_1034.p01	SP70585_1222.p01	SPJ_1090.p01	SPP_1213.p01	SPT_1196.p01	SPH_1284.p01	SPG_1071.p01	SPCG_1126.p01	6cb3161ba4f31665d83d62984811c22c_7200	SPAP_1043.p01	SP670_1102.p01	d117907a8ae2f3ed4a30062d3e7c72a3_5814	HMPREF0837_11324.p01	b4317501ea33f0e830ab76a044a1a1e4_4060	6f6d8eab9f2ef9ed5c05f289ab0b5caa_4714	5ee4b4bb39b1e6d2fa6f2ab67255bb7b_3848	084e3c838e08fbe52a0c3a95bee584f1_626	d2f3e48fc6171be3c8a3d1367074c6a5_4723	42781b318d2324d63c8142ea0fec4117_4647	0d1e706f8bbc9df4d9cda0585bf3d562_4707	MYY_1198.p01	HMPREF1038_01025.p01	PCS8235_00879.p01	SP3UMMC_10226.p01	SP4UMMC_10436.p01	SP5UMMC_09737.p01	SP6UMMC_02217.p01	SP7UMMC_00507.p01	T308_05585.p01	SpnNT_01140.p01	2565ffd4b39fd5d44c596ac6590c2b23_4127	ERS445053_01623.p01	SPND219_01158.p01	SPND122_01141.p01
HMPREF1038_01294		hypothetical protein	63	63	1	1	709	1	592		365	389	375	f5fd87a7072d4094277c3aef7bd6d75e_4904	spr1168.p01	SPD_1144.p01	SP70585_1354.p01	SPJ_1204.p01	SPP_1328.p01	SPT_0938.p01	SPH_1430.p01	SPG_1183.p01	SPCG_1252.p01	6cb3161ba4f31665d83d62984811c22c_7928	SPAP_1315.p01	SP670_0986.p01	d117907a8ae2f3ed4a30062d3e7c72a3_3641	HMPREF0837_11211.p01	b4317501ea33f0e830ab76a044a1a1e4_4532	6f6d8eab9f2ef9ed5c05f289ab0b5caa_5151	5ee4b4bb39b1e6d2fa6f2ab67255bb7b_4230	084e3c838e08fbe52a0c3a95bee584f1_1060	d2f3e48fc6171be3c8a3d1367074c6a5_5154	42781b318d2324d63c8142ea0fec4117_5078	0d1e706f8bbc9df4d9cda0585bf3d562_5142	MYY_0951.p01	HMPREF1038_01294.p01	PCS8235_00990.p01	SP3UMMC_06572.p01	SP4UMMC_00850.p01	SP5UMMC_06453.p01	SP6UMMC_06834.p01	SP7UMMC_07084.p01	T308_04340.p01	SpnNT_01018.p01	2565ffd4b39fd5d44c596ac6590c2b23_4613	ERS445053_01465.p01	SPND219_01275.p01	SPND122_01257.p01
trmK		Bcl-2 family protein	63	63	1	1	1377	1	418		569	677	674	f5fd87a7072d4094277c3aef7bd6d75e_6130	spr1463.p01	SPD_1435.p01	SP70585_1651.p01	SPJ_1517.p01	SPP_1632.p01	SPT_1551.p01	SPH_1724.p01	SPG_1534.p01	SPCG_1592.p01	6cb3161ba4f31665d83d62984811c22c_10613	SPAP_1631.p01	SP670_1695.p01	d117907a8ae2f3ed4a30062d3e7c72a3_2536	HMPREF0837_11847.p01	b4317501ea33f0e830ab76a044a1a1e4_5534	6f6d8eab9f2ef9ed5c05f289ab0b5caa_6305	5ee4b4bb39b1e6d2fa6f2ab67255bb7b_5245	084e3c838e08fbe52a0c3a95bee584f1_2224	d2f3e48fc6171be3c8a3d1367074c6a5_6312	42781b318d2324d63c8142ea0fec4117_6223	0d1e706f8bbc9df4d9cda0585bf3d562_6298	MYY_1541.p01	HMPREF1038_01596.p01	PCS8235_01290.p01	SP3UMMC_05239.p01	SP4UMMC_06393.p01	SP5UMMC_02952.p01	SP6UMMC_08858.p01	SP7UMMC_06309.p01	T308_07330.p01	SpnNT_01680.p01	2565ffd4b39fd5d44c596ac6590c2b23_5667	ERS445053_01180.p01	SPND219_01630.p01	SPND122_01530.p01
trpF		N-(5'-phosphoribosyl)anthranilate isomerase	63	63	1	1	1548	1	1200		599	629	604	f5fd87a7072d4094277c3aef7bd6d75e_6913	spr1633.p01	SPD_1598.p01	SP70585_1874.p01	SPJ_1721.p01	SPP_1821.p01	SPT_1736.p01	SPH_1935.p01	SPG_1709.p01	SPCG_1797.p01	6cb3161ba4f31665d83d62984811c22c_12024	SPAP_1812.p01	SP670_1889.p01	d117907a8ae2f3ed4a30062d3e7c72a3_1819	HMPREF0837_12040.p01	b4317501ea33f0e830ab76a044a1a1e4_6298	6f6d8eab9f2ef9ed5c05f289ab0b5caa_7117	5ee4b4bb39b1e6d2fa6f2ab67255bb7b_5953	084e3c838e08fbe52a0c3a95bee584f1_2964	d2f3e48fc6171be3c8a3d1367074c6a5_7126	42781b318d2324d63c8142ea0fec4117_7038	0d1e706f8bbc9df4d9cda0585bf3d562_7118	MYY_1715.p01	HMPREF1038_01787.p01	PCS8235_01473.p01	SP3UMMC_07742.p01	SP4UMMC_05536.p01	SP5UMMC_06605.p01	SP6UMMC_03577.p01	SP7UMMC_07204.p01	T308_08225.p01	SpnNT_01854.p01	2565ffd4b39fd5d44c596ac6590c2b23_6355	ERS445053_00976.p01	SPND219_01851.p01	SPND122_01746.p01
SPN23F18790		hypothetical protein	63	63	1	1	1648	1	1349		296	305	296	f5fd87a7072d4094277c3aef7bd6d75e_7113	spr1681.p01	SPD_1646.p01	SP70585_1920.p01	SPJ_1770.p01	SPP_1865.p01	SPT_1782.p01	SPH_1981.p01	SPG_1750.p01	SPCG_1838.p01	6cb3161ba4f31665d83d62984811c22c_12363	SPAP_1860.p01	SP670_1939.p01	d117907a8ae2f3ed4a30062d3e7c72a3_1650	HMPREF0837_12088.p01	b4317501ea33f0e830ab76a044a1a1e4_6469	6f6d8eab9f2ef9ed5c05f289ab0b5caa_7315	5ee4b4bb39b1e6d2fa6f2ab67255bb7b_6115	084e3c838e08fbe52a0c3a95bee584f1_3166	d2f3e48fc6171be3c8a3d1367074c6a5_7323	42781b318d2324d63c8142ea0fec4117_7235	0d1e706f8bbc9df4d9cda0585bf3d562_7316	MYY_1760.p01	HMPREF1038_01833.p01	PCS8235_01517.p01	SP3UMMC_07502.p01	SP4UMMC_05766.p01	SP5UMMC_04032.p01	SP6UMMC_07763.p01	SP7UMMC_02157.p01	T308_08455.p01	SpnNT_01897.p01	2565ffd4b39fd5d44c596ac6590c2b23_6537	ERS445053_00931.p01	SPND219_01905.p01	SPND122_01794.p01
recX		regulatory protein RecX	63	63	1	1	167	1	477		734	860	776	f5fd87a7072d4094277c3aef7bd6d75e_7316	spr1718.p01	SPD_1705.p01	SP70585_1983.p01	SPJ_1835.p01	SPP_1931.p01	SPT_1847.p01	SPH_2044.p01	SPG_1811.p01	SPCG_1877.p01	6cb3161ba4f31665d83d62984811c22c_12751	SPAP_1920.p01	SP670_1979.p01	d117907a8ae2f3ed4a30062d3e7c72a3_1446	HMPREF0837_12133.p01	b4317501ea33f0e830ab76a044a1a1e4_6624	6f6d8eab9f2ef9ed5c05f289ab0b5caa_7522	5ee4b4bb39b1e6d2fa6f2ab67255bb7b_6261	084e3c838e08fbe52a0c3a95bee584f1_3376	d2f3e48fc6171be3c8a3d1367074c6a5_7530	42781b318d2324d63c8142ea0fec4117_7443	0d1e706f8bbc9df4d9cda0585bf3d562_7526	MYY_1800.p01	HMPREF1038_01894.p01	PCS8235_02130.p01	SP3UMMC_10666.p01	SP4UMMC_11217.p01	SP5UMMC_04578.p01	SP6UMMC_09263.p01	SP7UMMC_10966.p01	T308_08775.p01	SpnNT_01955.p01	2565ffd4b39fd5d44c596ac6590c2b23_6745	ERS445053_00872.p01	SPND219_01944.p01	SPND122_01834.p01
oatA		acyltransferase	63	63	1	1	1875	1	923		1817	1817	1817	f5fd87a7072d4094277c3aef7bd6d75e_7954	spr1868.p01	SPD_1867.p01	SP70585_2145.p01	SPJ_2063.p01	SPP_2095.p01	SPT_2052.p01	SPH_2212.p01	SPG_1972.p01	SPCG_2024.p01	6cb3161ba4f31665d83d62984811c22c_13780	SPAP_2083.p01	SP670_2196.p01	d117907a8ae2f3ed4a30062d3e7c72a3_694	HMPREF0837_10053.p01	b4317501ea33f0e830ab76a044a1a1e4_7182	6f6d8eab9f2ef9ed5c05f289ab0b5caa_8163	5ee4b4bb39b1e6d2fa6f2ab67255bb7b_6769	084e3c838e08fbe52a0c3a95bee584f1_4047	d2f3e48fc6171be3c8a3d1367074c6a5_8172	42781b318d2324d63c8142ea0fec4117_8081	0d1e706f8bbc9df4d9cda0585bf3d562_8174	MYY_1976.p01	HMPREF1038_02054.p01	PCS8235_02041.p01	SP3UMMC_00895.p01	SP4UMMC_09911.p01	SP5UMMC_06263.p01	SP6UMMC_04947.p01	SP7UMMC_05781.p01	T308_09745.p01	SpnNT_02111.p01	2565ffd4b39fd5d44c596ac6590c2b23_7307	ERS445053_00717.p01	SPND219_02093.p01	SPND122_01986.p01
KK1157_16950		transcriptional regulator	63	63	1	1	1946	1	852		206	215	208	f5fd87a7072d4094277c3aef7bd6d75e_8229	spr1929.p01	SPD_1947.p01	SP70585_2226.p01	SPJ_2142.p01	SPP_2174.p01	SPT_2128.p01	SPH_2309.p01	SPG_2056.p01	SPCG_2085.p01	6cb3161ba4f31665d83d62984811c22c_14309	SPAP_2169.p01	SP670_2261.p01	d117907a8ae2f3ed4a30062d3e7c72a3_370	HMPREF0837_10119.p01	b4317501ea33f0e830ab76a044a1a1e4_7413	6f6d8eab9f2ef9ed5c05f289ab0b5caa_8455	5ee4b4bb39b1e6d2fa6f2ab67255bb7b_6985	084e3c838e08fbe52a0c3a95bee584f1_4343	d2f3e48fc6171be3c8a3d1367074c6a5_8471	42781b318d2324d63c8142ea0fec4117_8376	0d1e706f8bbc9df4d9cda0585bf3d562_8464	MYY_2038.p01	HMPREF1038_02133.p01	PCS8235_01961.p01	SP3UMMC_01910.p01	SP4UMMC_11005.p01	SP5UMMC_00307.p01	SP6UMMC_04812.p01	SP7UMMC_10037.p01	T308_10150.p01	SpnNT_02202.p01	2565ffd4b39fd5d44c596ac6590c2b23_7606	ERS445053_00641.p01	SPND219_02158.p01	SPND122_02053.p01
glpF		glycerol uptake facilitator protein	63	63	1	1	55	1	793		704	758	706	f5fd87a7072d4094277c3aef7bd6d75e_8468	spr1988.p01	SPD_2011.p01	SP70585_2310.p01	SPJ_2211.p01	SPP_2235.p01	SPT_2199.p01	SPH_2379.p01	SPG_2125.p01	SPCG_2152.p01	6cb3161ba4f31665d83d62984811c22c_14764	SPAP_2228.p01	SP670_2330.p01	d117907a8ae2f3ed4a30062d3e7c72a3_8168	HMPREF0837_10190.p01	b4317501ea33f0e830ab76a044a1a1e4_7648	6f6d8eab9f2ef9ed5c05f289ab0b5caa_8696	5ee4b4bb39b1e6d2fa6f2ab67255bb7b_7203	084e3c838e08fbe52a0c3a95bee584f1_4591	d2f3e48fc6171be3c8a3d1367074c6a5_8715	42781b318d2324d63c8142ea0fec4117_8620	0d1e706f8bbc9df4d9cda0585bf3d562_8707	MYY_2103.p01	HMPREF1038_02191.p01	PCS8235_01894.p01	SP3UMMC_10261.p01	SP4UMMC_03715.p01	SP5UMMC_03667.p01	SP6UMMC_09203.p01	SP7UMMC_05526.p01	T308_10475.p01	SpnNT_02253.p01	2565ffd4b39fd5d44c596ac6590c2b23_7840	ERS445053_00585.p01	SPND219_02225.p01	SPND122_02118.p01
nusB		transcription antitermination protein NusB	63	63	1	1	450	1	1856		362	440	421	f5fd87a7072d4094277c3aef7bd6d75e_1655	spr0390.p01	SPD_0393.p01	SP70585_0502.p01	SPJ_0417.p01	SPP_0462.p01	SPT_0468.p01	SPH_0539.p01	SPG_0396.p01	SPCG_0427.p01	6cb3161ba4f31665d83d62984811c22c_2717	SPAP_0448.p01	SP670_0506.p01	d117907a8ae2f3ed4a30062d3e7c72a3_6538	HMPREF0837_10724.p01	b4317501ea33f0e830ab76a044a1a1e4_1508	6f6d8eab9f2ef9ed5c05f289ab0b5caa_1872	5ee4b4bb39b1e6d2fa6f2ab67255bb7b_1415	084e3c838e08fbe52a0c3a95bee584f1_6675	d2f3e48fc6171be3c8a3d1367074c6a5_1872	42781b318d2324d63c8142ea0fec4117_1808	0d1e706f8bbc9df4d9cda0585bf3d562_1826	MYY_0500.p01	HMPREF1038_00475.p01	PCS8235_00161.p01	SP3UMMC_06027.p01	SP4UMMC_01337.p01	SP5UMMC_04693.p01	SP6UMMC_09053.p01	SP7UMMC_07359.p01	T308_02090.p01	SpnNT_00406.p01	2565ffd4b39fd5d44c596ac6590c2b23_1607	ERS445053_00072.p01	SPND219_00470.p01	SPND122_00453.p01
group_2059	recX	hypothetical protein	63	63	1	1	1705	1	1294		236	299	237	f5fd87a7072d4094277c3aef7bd6d75e_76	spr0020.p01	SPD_0023.p01	SP70585_0026.p01	SPJ_0027.p01	SPP_0026.p01	SPT_0058.p01	SPH_0024.p01	SPG_0024.p01	SPCG_0018.p01	6cb3161ba4f31665d83d62984811c22c_122	SPAP_0023.p01	SP670_0043.p01	d117907a8ae2f3ed4a30062d3e7c72a3_75	HMPREF0837_10307.p01	b4317501ea33f0e830ab76a044a1a1e4_71	6f6d8eab9f2ef9ed5c05f289ab0b5caa_82	5ee4b4bb39b1e6d2fa6f2ab67255bb7b_63	084e3c838e08fbe52a0c3a95bee584f1_4907	d2f3e48fc6171be3c8a3d1367074c6a5_83	42781b318d2324d63c8142ea0fec4117_81	0d1e706f8bbc9df4d9cda0585bf3d562_82	MYY_0046.p01	HMPREF1038_00022.p01	PCS8235_01805.p01	SP3UMMC_08746.p01	SP4UMMC_07767.p01	SP5UMMC_03262.p01	SP6UMMC_00440.p01	SP7UMMC_07914.p01	T308_00030.p01	SpnNT_00043.p01	2565ffd4b39fd5d44c596ac6590c2b23_99	ERS445053_00508.p01	SPND219_00041.p01	SPND122_00018.p01
purD		phosphoribosylamine--glycine ligase	63	63	1	1	1676	1	1265		1262	1262	1262	f5fd87a7072d4094277c3aef7bd6d75e_200	spr0052.p01	SPD_0058.p01	SP70585_0118.p01	SPJ_0083.p01	SPP_0116.p01	SPT_0090.p01	SPH_0158.p01	SPG_0057.p01	SPCG_0053.p01	6cb3161ba4f31665d83d62984811c22c_396	SPAP_0100.p01	SP670_0129.p01	d117907a8ae2f3ed4a30062d3e7c72a3_7935	HMPREF0837_10340.p01	b4317501ea33f0e830ab76a044a1a1e4_197	6f6d8eab9f2ef9ed5c05f289ab0b5caa_420	5ee4b4bb39b1e6d2fa6f2ab67255bb7b_169	084e3c838e08fbe52a0c3a95bee584f1_5262	d2f3e48fc6171be3c8a3d1367074c6a5_418	42781b318d2324d63c8142ea0fec4117_419	0d1e706f8bbc9df4d9cda0585bf3d562_419	MYY_0126.p01	HMPREF1038_00116.p01	PCS8235_01772.p01	SP3UMMC_02355.p01	SP4UMMC_07922.p01	SP5UMMC_08588.p01	SP6UMMC_00245.p01	SP7UMMC_07719.p01	T308_00190.p01	SpnNT_00079.p01	2565ffd4b39fd5d44c596ac6590c2b23_243	ERS445053_00417.p01	SPND219_00082.p01	SPND122_00059.p01
catE		glyoxalase family protein	63	63	1	1	1662	1	1251		854	854	854	f5fd87a7072d4094277c3aef7bd6d75e_287	spr0066.p01	SPD_0072.p01	SP70585_0133.p01	SPJ_0097.p01	SPP_0131.p01	SPT_0104.p01	SPH_0173.p01	SPG_0076.p01	SPCG_0068.p01	6cb3161ba4f31665d83d62984811c22c_494	SPAP_0118.p01	SP670_0144.p01	d117907a8ae2f3ed4a30062d3e7c72a3_7884	HMPREF0837_10355.p01	b4317501ea33f0e830ab76a044a1a1e4_252	6f6d8eab9f2ef9ed5c05f289ab0b5caa_481	5ee4b4bb39b1e6d2fa6f2ab67255bb7b_218	084e3c838e08fbe52a0c3a95bee584f1_5321	d2f3e48fc6171be3c8a3d1367074c6a5_477	42781b318d2324d63c8142ea0fec4117_479	0d1e706f8bbc9df4d9cda0585bf3d562_480	MYY_0141.p01	HMPREF1038_00131.p01	PCS8235_01757.p01	SP3UMMC_02285.p01	SP4UMMC_06018.p01	SP5UMMC_08518.p01	SP6UMMC_10257.p01	SP7UMMC_02422.p01	T308_00265.p01	SpnNT_00097.p01	2565ffd4b39fd5d44c596ac6590c2b23_302	ERS445053_00403.p01	SPND219_00097.p01	SPND122_00073.p01
recU		recombination protein U	63	63	1	1	1076	1	1909		515	596	594	f5fd87a7072d4094277c3aef7bd6d75e_1419	spr0330.p01	SPD_0337.p01	SP70585_0441.p01	SPJ_0356.p01	SPP_0408.p01	SPT_0413.p01	SPH_0477.p01	SPG_0335.p01	SPCG_0366.p01	6cb3161ba4f31665d83d62984811c22c_2307	SPAP_0394.p01	SP670_0438.p01	d117907a8ae2f3ed4a30062d3e7c72a3_6765	HMPREF0837_10667.p01	b4317501ea33f0e830ab76a044a1a1e4_1274	6f6d8eab9f2ef9ed5c05f289ab0b5caa_1640	5ee4b4bb39b1e6d2fa6f2ab67255bb7b_1209	084e3c838e08fbe52a0c3a95bee584f1_6449	d2f3e48fc6171be3c8a3d1367074c6a5_1640	42781b318d2324d63c8142ea0fec4117_1579	0d1e706f8bbc9df4d9cda0585bf3d562_1593	MYY_0447.p01	HMPREF1038_00420.p01	PCS8235_00092.p01	SP3UMMC_06287.p01	SP4UMMC_07290.p01	SP5UMMC_04953.p01	SP6UMMC_05332.p01	SP7UMMC_07009.p01	T308_01830.p01	SpnNT_00346.p01	2565ffd4b39fd5d44c596ac6590c2b23_1381	ERS445053_00126.p01	SPND219_00406.p01	SPND122_00391.p01
ypsA		hypothetical protein	63	63	1	1	1077	1	1908		527	611	531	f5fd87a7072d4094277c3aef7bd6d75e_1423	spr0331.p01	SPD_0338.p01	SP70585_0442.p01	SPJ_0357.p01	SPP_0409.p01	SPT_0414.p01	SPH_0478.p01	SPG_0336.p01	SPCG_0367.p01	6cb3161ba4f31665d83d62984811c22c_2312	SPAP_0395.p01	SP670_0439.p01	d117907a8ae2f3ed4a30062d3e7c72a3_6761	HMPREF0837_10668.p01	b4317501ea33f0e830ab76a044a1a1e4_1278	6f6d8eab9f2ef9ed5c05f289ab0b5caa_1644	5ee4b4bb39b1e6d2fa6f2ab67255bb7b_1213	084e3c838e08fbe52a0c3a95bee584f1_6453	d2f3e48fc6171be3c8a3d1367074c6a5_1644	42781b318d2324d63c8142ea0fec4117_1583	0d1e706f8bbc9df4d9cda0585bf3d562_1597	MYY_0448.p01	HMPREF1038_00421.p01	PCS8235_00093.p01	SP3UMMC_06282.p01	SP4UMMC_07295.p01	SP5UMMC_04948.p01	SP6UMMC_05327.p01	SP7UMMC_07014.p01	T308_01835.p01	SpnNT_00347.p01	2565ffd4b39fd5d44c596ac6590c2b23_1385	ERS445053_00125.p01	SPND219_00407.p01	SPND122_00392.p01
mapZ		hypothetical protein	63	63	1	1	1080	1	1905		1370	1412	1391	f5fd87a7072d4094277c3aef7bd6d75e_1434	spr0334.p01	SPD_0342.p01	SP70585_0445.p01	SPJ_0360.p01	SPP_0412.p01	SPT_0417.p01	SPH_0481.p01	SPG_0340.p01	SPCG_0370.p01	6cb3161ba4f31665d83d62984811c22c_2330	SPAP_0399.p01	SP670_0442.p01	d117907a8ae2f3ed4a30062d3e7c72a3_6749	HMPREF0837_10671.p01	b4317501ea33f0e830ab76a044a1a1e4_1289	6f6d8eab9f2ef9ed5c05f289ab0b5caa_1660	5ee4b4bb39b1e6d2fa6f2ab67255bb7b_1221	084e3c838e08fbe52a0c3a95bee584f1_6469	d2f3e48fc6171be3c8a3d1367074c6a5_1660	42781b318d2324d63c8142ea0fec4117_1599	0d1e706f8bbc9df4d9cda0585bf3d562_1613	MYY_0451.p01	HMPREF1038_00425.p01	PCS8235_00097.p01	SP3UMMC_06267.p01	SP4UMMC_07310.p01	SP5UMMC_04933.p01	SP6UMMC_05307.p01	SP7UMMC_07034.p01	T308_01855.p01	SpnNT_00350.p01	2565ffd4b39fd5d44c596ac6590c2b23_1397	ERS445053_00121.p01	SPND219_00410.p01	SPND122_00395.p01
gatC		aspartyl/glutamyl-tRNA amidotransferase subunit C	63	63	1	1	455	1	1851		302	362	302	f5fd87a7072d4094277c3aef7bd6d75e_1675	spr0395.p01	SPD_0398.p01	SP70585_0507.p01	SPJ_0422.p01	SPP_0469.p01	SPT_0475.p01	SPH_0544.p01	SPG_0401.p01	SPCG_0432.p01	6cb3161ba4f31665d83d62984811c22c_2749	SPAP_0453.p01	SP670_0513.p01	d117907a8ae2f3ed4a30062d3e7c72a3_6518	HMPREF0837_10731.p01	b4317501ea33f0e830ab76a044a1a1e4_1528	6f6d8eab9f2ef9ed5c05f289ab0b5caa_1892	5ee4b4bb39b1e6d2fa6f2ab67255bb7b_1435	084e3c838e08fbe52a0c3a95bee584f1_6695	d2f3e48fc6171be3c8a3d1367074c6a5_1891	42781b318d2324d63c8142ea0fec4117_1827	0d1e706f8bbc9df4d9cda0585bf3d562_1846	MYY_0507.p01	HMPREF1038_00480.p01	PCS8235_00166.p01	SP3UMMC_06002.p01	SP4UMMC_01372.p01	SP5UMMC_04668.p01	SP6UMMC_09023.p01	SP7UMMC_07329.p01	T308_02125.p01	SpnNT_00412.p01	2565ffd4b39fd5d44c596ac6590c2b23_1630	ERS445053_00066.p01	SPND219_00475.p01	SPND122_00458.p01
SP4UMMC_01527		protein YdcD	63	63	1	1	488	1	1818		179	548	542	f5fd87a7072d4094277c3aef7bd6d75e_1839	spr0429.p01	SPD_0432.p01	SP70585_0545.p01	SPJ_0453.p01	SPP_0507.p01	SPT_0523.p01	SPH_0594.p01	SPG_0438.p01	SPCG_0463.p01	6cb3161ba4f31665d83d62984811c22c_2938	SPAP_0487.p01	SP670_0561.p01	d117907a8ae2f3ed4a30062d3e7c72a3_6401	HMPREF0837_10780.p01	b4317501ea33f0e830ab76a044a1a1e4_1647	6f6d8eab9f2ef9ed5c05f289ab0b5caa_2019	5ee4b4bb39b1e6d2fa6f2ab67255bb7b_1554	084e3c838e08fbe52a0c3a95bee584f1_6846	d2f3e48fc6171be3c8a3d1367074c6a5_2019	42781b318d2324d63c8142ea0fec4117_1954	0d1e706f8bbc9df4d9cda0585bf3d562_1974	MYY_0552.p01	HMPREF1038_00518.p01	PCS8235_00204.p01	SP3UMMC_06412.p01	SP4UMMC_01527.p01	SP5UMMC_02647.p01	SP6UMMC_04667.p01	SP7UMMC_11056.p01	T308_02330.p01	SpnNT_00439.p01	2565ffd4b39fd5d44c596ac6590c2b23_1759	ERS445053_00033.p01	SPND219_00511.p01	SPND122_004912.p01
cspR		tRNA (cytidine(34)-2'-O)-methyltransferase	63	63	1	1	492	1	1814		503	542	505	f5fd87a7072d4094277c3aef7bd6d75e_1851	spr0432.p01	SPD_0436.p01	SP70585_0549.p01	SPJ_0457.p01	SPP_0511.p01	SPT_0527.p01	SPH_0598.p01	SPG_0441.p01	SPCG_0467.p01	6cb3161ba4f31665d83d62984811c22c_2973	SPAP_0491.p01	SP670_0565.p01	d117907a8ae2f3ed4a30062d3e7c72a3_6385	HMPREF0837_10784.p01	b4317501ea33f0e830ab76a044a1a1e4_1663	6f6d8eab9f2ef9ed5c05f289ab0b5caa_2034	5ee4b4bb39b1e6d2fa6f2ab67255bb7b_1566	084e3c838e08fbe52a0c3a95bee584f1_6862	d2f3e48fc6171be3c8a3d1367074c6a5_2035	42781b318d2324d63c8142ea0fec4117_1970	0d1e706f8bbc9df4d9cda0585bf3d562_1990	MYY_0556.p01	HMPREF1038_00522.p01	PCS8235_00208.p01	SP3UMMC_06432.p01	SP4UMMC_01547.p01	SP5UMMC_02627.p01	SP6UMMC_04647.p01	SP7UMMC_11076.p01	T308_02350.p01	SpnNT_00443.p01	2565ffd4b39fd5d44c596ac6590c2b23_1775	ERS445053_00028.p01	SPND219_00515.p01	SPND122_00495.p01
ribU		riboflavin transporter	63	63	1	1	493	1	1813		503	578	561	f5fd87a7072d4094277c3aef7bd6d75e_1859	spr0433.p01	SPD_0437.p01	SP70585_0550.p01	SPJ_0458.p01	SPP_0512.p01	SPT_0528.p01	SPH_0599.p01	SPG_0442.p01	SPCG_0468.p01	6cb3161ba4f31665d83d62984811c22c_2985	SPAP_0492.p01	SP670_0566.p01	d117907a8ae2f3ed4a30062d3e7c72a3_6381	HMPREF0837_10785.p01	b4317501ea33f0e830ab76a044a1a1e4_1666	6f6d8eab9f2ef9ed5c05f289ab0b5caa_2039	5ee4b4bb39b1e6d2fa6f2ab67255bb7b_1570	084e3c838e08fbe52a0c3a95bee584f1_6867	d2f3e48fc6171be3c8a3d1367074c6a5_2040	42781b318d2324d63c8142ea0fec4117_1975	0d1e706f8bbc9df4d9cda0585bf3d562_1994	MYY_0557.p01	HMPREF1038_00523.p01	PCS8235_00209.p01	SP3UMMC_06437.p01	SP4UMMC_01552.p01	SP5UMMC_02622.p01	SP6UMMC_04642.p01	SP7UMMC_11081.p01	T308_02355.p01	SpnNT_00444.p01	2565ffd4b39fd5d44c596ac6590c2b23_1779	ERS445053_00026.p01	SPND219_00516.p01	SPND122_00496.p01
rpoE		DNA-directed RNA polymerase subunit delta	63	63	1	1	497	1	1809		587	602	590	f5fd87a7072d4094277c3aef7bd6d75e_1879	spr0437.p01	SPD_0441.p01	SP70585_0554.p01	SPJ_0462.p01	SPP_0516.p01	SPT_0532.p01	SPH_0603.p01	SPG_0446.p01	SPCG_0472.p01	6cb3161ba4f31665d83d62984811c22c_3014	SPAP_0496.p01	SP670_0570.p01	d117907a8ae2f3ed4a30062d3e7c72a3_6371	HMPREF0837_10789.p01	b4317501ea33f0e830ab76a044a1a1e4_1682	6f6d8eab9f2ef9ed5c05f289ab0b5caa_2059	5ee4b4bb39b1e6d2fa6f2ab67255bb7b_1605	084e3c838e08fbe52a0c3a95bee584f1_6887	d2f3e48fc6171be3c8a3d1367074c6a5_2060	42781b318d2324d63c8142ea0fec4117_1994	0d1e706f8bbc9df4d9cda0585bf3d562_2014	MYY_0561.p01	HMPREF1038_00527.p01	PCS8235_00220.p01	SP3UMMC_06457.p01	SP4UMMC_01572.p01	SP5UMMC_02602.p01	SP6UMMC_04622.p01	SP7UMMC_10381.p01	T308_02375.p01	SpnNT_00448.p01	2565ffd4b39fd5d44c596ac6590c2b23_1794	ERS445053_00022.p01	SPND219_00520.p01	SPND122_00500.p01
CWI64_09640		ABC transporter permease	63	63	1	1	522	1	1784		1049	1049	1049	f5fd87a7072d4094277c3aef7bd6d75e_1998	spr0460.p01	SPD_0465.p01	SP70585_0580.p01	SPJ_0489.p01	SPP_0545.p01	SPT_0557.p01	SPH_0629.p01	SPG_0473.p01	SPCG_0495.p01	6cb3161ba4f31665d83d62984811c22c_3209	SPAP_0522.p01	SP670_0595.p01	d117907a8ae2f3ed4a30062d3e7c72a3_6291	HMPREF0837_10817.p01	b4317501ea33f0e830ab76a044a1a1e4_1784	6f6d8eab9f2ef9ed5c05f289ab0b5caa_2171	5ee4b4bb39b1e6d2fa6f2ab67255bb7b_1677	084e3c838e08fbe52a0c3a95bee584f1_6997	d2f3e48fc6171be3c8a3d1367074c6a5_2170	42781b318d2324d63c8142ea0fec4117_2101	0d1e706f8bbc9df4d9cda0585bf3d562_2127	MYY_0584.p01	HMPREF1038_00555.p01	PCS8235_00246.p01	SP3UMMC_00280.p01	SP4UMMC_01692.p01	SP5UMMC_07391.p01	SP6UMMC_06654.p01	SP7UMMC_03779.p01	T308_02500.p01	SpnNT_00473.p01	2565ffd4b39fd5d44c596ac6590c2b23_1881	ERS445053_02162.p01	SPND219_00549.p01	SPND122_00528.p01
blpT		BlpT protein, fusion	63	63	1	1	523	1	1783		323	329	328	f5fd87a7072d4094277c3aef7bd6d75e_2002	spr0461.p01	SPD_0466.p01	SP70585_0581.p01	SPJ_0490.p01	SPP_0546.p01	SPT_0558.p01	SPH_0630.p01	SPG_0474.p01	SPCG_0496.p01	6cb3161ba4f31665d83d62984811c22c_3213	SPAP_0523.p01	SP670_0596.p01	d117907a8ae2f3ed4a30062d3e7c72a3_6287	HMPREF0837_10818.p01	b4317501ea33f0e830ab76a044a1a1e4_1788	6f6d8eab9f2ef9ed5c05f289ab0b5caa_2175	5ee4b4bb39b1e6d2fa6f2ab67255bb7b_1681	084e3c838e08fbe52a0c3a95bee584f1_7001	d2f3e48fc6171be3c8a3d1367074c6a5_2174	42781b318d2324d63c8142ea0fec4117_2104	0d1e706f8bbc9df4d9cda0585bf3d562_2131	MYY_0585.p01	HMPREF1038_00556.p01	PCS8235_00247.p01	SP3UMMC_00285.p01	SP4UMMC_01697.p01	SP5UMMC_07396.p01	SP6UMMC_06649.p01	SP7UMMC_03774.p01	T308_02505.p01	SpnNT_00474.p01	2565ffd4b39fd5d44c596ac6590c2b23_1885	ERS445053_02161.p01	SPND219_00550.p01	SPND122_00529.p01
thiM		hydroxyethylthiazole kinase	63	63	1	1	1141	1	1577		746	803	785	f5fd87a7072d4094277c3aef7bd6d75e_2715	spr0629.p01	SPD_0623.p01	SP70585_0764.p01	SPJ_0657.p01	SPP_0728.p01	SPT_0733.p01	SPH_0804.p01	SPG_0650.p01	SPCG_0666.p01	6cb3161ba4f31665d83d62984811c22c_4394	SPAP_0693.p01	SP670_0766.p01	d117907a8ae2f3ed4a30062d3e7c72a3_4258	HMPREF0837_11001.p01	b4317501ea33f0e830ab76a044a1a1e4_2432	6f6d8eab9f2ef9ed5c05f289ab0b5caa_2915	5ee4b4bb39b1e6d2fa6f2ab67255bb7b_2259	084e3c838e08fbe52a0c3a95bee584f1_7728	d2f3e48fc6171be3c8a3d1367074c6a5_2911	42781b318d2324d63c8142ea0fec4117_2847	0d1e706f8bbc9df4d9cda0585bf3d562_2878	MYY_0753.p01	HMPREF1038_00733.p01	PCS8235_00432.p01	SP3UMMC_09341.p01	SP4UMMC_09389.p01	SP5UMMC_06957.p01	SP6UMMC_01717.p01	SP7UMMC_01292.p01	T308_03355.p01	SpnNT_00699.p01	2565ffd4b39fd5d44c596ac6590c2b23_2548	ERS445053_02002.p01	SPND219_00725.p01	SPND122_00711.p01
thiE		thiamine-phosphate pyrophosphorylase	63	63	1	1	1149	1	1585		479	632	629	f5fd87a7072d4094277c3aef7bd6d75e_2746	spr0637.p01	SPD_0631.p01	SP70585_0772.p01	SPJ_0665.p01	SPP_0736.p01	SPT_0741.p01	SPH_0812.p01	SPG_0658.p01	SPCG_0674.p01	6cb3161ba4f31665d83d62984811c22c_4458	SPAP_0701.p01	SP670_0774.p01	d117907a8ae2f3ed4a30062d3e7c72a3_4288	HMPREF0837_11009.p01	b4317501ea33f0e830ab76a044a1a1e4_2464	6f6d8eab9f2ef9ed5c05f289ab0b5caa_2954	5ee4b4bb39b1e6d2fa6f2ab67255bb7b_2289	084e3c838e08fbe52a0c3a95bee584f1_7768	d2f3e48fc6171be3c8a3d1367074c6a5_2950	42781b318d2324d63c8142ea0fec4117_2886	0d1e706f8bbc9df4d9cda0585bf3d562_2918	MYY_0761.p01	HMPREF1038_00741.p01	PCS8235_00440.p01	SP3UMMC_09301.p01	SP4UMMC_09429.p01	SP5UMMC_06917.p01	SP6UMMC_01757.p01	SP7UMMC_01332.p01	T308_03395.p01	SpnNT_00707.p01	2565ffd4b39fd5d44c596ac6590c2b23_2579	ERS445053_01993.p01	SPND219_00736.p01	SPND122_007212.p01
ctpA		copper-translocating P-type ATPase	63	63	1	1	1153	1	1589		1982	2252	2239	f5fd87a7072d4094277c3aef7bd6d75e_2762	spr0641.p01	SPD_0635.p01	SP70585_0776.p01	SPJ_0669.p01	SPP_0740.p01	SPT_0745.p01	SPH_0816.p01	SPG_0662.p01	SPCG_0678.p01	6cb3161ba4f31665d83d62984811c22c_4493	SPAP_0705.p01	SP670_0778.p01	d117907a8ae2f3ed4a30062d3e7c72a3_4304	HMPREF0837_11013.p01	b4317501ea33f0e830ab76a044a1a1e4_2480	6f6d8eab9f2ef9ed5c05f289ab0b5caa_2972	5ee4b4bb39b1e6d2fa6f2ab67255bb7b_2303	084e3c838e08fbe52a0c3a95bee584f1_7784	d2f3e48fc6171be3c8a3d1367074c6a5_2968	42781b318d2324d63c8142ea0fec4117_2903	0d1e706f8bbc9df4d9cda0585bf3d562_2936	MYY_0765.p01	HMPREF1038_00745.p01	PCS8235_00444.p01	SP3UMMC_09281.p01	SP4UMMC_09449.p01	SP5UMMC_06897.p01	SP6UMMC_01777.p01	SP7UMMC_01352.p01	T308_03415.p01	SpnNT_00711.p01	2565ffd4b39fd5d44c596ac6590c2b23_2595	ERS445053_01988.p01	SPND219_00740.p01	SPND122_00725.p01
gyrB		DNA gyrase subunit B	63	63	1	1	1225	1	1661		1055	1946	1919	f5fd87a7072d4094277c3aef7bd6d75e_3067	spr0715.p01	SPD_0709.p01	SP70585_0851.p01	SPJ_0752.p01	SPP_0815.p01	SPT_1393.p01	SPH_0908.p01	SPG_0736.p01	SPCG_0755.p01	6cb3161ba4f31665d83d62984811c22c_5035	SPAP_0782.p01	SP670_1517.p01	d117907a8ae2f3ed4a30062d3e7c72a3_4578	HMPREF0837_11686.p01	b4317501ea33f0e830ab76a044a1a1e4_2754	6f6d8eab9f2ef9ed5c05f289ab0b5caa_3275	5ee4b4bb39b1e6d2fa6f2ab67255bb7b_2570	084e3c838e08fbe52a0c3a95bee584f1_8091	d2f3e48fc6171be3c8a3d1367074c6a5_3273	42781b318d2324d63c8142ea0fec4117_3205	0d1e706f8bbc9df4d9cda0585bf3d562_3245	MYY_1385.p01	HMPREF1038_00816.p01	PCS8235_00521.p01	SP3UMMC_08836.p01	SP4UMMC_06043.p01	SP5UMMC_04258.p01	SP6UMMC_03367.p01	SP7UMMC_01742.p01	T308_06570.p01	SpnNT_00785.p01	2565ffd4b39fd5d44c596ac6590c2b23_2881	ERS445053_01919.p01	SPND219_00816.p01	SPND122_008001.p01
rsmC		methyltransferase small domain superfamily	63	63	1	1	1250	1	1686		581	590	585	f5fd87a7072d4094277c3aef7bd6d75e_3192	spr0743.p01	SPD_0735.p01	SP70585_0877.p01	SPJ_0778.p01	SPP_0847.p01	SPT_1362.p01	SPH_0940.p01	SPG_0761.p01	SPCG_0783.p01	6cb3161ba4f31665d83d62984811c22c_5188	SPAP_0808.p01	SP670_1485.p01	d117907a8ae2f3ed4a30062d3e7c72a3_4676	HMPREF0837_11651.p01	b4317501ea33f0e830ab76a044a1a1e4_2840	6f6d8eab9f2ef9ed5c05f289ab0b5caa_3378	5ee4b4bb39b1e6d2fa6f2ab67255bb7b_2651	084e3c838e08fbe52a0c3a95bee584f1_8198	d2f3e48fc6171be3c8a3d1367074c6a5_3379	42781b318d2324d63c8142ea0fec4117_3311	0d1e706f8bbc9df4d9cda0585bf3d562_3351	MYY_1357.p01	HMPREF1038_00850.p01	PCS8235_00550.p01	SP3UMMC_08150.p01	SP4UMMC_10551.p01	SP5UMMC_08338.p01	SP6UMMC_04017.p01	SP7UMMC_00917.p01	T308_06430.p01	SpnNT_01471.p01	2565ffd4b39fd5d44c596ac6590c2b23_2975	ERS445053_01888.p01	SPND219_00843.p01	SPND122_00823.p01
cdd		cytidine deaminase	63	63	1	1	1253	1	1689		389	389	389	f5fd87a7072d4094277c3aef7bd6d75e_3203	spr0746.p01	SPD_0738.p01	SP70585_0880.p01	SPJ_0781.p01	SPP_0850.p01	SPT_1359.p01	SPH_0943.p01	SPG_0764.p01	SPCG_0786.p01	6cb3161ba4f31665d83d62984811c22c_5207	SPAP_0811.p01	SP670_1482.p01	d117907a8ae2f3ed4a30062d3e7c72a3_4688	HMPREF0837_11648.p01	b4317501ea33f0e830ab76a044a1a1e4_2852	6f6d8eab9f2ef9ed5c05f289ab0b5caa_3389	5ee4b4bb39b1e6d2fa6f2ab67255bb7b_2663	084e3c838e08fbe52a0c3a95bee584f1_8210	d2f3e48fc6171be3c8a3d1367074c6a5_3391	42781b318d2324d63c8142ea0fec4117_3323	0d1e706f8bbc9df4d9cda0585bf3d562_3363	MYY_1354.p01	HMPREF1038_00854.p01	PCS8235_00553.p01	SP3UMMC_08165.p01	SP4UMMC_10566.p01	SP5UMMC_08353.p01	SP6UMMC_04002.p01	SP7UMMC_00902.p01	T308_06415.p01	SpnNT_01468.p01	2565ffd4b39fd5d44c596ac6590c2b23_2987	ERS445053_01885.p01	SPND219_00846.p01	SPND122_00826.p01
tmk		thymidylate kinase	63	63	1	1	289	1	1462		365	638	633	f5fd87a7072d4094277c3aef7bd6d75e_3551	spr0835.p01	SPD_0825.p01	SP70585_0973.p01	SPJ_0874.p01	SPP_0941.p01	SPT_1265.p01	SPH_1043.p01	SPG_0861.p01	SPCG_0909.p01	6cb3161ba4f31665d83d62984811c22c_5834	SPAP_0966.p01	SP670_1386.p01	d117907a8ae2f3ed4a30062d3e7c72a3_4998	HMPREF0837_11551.p01	b4317501ea33f0e830ab76a044a1a1e4_3303	6f6d8eab9f2ef9ed5c05f289ab0b5caa_3761	5ee4b4bb39b1e6d2fa6f2ab67255bb7b_3044	084e3c838e08fbe52a0c3a95bee584f1_8589	d2f3e48fc6171be3c8a3d1367074c6a5_3771	42781b318d2324d63c8142ea0fec4117_3700	0d1e706f8bbc9df4d9cda0585bf3d562_3745	MYY_1266.p01	HMPREF1038_00954.p01	PCS8235_00648.p01	SP3UMMC_04749.p01	SP4UMMC_01862.p01	SP5UMMC_02462.p01	SP6UMMC_00020.p01	SP7UMMC_06764.p01	T308_05925.p01	SpnNT_01372.p01	2565ffd4b39fd5d44c596ac6590c2b23_3333	ERS445053_01797.p01	SPND219_00940.p01	SPND122_009242.p01
holB		DNA polymerase III subunit delta'	63	63	1	1	288	1	1461		890	890	890	f5fd87a7072d4094277c3aef7bd6d75e_3555	spr0836.p01	SPD_0826.p01	SP70585_0974.p01	SPJ_0875.p01	SPP_0942.p01	SPT_1264.p01	SPH_1044.p01	SPG_0862.p01	SPCG_0910.p01	6cb3161ba4f31665d83d62984811c22c_5838	SPAP_0967.p01	SP670_1385.p01	d117907a8ae2f3ed4a30062d3e7c72a3_5002	HMPREF0837_11550.p01	b4317501ea33f0e830ab76a044a1a1e4_3307	6f6d8eab9f2ef9ed5c05f289ab0b5caa_3764	5ee4b4bb39b1e6d2fa6f2ab67255bb7b_3048	084e3c838e08fbe52a0c3a95bee584f1_8593	d2f3e48fc6171be3c8a3d1367074c6a5_3775	42781b318d2324d63c8142ea0fec4117_3704	0d1e706f8bbc9df4d9cda0585bf3d562_3749	MYY_1265.p01	HMPREF1038_00955.p01	PCS8235_00649.p01	SP3UMMC_04754.p01	SP4UMMC_01857.p01	SP5UMMC_02457.p01	SP6UMMC_00025.p01	SP7UMMC_06769.p01	T308_05920.p01	SpnNT_01371.p01	2565ffd4b39fd5d44c596ac6590c2b23_3337	ERS445053_01796.p01	SPND219_00941.p01	SPND122_00925.p01
dsbD_2		cytochrome c-type biogenesis protein CcdA	63	63	1	1	231	1	1404		431	731	692	f5fd87a7072d4094277c3aef7bd6d75e_3791	spr0903.p01	SPD_0885.p01	SP70585_1039.p01	SPJ_0940.p01	SPP_1005.p01	SPT_1202.p01	SPH_1100.p01	SPG_0924.p01	SPCG_0973.p01	6cb3161ba4f31665d83d62984811c22c_6241	SPAP_1035.p01	SP670_1322.p01	d117907a8ae2f3ed4a30062d3e7c72a3_5242	HMPREF0837_11485.p01	b4317501ea33f0e830ab76a044a1a1e4_3537	6f6d8eab9f2ef9ed5c05f289ab0b5caa_4024	5ee4b4bb39b1e6d2fa6f2ab67255bb7b_3273	084e3c838e08fbe52a0c3a95bee584f1_8837	d2f3e48fc6171be3c8a3d1367074c6a5_4030	42781b318d2324d63c8142ea0fec4117_3960	0d1e706f8bbc9df4d9cda0585bf3d562_4010	MYY_1204.p01	HMPREF1038_01018.p01	PCS8235_00711.p01	SP3UMMC_10446.p01	SP4UMMC_05376.p01	SP5UMMC_03127.p01	SP6UMMC_07069.p01	SP7UMMC_08730.p01	T308_05615.p01	SpnNT_01269.p01	2565ffd4b39fd5d44c596ac6590c2b23_4150	ERS445053_01736.p01	SPND219_01004.p01	SPND122_00989.p01
resA		thioredoxin family protein	63	63	1	1	230	1	1403		521	575	558	f5fd87a7072d4094277c3aef7bd6d75e_3795	spr0904.p01	SPD_0886.p01	SP70585_1040.p01	SPJ_0941.p01	SPP_1006.p01	SPT_1201.p01	SPH_1101.p01	SPG_0925.p01	SPCG_0974.p01	6cb3161ba4f31665d83d62984811c22c_6248	SPAP_1036.p01	SP670_1321.p01	d117907a8ae2f3ed4a30062d3e7c72a3_5246	HMPREF0837_11484.p01	b4317501ea33f0e830ab76a044a1a1e4_3541	6f6d8eab9f2ef9ed5c05f289ab0b5caa_4028	5ee4b4bb39b1e6d2fa6f2ab67255bb7b_3277	084e3c838e08fbe52a0c3a95bee584f1_8841	d2f3e48fc6171be3c8a3d1367074c6a5_4034	42781b318d2324d63c8142ea0fec4117_3964	0d1e706f8bbc9df4d9cda0585bf3d562_4014	MYY_1203.p01	HMPREF1038_01019.p01	PCS8235_00712.p01	SP3UMMC_10451.p01	SP4UMMC_05381.p01	SP5UMMC_03122.p01	SP6UMMC_07064.p01	SP7UMMC_08725.p01	T308_05610.p01	SpnNT_01268.p01	2565ffd4b39fd5d44c596ac6590c2b23_4146	ERS445053_01735.p01	SPND219_01005.p01	SPND122_00990.p01
SPT_1075		acetyltransferase (GNAT) family protein	63	63	1	1	107	1	689		431	470	432	f5fd87a7072d4094277c3aef7bd6d75e_3882	spr0927.p01	SPD_0909.p01	SP70585_1062.p01	SPJ_0962.p01	SPP_1029.p01	SPT_1075.p01	SPH_1126.p01	SPG_0948.p01	SPCG_1001.p01	6cb3161ba4f31665d83d62984811c22c_6407	SPAP_1175.p01	SP670_1298.p01	d117907a8ae2f3ed4a30062d3e7c72a3_5335	HMPREF0837_11455.p01	b4317501ea33f0e830ab76a044a1a1e4_3626	6f6d8eab9f2ef9ed5c05f289ab0b5caa_4121	5ee4b4bb39b1e6d2fa6f2ab67255bb7b_3382	084e3c838e08fbe52a0c3a95bee584f1_36	d2f3e48fc6171be3c8a3d1367074c6a5_4126	42781b318d2324d63c8142ea0fec4117_4055	0d1e706f8bbc9df4d9cda0585bf3d562_4106	MYY_1082.p01	HMPREF1038_01163.p01	PCS8235_00741.p01	SP3UMMC_01463.p01	SP4UMMC_07690.p01	SP5UMMC_09185.p01	SP6UMMC_06949.p01	SP7UMMC_08608.p01	T308_05010.p01	SpnNT_01245.p01	2565ffd4b39fd5d44c596ac6590c2b23_3635	ERS445053_01711.p01	SPND219_01028.p01	SPND122_01012.p01
cpoA		glycosyl transferase CpoA	63	63	1	1	159	1	1135		1016	1124	1043	f5fd87a7072d4094277c3aef7bd6d75e_4080	spr0981.p01	SPD_0960.p01	SP70585_1149.p01	SPJ_1013.p01	SPP_1081.p01	SPT_1118.p01	SPH_1163.p01	SPG_0996.p01	SPCG_1205.p01	6cb3161ba4f31665d83d62984811c22c_6715	SPAP_1118.p01	SP670_1264.p01	d117907a8ae2f3ed4a30062d3e7c72a3_5540	HMPREF0837_11411.p01	b4317501ea33f0e830ab76a044a1a1e4_4344	6f6d8eab9f2ef9ed5c05f289ab0b5caa_4404	5ee4b4bb39b1e6d2fa6f2ab67255bb7b_3536	084e3c838e08fbe52a0c3a95bee584f1_318	d2f3e48fc6171be3c8a3d1367074c6a5_4408	42781b318d2324d63c8142ea0fec4117_4332	0d1e706f8bbc9df4d9cda0585bf3d562_4390	MYY_1122.p01	HMPREF1038_01105.p01	PCS8235_00784.p01	SP3UMMC_10096.p01	SP4UMMC_10960.p01	SP5UMMC_09265.p01	SP6UMMC_10462.p01	SP7UMMC_06189.p01	T308_05205.p01	SpnNT_01217.p01	2565ffd4b39fd5d44c596ac6590c2b23_3837	ERS445053_01657.p01	SPND219_01079.p01	SPND122_01062.p01
gapN		NADP-dependent glyceraldehyde-3-phosphate dehydrogenase	63	63	1	1	196	1	1369		1274	1424	1417	f5fd87a7072d4094277c3aef7bd6d75e_4245	spr1028.p01	SPD_1004.p01	SP70585_1190.p01	SPJ_1057.p01	SPP_1125.p01	SPT_1165.p01	SPH_1213.p01	SPG_1038.p01	SPCG_1160.p01	6cb3161ba4f31665d83d62984811c22c_6975	SPAP_1074.p01	SP670_1219.p01	d117907a8ae2f3ed4a30062d3e7c72a3_5700	HMPREF0837_11360.p01	b4317501ea33f0e830ab76a044a1a1e4_4181	6f6d8eab9f2ef9ed5c05f289ab0b5caa_4587	5ee4b4bb39b1e6d2fa6f2ab67255bb7b_3692	084e3c838e08fbe52a0c3a95bee584f1_501	d2f3e48fc6171be3c8a3d1367074c6a5_4590	42781b318d2324d63c8142ea0fec4117_4515	0d1e706f8bbc9df4d9cda0585bf3d562_4575	MYY_1167.p01	HMPREF1038_01059.p01	PCS8235_00833.p01	SP3UMMC_07114.p01	SP4UMMC_05151.p01	SP5UMMC_09827.p01	SP6UMMC_08338.p01	SP7UMMC_07544.p01	T308_05430.p01	SpnNT_01174.p01	2565ffd4b39fd5d44c596ac6590c2b23_4005	ERS445053_01586.p01	SPND219_01122.p01	SPND122_01104.p01
NCTC7466_01101		hypothetical protein	63	63	1	1	1503	1	667		167	341	302	f5fd87a7072d4094277c3aef7bd6d75e_4597	spr1091.p01	SPD_1069.p01	SP70585_1259.p01	SPJ_1127.p01	SPP_1250.p01	SPT_1017.p01	SPH_1327.p01	SPG_1103.p01	SPCG_1091.p01	6cb3161ba4f31665d83d62984811c22c_7396	SPAP_1235.p01	SP670_1067.p01	d117907a8ae2f3ed4a30062d3e7c72a3_3963	HMPREF0837_11290.p01	b4317501ea33f0e830ab76a044a1a1e4_3931	6f6d8eab9f2ef9ed5c05f289ab0b5caa_4842	5ee4b4bb39b1e6d2fa6f2ab67255bb7b_3963	084e3c838e08fbe52a0c3a95bee584f1_752	d2f3e48fc6171be3c8a3d1367074c6a5_4849	42781b318d2324d63c8142ea0fec4117_4774	0d1e706f8bbc9df4d9cda0585bf3d562_4835	MYY_02795.p01	HMPREF1038_01216.p01	PCS8235_00914.p01	SP3UMMC_03617.p01	SP4UMMC_00460.p01	SP5UMMC_02237.p01	SP6UMMC_00627.p01	SP7UMMC_00702.p01	T308_04720.p01	SpnNT_01097.p01	2565ffd4b39fd5d44c596ac6590c2b23_4275	ERS445053_01542.p01	SPND219_01191.p01	SPND122_01175.p01
SPOH_1130		cytotoxic translational repressor of toxin-antitoxin stability system	63	63	1	1	1490	1	654		254	263	258	f5fd87a7072d4094277c3aef7bd6d75e_4646	spr1103.p01	SPD_1081.p01	SP70585_1269.p01	SPJ_1137.p01	SPP_1260.p01	SPT_1005.p01	SPH_1337.p01	SPG_1114.p01	SPCG_1079.p01	6cb3161ba4f31665d83d62984811c22c_7468	SPAP_1248.p01	SP670_1057.p01	d117907a8ae2f3ed4a30062d3e7c72a3_3921	HMPREF0837_11279.p01	b4317501ea33f0e830ab76a044a1a1e4_3896	6f6d8eab9f2ef9ed5c05f289ab0b5caa_4880	5ee4b4bb39b1e6d2fa6f2ab67255bb7b_3997	084e3c838e08fbe52a0c3a95bee584f1_788	d2f3e48fc6171be3c8a3d1367074c6a5_4887	42781b318d2324d63c8142ea0fec4117_4808	0d1e706f8bbc9df4d9cda0585bf3d562_4872	MYY_1016.p01	HMPREF1038_01226.p01	PCS8235_00925.p01	SP3UMMC_03557.p01	SP4UMMC_00520.p01	SP5UMMC_00025.p01	SP6UMMC_00682.p01	SP7UMMC_00757.p01	T308_04660.p01	SpnNT_01085.p01	2565ffd4b39fd5d44c596ac6590c2b23_4323	ERS445053_01531.p01	SPND219_01201.p01	SPND122_01186.p01
SP3UMMC_06537		chorismate mutase	63	63	1	1	715	1	586		266	266	266	f5fd87a7072d4094277c3aef7bd6d75e_4935	spr1174.p01	SPD_1151.p01	SP70585_1361.p01	SPJ_1212.p01	SPP_1336.p01	SPT_0930.p01	SPH_1438.p01	SPG_1190.p01	SPCG_1263.p01	6cb3161ba4f31665d83d62984811c22c_7971	SPAP_1323.p01	SP670_0980.p01	d117907a8ae2f3ed4a30062d3e7c72a3_3612	HMPREF0837_11204.p01	b4317501ea33f0e830ab76a044a1a1e4_4577	6f6d8eab9f2ef9ed5c05f289ab0b5caa_5176	5ee4b4bb39b1e6d2fa6f2ab67255bb7b_4257	084e3c838e08fbe52a0c3a95bee584f1_1086	d2f3e48fc6171be3c8a3d1367074c6a5_5179	42781b318d2324d63c8142ea0fec4117_5104	0d1e706f8bbc9df4d9cda0585bf3d562_5167	MYY_0944.p01	HMPREF1038_01302.p01	PCS8235_00998.p01	SP3UMMC_06537.p01	SP4UMMC_11075.p01	SP5UMMC_06488.p01	SP6UMMC_10871.p01	SP7UMMC_09075.p01	T308_04300.p01	SpnNT_01003.p01	2565ffd4b39fd5d44c596ac6590c2b23_4642	ERS445053_01457.p01	SPND219_01283.p01	SPND122_01262.p01
ogt		O6-methylguanine-DNA methyltransferase	63	63	1	1	854	1	198		512	530	524	f5fd87a7072d4094277c3aef7bd6d75e_5570	spr1317.p01	SPD_1292.p01	SP70585_1504.p01	SPJ_1362.p01	SPP_1483.p01	SPT_0812.p01	SPH_1579.p01	SPG_1389.p01	SPCG_1450.p01	6cb3161ba4f31665d83d62984811c22c_9419	SPAP_1491.p01	SP670_0833.p01	d117907a8ae2f3ed4a30062d3e7c72a3_3062	HMPREF0837_11081.p01	b4317501ea33f0e830ab76a044a1a1e4_5002	6f6d8eab9f2ef9ed5c05f289ab0b5caa_5726	5ee4b4bb39b1e6d2fa6f2ab67255bb7b_4735	084e3c838e08fbe52a0c3a95bee584f1_1642	d2f3e48fc6171be3c8a3d1367074c6a5_5732	42781b318d2324d63c8142ea0fec4117_5648	0d1e706f8bbc9df4d9cda0585bf3d562_5719	MYY_0829.p01	HMPREF1038_01449.p01	PCS8235_01145.p01	SP3UMMC_09851.p01	SP4UMMC_04841.p01	SP5UMMC_07117.p01	SP6UMMC_02082.p01	SP7UMMC_10231.p01	T308_03735.p01	SpnNT_00806.p01	2565ffd4b39fd5d44c596ac6590c2b23_5108	ERS445053_01316.p01	SPND219_01423.p01	SPND122_01393.p01
yvgN		aldo/keto reductase family protein	63	63	1	1	869	1	213		842	842	842	f5fd87a7072d4094277c3aef7bd6d75e_5628	spr1332.p01	SPD_1308.p01	SP70585_1519.p01	SPJ_1377.p01	SPP_1499.p01	SPT_0798.p01	SPH_1593.p01	SPG_1405.p01	SPCG_1466.p01	6cb3161ba4f31665d83d62984811c22c_9507	SPAP_1505.p01	SP670_0818.p01	d117907a8ae2f3ed4a30062d3e7c72a3_3004	HMPREF0837_11066.p01	b4317501ea33f0e830ab76a044a1a1e4_5068	6f6d8eab9f2ef9ed5c05f289ab0b5caa_5783	5ee4b4bb39b1e6d2fa6f2ab67255bb7b_4791	084e3c838e08fbe52a0c3a95bee584f1_1701	d2f3e48fc6171be3c8a3d1367074c6a5_5790	42781b318d2324d63c8142ea0fec4117_5706	0d1e706f8bbc9df4d9cda0585bf3d562_5778	MYY_0815.p01	HMPREF1038_01465.p01	PCS8235_01161.p01	SP3UMMC_09776.p01	SP4UMMC_04921.p01	SP5UMMC_07192.p01	SP6UMMC_02157.p01	SP7UMMC_10306.p01	T308_03655.p01	SpnNT_00792.p01	2565ffd4b39fd5d44c596ac6590c2b23_5162	ERS445053_01301.p01	SPND219_01436.p01	SPND122_01407.p01
ytgP		polysaccharide biosynthesis protein	63	63	1	1	1320	1	276		1289	1637	1615	f5fd87a7072d4094277c3aef7bd6d75e_5816	spr1383.p01	SPD_1358.p01	SP70585_1568.p01	SPJ_1433.p01	SPP_1551.p01	SPT_1467.p01	SPH_1642.p01	SPG_1455.p01	SPCG_1516.p01	6cb3161ba4f31665d83d62984811c22c_9822	SPAP_1551.p01	SP670_1612.p01	d117907a8ae2f3ed4a30062d3e7c72a3_2839	HMPREF0837_11763.p01	b4317501ea33f0e830ab76a044a1a1e4_5240	6f6d8eab9f2ef9ed5c05f289ab0b5caa_5972	5ee4b4bb39b1e6d2fa6f2ab67255bb7b_4951	084e3c838e08fbe52a0c3a95bee584f1_1890	d2f3e48fc6171be3c8a3d1367074c6a5_5976	42781b318d2324d63c8142ea0fec4117_5891	0d1e706f8bbc9df4d9cda0585bf3d562_5964	MYY_1459.p01	HMPREF1038_01513.p01	PCS8235_01210.p01	SP3UMMC_04849.p01	SP4UMMC_04571.p01	SP5UMMC_09008.p01	SP6UMMC_09325.p01	SP7UMMC_00050.p01	T308_06945.p01	SpnNT_01535.p01	2565ffd4b39fd5d44c596ac6590c2b23_5343	ERS445053_01256.p01	SPND219_01485.p01	SPND122_01454.p01
ybbP		putative membrane protein	63	63	1	1	1285	1	241		770	878	855	f5fd87a7072d4094277c3aef7bd6d75e_5938	spr1419.p01	SPD_1392.p01	SP70585_1603.p01	SPJ_1468.p01	SPP_1585.p01	SPT_1502.p01	SPH_1676.p01	SPG_1488.p01	SPCG_1547.p01	6cb3161ba4f31665d83d62984811c22c_10057	SPAP_1583.p01	SP670_1647.p01	d117907a8ae2f3ed4a30062d3e7c72a3_2713	HMPREF0837_11798.p01	b4317501ea33f0e830ab76a044a1a1e4_5371	6f6d8eab9f2ef9ed5c05f289ab0b5caa_6109	5ee4b4bb39b1e6d2fa6f2ab67255bb7b_5080	084e3c838e08fbe52a0c3a95bee584f1_2028	d2f3e48fc6171be3c8a3d1367074c6a5_6113	42781b318d2324d63c8142ea0fec4117_6028	0d1e706f8bbc9df4d9cda0585bf3d562_6103	MYY_1495.p01	HMPREF1038_01547.p01	PCS8235_01242.p01	SP3UMMC_05009.p01	SP4UMMC_06923.p01	SP5UMMC_08848.p01	SP6UMMC_06067.p01	SP7UMMC_01827.p01	T308_07115.p01	SpnNT_01570.p01	2565ffd4b39fd5d44c596ac6590c2b23_5479	ERS445053_01222.p01	SPND219_01523.p01	SPND122_014881.p01
dnaB		replication initiation and membrane attachment protein	63	63	1	1	1463	1	332		1169	1169	1169	f5fd87a7072d4094277c3aef7bd6d75e_6521	spr1556.p01	SPD_1522.p01	SP70585_1751.p01	SPJ_1607.p01	SPP_1728.p01	SPT_1650.p01	SPH_1820.p01	SPG_1618.p01	SPCG_1684.p01	6cb3161ba4f31665d83d62984811c22c_11254	SPAP_1717.p01	SP670_1805.p01	d117907a8ae2f3ed4a30062d3e7c72a3_2212	HMPREF0837_11954.p01	b4317501ea33f0e830ab76a044a1a1e4_5888	6f6d8eab9f2ef9ed5c05f289ab0b5caa_6716	5ee4b4bb39b1e6d2fa6f2ab67255bb7b_5555	084e3c838e08fbe52a0c3a95bee584f1_2639	d2f3e48fc6171be3c8a3d1367074c6a5_6721	42781b318d2324d63c8142ea0fec4117_6638	0d1e706f8bbc9df4d9cda0585bf3d562_6714	MYY_1632.p01	HMPREF1038_01692.p01	PCS8235_01376.p01	SP3UMMC_06929.p01	SP4UMMC_04071.p01	SP5UMMC_00744.p01	SP6UMMC_02797.p01	SP7UMMC_06619.p01	T308_07815.p01	SpnNT_01770.p01	2565ffd4b39fd5d44c596ac6590c2b23_6030	ERS445053_01094.p01	SPND219_01740.p01	SPND122_01637.p01
ASP0581_16830		SAM-dependent methyltransferase	63	63	1	1	1594	1	1154		740	776	744	f5fd87a7072d4094277c3aef7bd6d75e_6640	spr1588.p01	SPD_1553.p01	SP70585_1782.p01	SPJ_1639.p01	SPP_1760.p01	SPT_1681.p01	SPH_1852.p01	SPG_1648.p01	SPCG_1717.p01	6cb3161ba4f31665d83d62984811c22c_11484	SPAP_1749.p01	SP670_1836.p01	d117907a8ae2f3ed4a30062d3e7c72a3_2104	HMPREF0837_11986.p01	b4317501ea33f0e830ab76a044a1a1e4_6015	6f6d8eab9f2ef9ed5c05f289ab0b5caa_6840	5ee4b4bb39b1e6d2fa6f2ab67255bb7b_5664	084e3c838e08fbe52a0c3a95bee584f1_2762	d2f3e48fc6171be3c8a3d1367074c6a5_6845	42781b318d2324d63c8142ea0fec4117_6761	0d1e706f8bbc9df4d9cda0585bf3d562_6838	MYY_1662.p01	HMPREF1038_01721.p01	PCS8235_01407.p01	SP3UMMC_06779.p01	SP4UMMC_04251.p01	SP5UMMC_00894.p01	SP6UMMC_02612.p01	SP7UMMC_09532.p01	T308_07960.p01	SpnNT_01805.p01	2565ffd4b39fd5d44c596ac6590c2b23_6151	ERS445053_01066.p01	SPND219_01781.p01	SPND122_01673.p01
trpA		tryptophan synthase subunit alpha	63	63	1	1	1550	1	1198		776	845	777	f5fd87a7072d4094277c3aef7bd6d75e_6905	spr1631.p01	SPD_1596.p01	SP70585_1872.p01	SPJ_1719.p01	SPP_1819.p01	SPT_1734.p01	SPH_1932.p01	SPG_1707.p01	SPCG_1795.p01	6cb3161ba4f31665d83d62984811c22c_12013	SPAP_1810.p01	SP670_1887.p01	d117907a8ae2f3ed4a30062d3e7c72a3_1827	HMPREF0837_12038.p01	b4317501ea33f0e830ab76a044a1a1e4_6290	6f6d8eab9f2ef9ed5c05f289ab0b5caa_7109	5ee4b4bb39b1e6d2fa6f2ab67255bb7b_5945	084e3c838e08fbe52a0c3a95bee584f1_2956	d2f3e48fc6171be3c8a3d1367074c6a5_7118	42781b318d2324d63c8142ea0fec4117_7030	0d1e706f8bbc9df4d9cda0585bf3d562_7110	MYY_1713.p01	HMPREF1038_01785.p01	PCS8235_01471.p01	SP3UMMC_07752.p01	SP4UMMC_05526.p01	SP5UMMC_06615.p01	SP6UMMC_03567.p01	SP7UMMC_07194.p01	T308_08215.p01	SpnNT_01852.p01	2565ffd4b39fd5d44c596ac6590c2b23_6347	ERS445053_00978.p01	SPND219_01849.p01	SPND122_01744.p01
C3Y86_08935		putative polysaccharide repeat unit polymerase	63	63	1	1	649	1	1322		1007	1193	1182	f5fd87a7072d4094277c3aef7bd6d75e_7224	spr1708.p01	SPD_1672.p01	SP70585_1950.p01	SPJ_1801.p01	SPP_1898.p01	SPT_1814.p01	SPH_2010.p01	SPG_1780.p01	SPCG_1866.p01	6cb3161ba4f31665d83d62984811c22c_12608	SPAP_1891.p01	SP670_1968.p01	d117907a8ae2f3ed4a30062d3e7c72a3_1534	HMPREF0837_12122.p01	b4317501ea33f0e830ab76a044a1a1e4_6581	6f6d8eab9f2ef9ed5c05f289ab0b5caa_7439	5ee4b4bb39b1e6d2fa6f2ab67255bb7b_6226	084e3c838e08fbe52a0c3a95bee584f1_3289	d2f3e48fc6171be3c8a3d1367074c6a5_7447	42781b318d2324d63c8142ea0fec4117_7360	0d1e706f8bbc9df4d9cda0585bf3d562_7442	MYY_1790.p01	HMPREF1038_01865.p01	PCS8235_02097.p01	SP3UMMC_07352.p01	SP4UMMC_03204.p01	SP5UMMC_04182.p01	SP6UMMC_09924.p01	SP7UMMC_02312.p01	T308_08610.p01	SpnNT_01923.p01	2565ffd4b39fd5d44c596ac6590c2b23_6665	ERS445053_00901.p01	SPND219_01934.p01	SPND122_01824.p01
pheT_2		putative tRNA-binding protein	63	63	1	1	1732	1	1066		584	629	625	f5fd87a7072d4094277c3aef7bd6d75e_7344	spr1726.p01	SPD_1713.p01	SP70585_1991.p01	SPJ_1905.p01	SPP_1939.p01	SPT_1859.p01	SPH_2054.p01	SPG_1822.p01	SPCG_1885.p01	6cb3161ba4f31665d83d62984811c22c_12791	SPAP_1931.p01	SP670_1990.p01	d117907a8ae2f3ed4a30062d3e7c72a3_1196	HMPREF0837_12145.p01	b4317501ea33f0e830ab76a044a1a1e4_6652	6f6d8eab9f2ef9ed5c05f289ab0b5caa_7569	5ee4b4bb39b1e6d2fa6f2ab67255bb7b_6285	084e3c838e08fbe52a0c3a95bee584f1_3425	d2f3e48fc6171be3c8a3d1367074c6a5_7576	42781b318d2324d63c8142ea0fec4117_7490	0d1e706f8bbc9df4d9cda0585bf3d562_7573	MYY_1811.p01	HMPREF1038_01902.p01	PCS8235_02138.p01	SP3UMMC_09536.p01	SP4UMMC_10740.p01	SP5UMMC_09627.p01	SP6UMMC_10667.p01	SP7UMMC_10741.p01	T308_08820.p01	SpnNT_01965.p01	2565ffd4b39fd5d44c596ac6590c2b23_6773	ERS445053_00864.p01	SPND219_01955.p01	SPND122_01845.p01
SPNHU17_01953		putative DNA-binding protein	63	63	1	1	1736	1	1062		323	449	444	f5fd87a7072d4094277c3aef7bd6d75e_7361	spr1731.p01	SPD_1718.p01	SP70585_1996.p01	SPJ_1910.p01	SPP_1944.p01	SPT_1865.p01	SPH_2058.p01	SPG_1827.p01	SPCG_1890.p01	6cb3161ba4f31665d83d62984811c22c_12823	SPAP_1936.p01	SP670_1995.p01	d117907a8ae2f3ed4a30062d3e7c72a3_1177	HMPREF0837_12151.p01	b4317501ea33f0e830ab76a044a1a1e4_6676	6f6d8eab9f2ef9ed5c05f289ab0b5caa_7593	5ee4b4bb39b1e6d2fa6f2ab67255bb7b_6304	084e3c838e08fbe52a0c3a95bee584f1_3449	d2f3e48fc6171be3c8a3d1367074c6a5_7600	42781b318d2324d63c8142ea0fec4117_7514	0d1e706f8bbc9df4d9cda0585bf3d562_7596	MYY_1817.p01	HMPREF1038_01907.p01	PCS8235_02143.p01	SP3UMMC_09566.p01	SP4UMMC_10765.p01	SP5UMMC_09597.p01	SP6UMMC_10697.p01	SP7UMMC_10716.p01	T308_08845.p01	SpnNT_01970.p01	2565ffd4b39fd5d44c596ac6590c2b23_6793	ERS445053_00860.p01	SPND219_01962.p01	SPND122_01852.p01
sapR		hypothetical protein	63	63	1	1	1857	1	941		623	623	623	f5fd87a7072d4094277c3aef7bd6d75e_7885	spr1850.p01	SPD_1848.p01	SP70585_2125.p01	SPJ_2045.p01	SPP_2075.p01	SPT_2034.p01	SPH_2192.p01	SPG_1953.p01	SPCG_2005.p01	6cb3161ba4f31665d83d62984811c22c_13661	SPAP_2065.p01	SP670_2119.p01	d117907a8ae2f3ed4a30062d3e7c72a3_765	HMPREF0837_10035.p01	b4317501ea33f0e830ab76a044a1a1e4_7117	6f6d8eab9f2ef9ed5c05f289ab0b5caa_8093	5ee4b4bb39b1e6d2fa6f2ab67255bb7b_6707	084e3c838e08fbe52a0c3a95bee584f1_3976	d2f3e48fc6171be3c8a3d1367074c6a5_8102	42781b318d2324d63c8142ea0fec4117_8011	0d1e706f8bbc9df4d9cda0585bf3d562_8103	MYY_1959.p01	HMPREF1038_02034.p01	PCS8235_02061.p01	SP3UMMC_00805.p01	SP4UMMC_10001.p01	SP5UMMC_06173.p01	SP6UMMC_05047.p01	SP7UMMC_05681.p01	T308_09655.p01	SpnNT_02093.p01	2565ffd4b39fd5d44c596ac6590c2b23_7228	ERS445053_00734.p01	SPND219_02075.p01	SPND122_01968.p01
SPN034183_18050		adenine-specific methyltransferase	63	63	1	1	1862	1	936		953	953	953	f5fd87a7072d4094277c3aef7bd6d75e_7909	spr1855.p01	SPD_1854.p01	SP70585_2131.p01	SPJ_2051.p01	SPP_2081.p01	SPT_2040.p01	SPH_2198.p01	SPG_1959.p01	SPCG_2011.p01	6cb3161ba4f31665d83d62984811c22c_13692	SPAP_2070.p01	SP670_2124.p01	d117907a8ae2f3ed4a30062d3e7c72a3_745	HMPREF0837_10041.p01	b4317501ea33f0e830ab76a044a1a1e4_7137	6f6d8eab9f2ef9ed5c05f289ab0b5caa_8113	5ee4b4bb39b1e6d2fa6f2ab67255bb7b_6726	084e3c838e08fbe52a0c3a95bee584f1_3996	d2f3e48fc6171be3c8a3d1367074c6a5_8121	42781b318d2324d63c8142ea0fec4117_8030	0d1e706f8bbc9df4d9cda0585bf3d562_8123	MYY_1964.p01	HMPREF1038_02040.p01	PCS8235_02055.p01	SP3UMMC_00835.p01	SP4UMMC_09971.p01	SP5UMMC_06203.p01	SP6UMMC_05017.p01	SP7UMMC_05711.p01	T308_09685.p01	SpnNT_02098.p01	2565ffd4b39fd5d44c596ac6590c2b23_7252	ERS445053_00729.p01	SPND219_02081.p01	SPND122_01974.p01
galU		UTP-glucose-1-phosphate uridylyltransferase	63	63	1	1	1919	1	879		899	899	899	f5fd87a7072d4094277c3aef7bd6d75e_8122	spr1903.p01	SPD_1919.p01	SP70585_2198.p01	SPJ_2113.p01	SPP_2147.p01	SPT_2102.p01	SPH_2279.p01	SPG_2030.p01	SPCG_2058.p01	6cb3161ba4f31665d83d62984811c22c_14057	SPAP_2138.p01	SP670_2232.p01	d117907a8ae2f3ed4a30062d3e7c72a3_479	HMPREF0837_10089.p01	b4317501ea33f0e830ab76a044a1a1e4_7310	6f6d8eab9f2ef9ed5c05f289ab0b5caa_8330	5ee4b4bb39b1e6d2fa6f2ab67255bb7b_6889	084e3c838e08fbe52a0c3a95bee584f1_4215	d2f3e48fc6171be3c8a3d1367074c6a5_8340	42781b318d2324d63c8142ea0fec4117_8249	0d1e706f8bbc9df4d9cda0585bf3d562_8337	MYY_2011.p01	HMPREF1038_02102.p01	PCS8235_01989.p01	SP3UMMC_01765.p01	SP4UMMC_07180.p01	SP5UMMC_02347.p01	SP6UMMC_05887.p01	SP7UMMC_09232.p01	T308_10005.p01	SpnNT_02175.p01	2565ffd4b39fd5d44c596ac6590c2b23_7501	ERS445053_00672.p01	SPND219_02131.p01	SPND122_02025.p01
KK0381_16110		integral membrane protein	63	63	1	1	1959	1	839		452	1007	998	f5fd87a7072d4094277c3aef7bd6d75e_8278	spr1941.p01	SPD_1962.p01	SP70585_2258.p01	SPJ_2157.p01	SPP_2188.p01	SPT_2144.p01	SPH_2324.p01	SPG_2070.p01	SPCG_2101.p01	6cb3161ba4f31665d83d62984811c22c_14421	SPAP_2182.p01	SP670_2276.p01	d117907a8ae2f3ed4a30062d3e7c72a3_311	HMPREF0837_10134.p01	b4317501ea33f0e830ab76a044a1a1e4_7467	6f6d8eab9f2ef9ed5c05f289ab0b5caa_8512	5ee4b4bb39b1e6d2fa6f2ab67255bb7b_7031	084e3c838e08fbe52a0c3a95bee584f1_4401	d2f3e48fc6171be3c8a3d1367074c6a5_8528	42781b318d2324d63c8142ea0fec4117_8433	0d1e706f8bbc9df4d9cda0585bf3d562_8520	MYY_2053.p01	HMPREF1038_02148.p01	PCS8235_01946.p01	SP3UMMC_01980.p01	SP4UMMC_03900.p01	SP5UMMC_03392.p01	SP6UMMC_09558.p01	SP7UMMC_05336.p01	T308_10220.p01	SpnNT_02218.p01	2565ffd4b39fd5d44c596ac6590c2b23_7659	ERS445053_00628.p01	SPND219_02173.p01	SPND122_02068.p01
dltA		D-alanine--poly(phosphoribitol) ligase subunit 1	63	63	1	1	60	1	798		785	1730	1539	f5fd87a7072d4094277c3aef7bd6d75e_8442	spr1982.p01	SPD_2005.p01	SP70585_2304.p01	SPJ_2204.p01	SPP_2228.p01	SPT_2191.p01	SPH_2372.p01	SPG_2118.p01	SPCG_2144.p01	6cb3161ba4f31665d83d62984811c22c_14714	SPAP_2227.p01	SP670_2321.p01	d117907a8ae2f3ed4a30062d3e7c72a3_8160	HMPREF0837_10180.p01	b4317501ea33f0e830ab76a044a1a1e4_7625	6f6d8eab9f2ef9ed5c05f289ab0b5caa_8669	5ee4b4bb39b1e6d2fa6f2ab67255bb7b_7180	084e3c838e08fbe52a0c3a95bee584f1_4563	d2f3e48fc6171be3c8a3d1367074c6a5_8688	42781b318d2324d63c8142ea0fec4117_8594	0d1e706f8bbc9df4d9cda0585bf3d562_8680	MYY_2096.p01	HMPREF1038_02186.p01	PCS8235_01902.p01	SP3UMMC_02225.p01	SP4UMMC_03725.p01	SP5UMMC_03632.p01	SP6UMMC_09213.p01	SP7UMMC_05516.p01	T308_10445.p01	SpnNT_02252.p01	2565ffd4b39fd5d44c596ac6590c2b23_7832	ERS445053_00590.p01	SPND219_02217.p01	SPND122_02112.p01
SP5UMMC_01799		isoprenylcysteine carboxyl methyltransferase (ICMT) family protein	63	63	1	1	48	1	786		527	527	527	f5fd87a7072d4094277c3aef7bd6d75e_8496	spr1996.p01	SPD_2018.p01	SP70585_2317.p01	SPJ_2218.p01	SPP_2243.p01	SPT_2209.p01	SPH_2389.p01	SPG_2136.p01	SPCG_2159.p01	6cb3161ba4f31665d83d62984811c22c_14821	SPAP_2235.p01	SP670_2337.p01	d117907a8ae2f3ed4a30062d3e7c72a3_8222	HMPREF0837_10202.p01	b4317501ea33f0e830ab76a044a1a1e4_7674	6f6d8eab9f2ef9ed5c05f289ab0b5caa_8724	5ee4b4bb39b1e6d2fa6f2ab67255bb7b_7230	084e3c838e08fbe52a0c3a95bee584f1_4622	d2f3e48fc6171be3c8a3d1367074c6a5_8743	42781b318d2324d63c8142ea0fec4117_8647	0d1e706f8bbc9df4d9cda0585bf3d562_8735	MYY_2113.p01	HMPREF1038_02199.p01	PCS8235_01887.p01	SP3UMMC_05876.p01	SP4UMMC_03675.p01	SP5UMMC_01799.p01	SP6UMMC_00767.p01	SP7UMMC_04064.p01	T308_10530.p01	SpnNT_02263.p01	2565ffd4b39fd5d44c596ac6590c2b23_7868	ERS445053_00578.p01	SPND219_02239.p01	SPND122_02131.p01
spr2005		hypothetical protein	63	63	1	1	40	1	778		290	290	290	f5fd87a7072d4094277c3aef7bd6d75e_8528	spr2005.p01	SPD_2027.p01	SP70585_2327.p01	SPJ_2226.p01	SPP_2253.p01	SPT_2218.p01	SPH_2398.p01	SPG_2146.p01	SPCG_2167.p01	6cb3161ba4f31665d83d62984811c22c_14891	SPAP_2243.p01	SP670_2347.p01	d117907a8ae2f3ed4a30062d3e7c72a3_8253	HMPREF0837_10213.p01	b4317501ea33f0e830ab76a044a1a1e4_7710	6f6d8eab9f2ef9ed5c05f289ab0b5caa_8764	5ee4b4bb39b1e6d2fa6f2ab67255bb7b_7261	084e3c838e08fbe52a0c3a95bee584f1_4659	d2f3e48fc6171be3c8a3d1367074c6a5_8783	42781b318d2324d63c8142ea0fec4117_8688	0d1e706f8bbc9df4d9cda0585bf3d562_8776	MYY_2123.p01	HMPREF1038_02208.p01	PCS8235_01877.p01	SP3UMMC_05826.p01	SP4UMMC_03635.p01	SP5UMMC_01749.p01	SP6UMMC_00807.p01	SP7UMMC_04024.p01	T308_10585.p01	SpnNT_02271.p01	2565ffd4b39fd5d44c596ac6590c2b23_7903	ERS445053_00570.p01	SPND219_02250.p01	SPND122_02140.p01
comC		competence-stimulating peptide type 1	63	63	1	1	4	1	742		125	146	125	f5fd87a7072d4094277c3aef7bd6d75e_8674	spr2043.p01	SPD_2065.p01	SP70585_2366.p01	SPJ_2266.p01	SPP_2292.p01	SPT_2257.p01	SPH_2434.p01	SPG_2185.p01	SPCG_2203.p01	6cb3161ba4f31665d83d62984811c22c_15150	SPAP_2285.p01	SP670_2381.p01	d117907a8ae2f3ed4a30062d3e7c72a3_8389	HMPREF0837_10251.p01	b4317501ea33f0e830ab76a044a1a1e4_7848	6f6d8eab9f2ef9ed5c05f289ab0b5caa_8917	5ee4b4bb39b1e6d2fa6f2ab67255bb7b_7401	084e3c838e08fbe52a0c3a95bee584f1_4812	d2f3e48fc6171be3c8a3d1367074c6a5_8934	42781b318d2324d63c8142ea0fec4117_8839	0d1e706f8bbc9df4d9cda0585bf3d562_8931	MYY_2159.p01	HMPREF1038_02245.p01	PCS8235_01835.p01	SP3UMMC_05636.p01	SP4UMMC_03430.p01	SP5UMMC_01559.p01	SP6UMMC_09698.p01	SP7UMMC_06096.p01	T308_10775.p01	SpnNT_02313.p01	2565ffd4b39fd5d44c596ac6590c2b23_13	ERS445053_00531.p01	SPND219_02286.p01	SPND122_02177.p01
yhgF		putative transcription accessory protein	63	63	1	1	315	1	1488		2108	2372	2147	f5fd87a7072d4094277c3aef7bd6d75e_3446	spr0808.p01	SPD_0802.p01	SP70585_0946.p01	SPJ_0847.p01	SPP_0915.p01	SPT_1293.p01	SPH_1014.p01	SPG_0833.p01	SPCG_0885.p01	6cb3161ba4f31665d83d62984811c22c_5648	SPAP_0937.p01	SP670_1413.p01	d117907a8ae2f3ed4a30062d3e7c72a3_4896	HMPREF0837_11581.p01	b4317501ea33f0e830ab76a044a1a1e4_3198	6f6d8eab9f2ef9ed5c05f289ab0b5caa_3660	5ee4b4bb39b1e6d2fa6f2ab67255bb7b_2948	084e3c838e08fbe52a0c3a95bee584f1_8487	d2f3e48fc6171be3c8a3d1367074c6a5_3670	42781b318d2324d63c8142ea0fec4117_3598	0d1e706f8bbc9df4d9cda0585bf3d562_3641	MYY_1291.p01	HMPREF1038_00927.p01	PCS8235_00622.p01	SP3UMMC_02695.p01	SP4UMMC_01982.p01	SP5UMMC_08156.p01	SP6UMMC_08463.p01	SP7UMMC_09772.p01	T308_06065.p01	SpnNT_01398.p01	2565ffd4b39fd5d44c596ac6590c2b23_3227	ERS445053_01823.p01	SPND219_00914.p01	SPND122_00898.p01
dnaG		DNA primase	63	63	1	1	156	1	1132		1760	1871	1762	f5fd87a7072d4094277c3aef7bd6d75e_4068	spr0978.p01	SPD_0957.p01	SP70585_1146.p01	SPJ_1010.p01	SPP_1078.p01	SPT_1115.p01	SPH_1160.p01	SPG_0993.p01	SPCG_1208.p01	6cb3161ba4f31665d83d62984811c22c_6695	SPAP_1121.p01	SP670_1267.p01	d117907a8ae2f3ed4a30062d3e7c72a3_5528	HMPREF0837_11414.p01	b4317501ea33f0e830ab76a044a1a1e4_4356	6f6d8eab9f2ef9ed5c05f289ab0b5caa_4392	5ee4b4bb39b1e6d2fa6f2ab67255bb7b_3524	084e3c838e08fbe52a0c3a95bee584f1_306	d2f3e48fc6171be3c8a3d1367074c6a5_4396	42781b318d2324d63c8142ea0fec4117_4320	0d1e706f8bbc9df4d9cda0585bf3d562_4378	MYY_1119.p01	HMPREF1038_01108.p01	PCS8235_00781.p01	SP3UMMC_10081.p01	SP4UMMC_10945.p01	SP5UMMC_09250.p01	SP6UMMC_10477.p01	SP7UMMC_06174.p01	T308_05190.p01	SpnNT_01220.p01	2565ffd4b39fd5d44c596ac6590c2b23_3825	ERS445053_01660.p01	SPND219_01076.p01	SPND122_01059.p01
rsmE		16S ribosomal RNA methyltransferase RsmE	63	63	1	1	1573	1	1175		419	755	738	f5fd87a7072d4094277c3aef7bd6d75e_6783	spr1607.p01	SPD_1572.p01	SP70585_1827.p01	SPJ_1680.p01	SPP_1783.p01	SPT_1704.p01	SPH_1898.p01	SPG_1669.p01	SPCG_1759.p01	6cb3161ba4f31665d83d62984811c22c_11758	SPAP_1772.p01	SP670_1859.p01	d117907a8ae2f3ed4a30062d3e7c72a3_2006	HMPREF0837_12009.p01	b4317501ea33f0e830ab76a044a1a1e4_6152	6f6d8eab9f2ef9ed5c05f289ab0b5caa_6928	5ee4b4bb39b1e6d2fa6f2ab67255bb7b_5817	084e3c838e08fbe52a0c3a95bee584f1_2851	d2f3e48fc6171be3c8a3d1367074c6a5_6937	42781b318d2324d63c8142ea0fec4117_6849	0d1e706f8bbc9df4d9cda0585bf3d562_6927	MYY_1685.p01	HMPREF1038_01745.p01	PCS8235_01429.p01	SP3UMMC_07922.p01	SP4UMMC_05426.p01	SP5UMMC_06785.p01	SP6UMMC_08143.p01	SP7UMMC_09657.p01	T308_08065.p01	SpnNT_01829.p01	2565ffd4b39fd5d44c596ac6590c2b23_6250	ERS445053_01019.p01	SPND219_01804.p01	SPND122_01697.p01
NCTC12977_01765		phosphoglycerate mutase family protein	63	63	1	1	1709	1	1298		311	578	545	f5fd87a7072d4094277c3aef7bd6d75e_92	spr0024.p01	SPD_0028.p01	SP70585_0083.p01	SPJ_0046.p01	SPP_0087.p01	SPT_0062.p01	SPH_0123.p01	SPG_0029.p01	SPCG_0022.p01	6cb3161ba4f31665d83d62984811c22c_207	SPAP_0074.p01	SP670_0101.p01	d117907a8ae2f3ed4a30062d3e7c72a3_8037	HMPREF0837_10311.p01	b4317501ea33f0e830ab76a044a1a1e4_86	6f6d8eab9f2ef9ed5c05f289ab0b5caa_295	5ee4b4bb39b1e6d2fa6f2ab67255bb7b_79	084e3c838e08fbe52a0c3a95bee584f1_5135	d2f3e48fc6171be3c8a3d1367074c6a5_293	42781b318d2324d63c8142ea0fec4117_295	0d1e706f8bbc9df4d9cda0585bf3d562_296	MYY_0098.p01	HMPREF1038_00087.p01	PCS8235_01799.p01	SP3UMMC_08726.p01	SP4UMMC_07787.p01	SP5UMMC_03242.p01	SP6UMMC_00420.p01	SP7UMMC_07894.p01	T308_00050.p01	SpnNT_00047.p01	2565ffd4b39fd5d44c596ac6590c2b23_115	ERS445053_00444.p01	SPND219_00045.p01	SPND122_00022.p01
mtcA1		carbonate dehydratase	63	63	1	1	1711	1	1300		476	566	513	f5fd87a7072d4094277c3aef7bd6d75e_97	spr0026.p01	SPD_0030.p01	SP70585_0085.p01	SPJ_0048.p01	SPP_0089.p01	SPT_0064.p01	SPH_0125.p01	SPG_0031.p01	SPCG_0024.p01	6cb3161ba4f31665d83d62984811c22c_217	SPAP_0076.p01	SP670_0103.p01	d117907a8ae2f3ed4a30062d3e7c72a3_8029	HMPREF0837_10313.p01	b4317501ea33f0e830ab76a044a1a1e4_94	6f6d8eab9f2ef9ed5c05f289ab0b5caa_303	5ee4b4bb39b1e6d2fa6f2ab67255bb7b_87	084e3c838e08fbe52a0c3a95bee584f1_5143	d2f3e48fc6171be3c8a3d1367074c6a5_301	42781b318d2324d63c8142ea0fec4117_303	0d1e706f8bbc9df4d9cda0585bf3d562_304	MYY_0100.p01	HMPREF1038_00089.p01	PCS8235_01797.p01	SP3UMMC_08716.p01	SP4UMMC_07797.p01	SP5UMMC_03232.p01	SP6UMMC_00410.p01	SP7UMMC_07884.p01	T308_00060.p01	SpnNT_00049.p01	2565ffd4b39fd5d44c596ac6590c2b23_122	ERS445053_00442.p01	SPND219_00047.p01	SPND122_00024.p01
yccU		CoA-binding protein	63	63	1	1	1718	1	1307		437	437	437	f5fd87a7072d4094277c3aef7bd6d75e_130	spr0033.p01	SPD_0039.p01	SP70585_0093.p01	SPJ_0057.p01	SPP_0096.p01	SPT_0071.p01	SPH_0132.p01	SPG_0039.p01	SPCG_0033.p01	6cb3161ba4f31665d83d62984811c22c_260	SPAP_0084.p01	SP670_0109.p01	d117907a8ae2f3ed4a30062d3e7c72a3_8005	HMPREF0837_10320.p01	b4317501ea33f0e830ab76a044a1a1e4_124	6f6d8eab9f2ef9ed5c05f289ab0b5caa_342	5ee4b4bb39b1e6d2fa6f2ab67255bb7b_104	084e3c838e08fbe52a0c3a95bee584f1_5184	d2f3e48fc6171be3c8a3d1367074c6a5_340	42781b318d2324d63c8142ea0fec4117_343	0d1e706f8bbc9df4d9cda0585bf3d562_343	MYY_0107.p01	HMPREF1038_00096.p01	PCS8235_01790.p01	SP3UMMC_08671.p01	SP4UMMC_07832.p01	SP5UMMC_03187.p01	SP6UMMC_00375.p01	SP7UMMC_07849.p01	T308_00090.p01	SpnNT_00055.p01	2565ffd4b39fd5d44c596ac6590c2b23_154	ERS445053_00435.p01	SPND219_00055.p01	SPND122_00032.p01
vanZ		teicoplanin resistance protein	63	63	1	1	1678	1	1267		404	509	504	f5fd87a7072d4094277c3aef7bd6d75e_192	spr0050.p01	SPD_0056.p01	SP70585_0116.p01	SPJ_0081.p01	SPP_0114.p01	SPT_0088.p01	SPH_0156.p01	SPG_0055.p01	SPCG_0051.p01	6cb3161ba4f31665d83d62984811c22c_382	SPAP_0098.p01	SP670_0127.p01	d117907a8ae2f3ed4a30062d3e7c72a3_7943	HMPREF0837_10338.p01	b4317501ea33f0e830ab76a044a1a1e4_189	6f6d8eab9f2ef9ed5c05f289ab0b5caa_412	5ee4b4bb39b1e6d2fa6f2ab67255bb7b_161	084e3c838e08fbe52a0c3a95bee584f1_5254	d2f3e48fc6171be3c8a3d1367074c6a5_410	42781b318d2324d63c8142ea0fec4117_411	0d1e706f8bbc9df4d9cda0585bf3d562_412	MYY_0124.p01	HMPREF1038_00114.p01	PCS8235_01774.p01	SP3UMMC_02365.p01	SP4UMMC_07912.p01	SP5UMMC_08598.p01	SP6UMMC_00255.p01	SP7UMMC_07729.p01	T308_00180.p01	SpnNT_00077.p01	2565ffd4b39fd5d44c596ac6590c2b23_235	ERS445053_00419.p01	SPND219_00079.p01	SPND122_00057.p01
manX_1		phosphotransferase system sugar-specific EII component	63	63	1	1	1665	1	1254		338	404	372	f5fd87a7072d4094277c3aef7bd6d75e_251	spr0063.p01	SPD_0069.p01	SP70585_0130.p01	SPJ_0094.p01	SPP_0128.p01	SPT_0101.p01	SPH_0170.p01	SPG_0068.p01	SPCG_0065.p01	6cb3161ba4f31665d83d62984811c22c_474	SPAP_0112.p01	SP670_0141.p01	d117907a8ae2f3ed4a30062d3e7c72a3_7896	HMPREF0837_10352.p01	b4317501ea33f0e830ab76a044a1a1e4_240	6f6d8eab9f2ef9ed5c05f289ab0b5caa_468	5ee4b4bb39b1e6d2fa6f2ab67255bb7b_206	084e3c838e08fbe52a0c3a95bee584f1_5308	d2f3e48fc6171be3c8a3d1367074c6a5_464	42781b318d2324d63c8142ea0fec4117_466	0d1e706f8bbc9df4d9cda0585bf3d562_467	MYY_0138.p01	HMPREF1038_00128.p01	PCS8235_01760.p01	SP3UMMC_02300.p01	SP4UMMC_07982.p01	SP5UMMC_08533.p01	SP6UMMC_00185.p01	SP7UMMC_07664.p01	T308_00250.p01	SpnNT_00091.p01	2565ffd4b39fd5d44c596ac6590c2b23_286	ERS445053_00406.p01	SPND219_00094.p01	SPND122_00070.p01
agaS		tagatose-6-phosphate ketose/aldose isomerase	63	63	1	1	1664	1	1253		1160	1166	1165	f5fd87a7072d4094277c3aef7bd6d75e_255	spr0064.p01	SPD_0070.p01	SP70585_0131.p01	SPJ_0095.p01	SPP_0129.p01	SPT_0102.p01	SPH_0171.p01	SPG_0069.p01	SPCG_0066.p01	6cb3161ba4f31665d83d62984811c22c_480	SPAP_0113.p01	SP670_0142.p01	d117907a8ae2f3ed4a30062d3e7c72a3_7892	HMPREF0837_10353.p01	b4317501ea33f0e830ab76a044a1a1e4_244	6f6d8eab9f2ef9ed5c05f289ab0b5caa_472	5ee4b4bb39b1e6d2fa6f2ab67255bb7b_210	084e3c838e08fbe52a0c3a95bee584f1_5312	d2f3e48fc6171be3c8a3d1367074c6a5_468	42781b318d2324d63c8142ea0fec4117_470	0d1e706f8bbc9df4d9cda0585bf3d562_471	MYY_0139.p01	HMPREF1038_00129.p01	PCS8235_01759.p01	SP3UMMC_02295.p01	SP4UMMC_07987.p01	SP5UMMC_08528.p01	SP6UMMC_00180.p01	SP7UMMC_07659.p01	T308_00255.p01	SpnNT_00092.p01	2565ffd4b39fd5d44c596ac6590c2b23_294	ERS445053_00405.p01	SPND219_00095.p01	SPND122_00071.p01
SP670_0169		hypothetical protein	63	63	1	1	419	1	462		593	593	593	f5fd87a7072d4094277c3aef7bd6d75e_385	spr0088.p01	SPD_0095.p01	SP70585_0158.p01	SPJ_0122.p01	SPP_0158.p01	SPT_0133.p01	SPH_0198.p01	SPG_0096.p01	SPCG_0094.p01	6cb3161ba4f31665d83d62984811c22c_670	SPAP_0141.p01	SP670_0169.p01	d117907a8ae2f3ed4a30062d3e7c72a3_7804	HMPREF0837_10388.p01	b4317501ea33f0e830ab76a044a1a1e4_343	6f6d8eab9f2ef9ed5c05f289ab0b5caa_592	5ee4b4bb39b1e6d2fa6f2ab67255bb7b_294	084e3c838e08fbe52a0c3a95bee584f1_5436	d2f3e48fc6171be3c8a3d1367074c6a5_588	42781b318d2324d63c8142ea0fec4117_590	0d1e706f8bbc9df4d9cda0585bf3d562_591	MYY_0170.p01	HMPREF1038_00159.p01	PCS8235_01731.p01	SP3UMMC_00625.p01	SP4UMMC_10266.p01	SP5UMMC_02827.p01	SP6UMMC_03907.p01	SP7UMMC_02537.p01	T308_00405.p01	SpnNT_00117.p01	2565ffd4b39fd5d44c596ac6590c2b23_407	ERS445053_00381.p01	SPND219_00123.p01	SPND122_00100.p01
KK0981_21760		hypothetical protein	63	63	1	1	375	1	33		233	233	233	f5fd87a7072d4094277c3aef7bd6d75e_477	spr0126.p01	SPD_0131.p01	SP70585_0202.p01	SPJ_0156.p01	SPP_0191.p01	SPT_0170.p01	SPH_0238.p01	SPG_0127.p01	SPCG_0125.p01	6cb3161ba4f31665d83d62984811c22c_869	SPAP_0178.p01	SP670_0206.p01	d117907a8ae2f3ed4a30062d3e7c72a3_7669	HMPREF0837_10431.p01	b4317501ea33f0e830ab76a044a1a1e4_475	6f6d8eab9f2ef9ed5c05f289ab0b5caa_773	5ee4b4bb39b1e6d2fa6f2ab67255bb7b_373	084e3c838e08fbe52a0c3a95bee584f1_5568	d2f3e48fc6171be3c8a3d1367074c6a5_771	42781b318d2324d63c8142ea0fec4117_720	0d1e706f8bbc9df4d9cda0585bf3d562_721	MYY_0206.p01	HMPREF1038_00195.p01	PCS8235_01695.p01	SP3UMMC_03704.p01	SP4UMMC_03069.p01	SP5UMMC_05938.p01	SP6UMMC_09153.p01	SP7UMMC_02682.p01	T308_00600.p01	SpnNT_00149.p01	2565ffd4b39fd5d44c596ac6590c2b23_548	ERS445053_00352.p01	SPND219_00163.p01	SPND122_00143.p01
metP		ABC transporter permease	63	63	1	1	891	1	60		692	692	692	f5fd87a7072d4094277c3aef7bd6d75e_584	spr0150.p01	SPD_0154.p01	SP70585_0226.p01	SPJ_0181.p01	SPP_0221.p01	SPT_0199.p01	SPH_0264.p01	SPG_0154.p01	SPCG_0156.p01	6cb3161ba4f31665d83d62984811c22c_1039	SPAP_0217.p01	SP670_0232.p01	d117907a8ae2f3ed4a30062d3e7c72a3_7567	HMPREF0837_10463.p01	b4317501ea33f0e830ab76a044a1a1e4_594	6f6d8eab9f2ef9ed5c05f289ab0b5caa_899	5ee4b4bb39b1e6d2fa6f2ab67255bb7b_472	084e3c838e08fbe52a0c3a95bee584f1_5687	d2f3e48fc6171be3c8a3d1367074c6a5_896	42781b318d2324d63c8142ea0fec4117_841	0d1e706f8bbc9df4d9cda0585bf3d562_846	MYY_0235.p01	HMPREF1038_00226.p01	PCS8235_01664.p01	SP3UMMC_03869.p01	SP4UMMC_02924.p01	SP5UMMC_05768.p01	SP6UMMC_05492.p01	SP7UMMC_02827.p01	T308_00740.p01	SpnNT_00167.p01	2565ffd4b39fd5d44c596ac6590c2b23_658	ERS445053_00322.p01	SPND219_00197.p01	SPND122_00177.p01
nrdI		flavoprotein NrdI	63	63	1	1	897	1	66		464	602	474	f5fd87a7072d4094277c3aef7bd6d75e_608	spr0156.p01	SPD_0160.p01	SP70585_0232.p01	SPJ_0187.p01	SPP_0227.p01	SPT_0205.p01	SPH_0271.p01	SPG_0160.p01	SPCG_0184.p01	6cb3161ba4f31665d83d62984811c22c_1093	SPAP_0223.p01	SP670_0238.p01	d117907a8ae2f3ed4a30062d3e7c72a3_7465	HMPREF0837_10469.p01	b4317501ea33f0e830ab76a044a1a1e4_618	6f6d8eab9f2ef9ed5c05f289ab0b5caa_928	5ee4b4bb39b1e6d2fa6f2ab67255bb7b_496	084e3c838e08fbe52a0c3a95bee584f1_5716	d2f3e48fc6171be3c8a3d1367074c6a5_924	42781b318d2324d63c8142ea0fec4117_870	0d1e706f8bbc9df4d9cda0585bf3d562_875	MYY_0241.p01	HMPREF1038_00232.p01	PCS8235_01658.p01	SP3UMMC_03899.p01	SP4UMMC_02884.p01	SP5UMMC_05738.p01	SP6UMMC_05457.p01	SP7UMMC_02862.p01	T308_00770.p01	SpnNT_00174.p01	2565ffd4b39fd5d44c596ac6590c2b23_682	ERS445053_00316.p01	SPND219_00203.p01	SPND122_00183.p01
SPND122_00247		ACT domain-containing protein	63	63	1	1	957	1	126		266	359	272	f5fd87a7072d4094277c3aef7bd6d75e_919	spr0217.p01	SPD_0220.p01	SP70585_0293.p01	SPJ_0247.p01	SPP_0288.p01	SPT_0284.p01	SPH_0351.p01	SPG_0222.p01	SPCG_0245.p01	6cb3161ba4f31665d83d62984811c22c_1514	SPAP_0286.p01	SP670_0310.p01	d117907a8ae2f3ed4a30062d3e7c72a3_7225	HMPREF0837_10549.p01	b4317501ea33f0e830ab76a044a1a1e4_847	6f6d8eab9f2ef9ed5c05f289ab0b5caa_1174	5ee4b4bb39b1e6d2fa6f2ab67255bb7b_750	084e3c838e08fbe52a0c3a95bee584f1_5973	d2f3e48fc6171be3c8a3d1367074c6a5_1174	42781b318d2324d63c8142ea0fec4117_1121	0d1e706f8bbc9df4d9cda0585bf3d562_1125	MYY_0318.p01	HMPREF1038_00293.p01	PCS8235_01596.p01	SP3UMMC_04214.p01	SP4UMMC_02574.p01	SP5UMMC_05428.p01	SP6UMMC_07578.p01	SP7UMMC_03172.p01	T308_01160.p01	SpnNT_00237.p01	2565ffd4b39fd5d44c596ac6590c2b23_914	ERS445053_00253.p01	SPND219_00267.p01	SPND122_00247.p01
sulD		bifunctional folate synthesis protein	63	63	1	1	1010	1	1975		812	836	812	f5fd87a7072d4094277c3aef7bd6d75e_1125	spr0269.p01	SPD_0272.p01	SP70585_0351.p01	SPJ_0301.p01	SPP_0342.p01	SPT_0338.p01	SPH_0409.p01	SPG_0277.p01	SPCG_0305.p01	6cb3161ba4f31665d83d62984811c22c_1919	SPAP_0339.p01	SP670_0366.p01	d117907a8ae2f3ed4a30062d3e7c72a3_7020	HMPREF0837_10608.p01	b4317501ea33f0e830ab76a044a1a1e4_1059	6f6d8eab9f2ef9ed5c05f289ab0b5caa_1395	5ee4b4bb39b1e6d2fa6f2ab67255bb7b_952	084e3c838e08fbe52a0c3a95bee584f1_6201	d2f3e48fc6171be3c8a3d1367074c6a5_1398	42781b318d2324d63c8142ea0fec4117_1341	0d1e706f8bbc9df4d9cda0585bf3d562_1348	MYY_0371.p01	HMPREF1038_00348.p01	PCS8235_00006.p01	SP3UMMC_04489.p01	SP4UMMC_02259.p01	SP5UMMC_05153.p01	SP6UMMC_03717.p01	SP7UMMC_03482.p01	T308_01445.p01	SpnNT_00298.p01	2565ffd4b39fd5d44c596ac6590c2b23_1136	ERS445053_00201.p01	SPND219_00323.p01	SPND122_00303.p01
mvaD		diphosphomevalonate decarboxylase	63	63	1	1	1085	1	1900		953	1034	955	f5fd87a7072d4094277c3aef7bd6d75e_1466	spr0339.p01	SPD_0347.p01	SP70585_0453.p01	SPJ_0369.p01	SPP_0420.p01	SPT_0427.p01	SPH_0489.p01	SPG_0347.p01	SPCG_0377.p01	6cb3161ba4f31665d83d62984811c22c_2389	SPAP_0409.p01	SP670_0450.p01	d117907a8ae2f3ed4a30062d3e7c72a3_6714	HMPREF0837_10680.p01	b4317501ea33f0e830ab76a044a1a1e4_1323	6f6d8eab9f2ef9ed5c05f289ab0b5caa_1696	5ee4b4bb39b1e6d2fa6f2ab67255bb7b_1250	084e3c838e08fbe52a0c3a95bee584f1_6506	d2f3e48fc6171be3c8a3d1367074c6a5_1697	42781b318d2324d63c8142ea0fec4117_1636	0d1e706f8bbc9df4d9cda0585bf3d562_1650	MYY_0461.p01	HMPREF1038_00433.p01	PCS8235_00105.p01	SP3UMMC_06222.p01	SP4UMMC_07360.p01	SP5UMMC_04888.p01	SP6UMMC_05262.p01	SP7UMMC_10541.p01	T308_01900.p01	SpnNT_00361.p01	2565ffd4b39fd5d44c596ac6590c2b23_1433	ERS445053_00112.p01	SPND219_00419.p01	SPND122_00403.p01
lysC		aspartate kinase	63	63	1	1	435	1	1871		932	1364	1353	f5fd87a7072d4094277c3aef7bd6d75e_1578	spr0374.p01	SPD_0377.p01	SP70585_0484.p01	SPJ_0400.p01	SPP_0444.p01	SPT_0450.p01	SPH_0521.p01	SPG_0379.p01	SPCG_0412.p01	6cb3161ba4f31665d83d62984811c22c_2614	SPAP_0432.p01	SP670_0487.p01	d117907a8ae2f3ed4a30062d3e7c72a3_6606	HMPREF0837_10704.p01	b4317501ea33f0e830ab76a044a1a1e4_1441	6f6d8eab9f2ef9ed5c05f289ab0b5caa_1802	5ee4b4bb39b1e6d2fa6f2ab67255bb7b_1354	084e3c838e08fbe52a0c3a95bee584f1_6612	d2f3e48fc6171be3c8a3d1367074c6a5_1802	42781b318d2324d63c8142ea0fec4117_1742	0d1e706f8bbc9df4d9cda0585bf3d562_1755	MYY_0484.p01	HMPREF1038_00457.p01	PCS8235_00142.p01	SP3UMMC_06112.p01	SP4UMMC_07480.p01	SP5UMMC_04778.p01	SP6UMMC_05162.p01	SP7UMMC_10426.p01	T308_02010.p01	SpnNT_00382.p01	2565ffd4b39fd5d44c596ac6590c2b23_1547	ERS445053_00088.p01	SPND219_00451.p01	SPND122_00434.p01
KK0981_24610		hypothetical protein	63	63	1	1	470	1	1836		1889	1892	1889	f5fd87a7072d4094277c3aef7bd6d75e_1735	spr0410.p01	SPD_0414.p01	SP70585_0525.p01	SPJ_0439.p01	SPP_0486.p01	SPT_0492.p01	SPH_0562.p01	SPG_0418.p01	SPCG_0449.p01	6cb3161ba4f31665d83d62984811c22c_2850	SPAP_0468.p01	SP670_0529.p01	d117907a8ae2f3ed4a30062d3e7c72a3_6456	HMPREF0837_10747.p01	b4317501ea33f0e830ab76a044a1a1e4_1592	6f6d8eab9f2ef9ed5c05f289ab0b5caa_1960	5ee4b4bb39b1e6d2fa6f2ab67255bb7b_1494	084e3c838e08fbe52a0c3a95bee584f1_6761	d2f3e48fc6171be3c8a3d1367074c6a5_1960	42781b318d2324d63c8142ea0fec4117_1895	0d1e706f8bbc9df4d9cda0585bf3d562_1915	MYY_0524.p01	HMPREF1038_00496.p01	PCS8235_00183.p01	SP3UMMC_05922.p01	SP4UMMC_01452.p01	SP5UMMC_04588.p01	SP6UMMC_01432.p01	SP7UMMC_07254.p01	T308_02200.p01	SpnNT_00426.p01	2565ffd4b39fd5d44c596ac6590c2b23_1698	ERS445053_00051.p01	SPND219_00493.p01	SPND122_00475.p01
salL		hypothetical protein	63	63	1	1	487	1	1819		848	875	850	f5fd87a7072d4094277c3aef7bd6d75e_1836	spr0428.p01	SPD_0431.p01	SP70585_0544.p01	SPJ_0452.p01	SPP_0506.p01	SPT_0522.p01	SPH_0593.p01	SPG_0437.p01	SPCG_0462.p01	6cb3161ba4f31665d83d62984811c22c_2926	SPAP_0486.p01	SP670_0560.p01	d117907a8ae2f3ed4a30062d3e7c72a3_6405	HMPREF0837_10779.p01	b4317501ea33f0e830ab76a044a1a1e4_1643	6f6d8eab9f2ef9ed5c05f289ab0b5caa_2009	5ee4b4bb39b1e6d2fa6f2ab67255bb7b_1550	084e3c838e08fbe52a0c3a95bee584f1_6835	d2f3e48fc6171be3c8a3d1367074c6a5_2009	42781b318d2324d63c8142ea0fec4117_1944	0d1e706f8bbc9df4d9cda0585bf3d562_1964	MYY_0551.p01	HMPREF1038_00517.p01	PCS8235_00203.p01	SP3UMMC_06407.p01	SP4UMMC_01522.p01	SP5UMMC_02652.p01	SP6UMMC_04672.p01	SP7UMMC_11051.p01	T308_02325.p01	SpnNT_00438.p01	2565ffd4b39fd5d44c596ac6590c2b23_1756	ERS445053_00034.p01	SPND219_00510.p01	SPND122_00490.p01
SPP_0542		hypothetical protein	63	63	1	1	519	1	1787		287	287	287	f5fd87a7072d4094277c3aef7bd6d75e_1986	spr0457.p01	SPD_0462.p01	SP70585_0577.p01	SPJ_0486.p01	SPP_0542.p01	SPT_0554.p01	SPH_0626.p01	SPG_0470.p01	SPCG_0492.p01	6cb3161ba4f31665d83d62984811c22c_3181	SPAP_0519.p01	SP670_0592.p01	d117907a8ae2f3ed4a30062d3e7c72a3_6303	HMPREF0837_10814.p01	b4317501ea33f0e830ab76a044a1a1e4_1772	6f6d8eab9f2ef9ed5c05f289ab0b5caa_2156	5ee4b4bb39b1e6d2fa6f2ab67255bb7b_1666	084e3c838e08fbe52a0c3a95bee584f1_6982	d2f3e48fc6171be3c8a3d1367074c6a5_2155	42781b318d2324d63c8142ea0fec4117_2088	0d1e706f8bbc9df4d9cda0585bf3d562_2112	MYY_0581.p01	HMPREF1038_00552.p01	PCS8235_00243.p01	SP3UMMC_00265.p01	SP4UMMC_01677.p01	SP5UMMC_07376.p01	SP6UMMC_06669.p01	SP7UMMC_03794.p01	T308_02485.p01	SpnNT_00470.p01	2565ffd4b39fd5d44c596ac6590c2b23_1869	ERS445053_02165.p01	SPND219_00546.p01	SPND122_00525.p01
paiA		acetyltransferase, GNAT family	63	63	1	1	568	1	1738		491	509	508	f5fd87a7072d4094277c3aef7bd6d75e_2215	spr0508.p01	SPD_0505.p01	SP70585_0644.p01	SPJ_0535.p01	SPP_0596.p01	SPT_0610.p01	SPH_0679.p01	SPG_0528.p01	SPCG_0546.p01	6cb3161ba4f31665d83d62984811c22c_3543	SPAP_0571.p01	SP670_0644.p01	d117907a8ae2f3ed4a30062d3e7c72a3_6126	HMPREF0837_10873.p01	b4317501ea33f0e830ab76a044a1a1e4_1971	6f6d8eab9f2ef9ed5c05f289ab0b5caa_2383	5ee4b4bb39b1e6d2fa6f2ab67255bb7b_1838	084e3c838e08fbe52a0c3a95bee584f1_7185	d2f3e48fc6171be3c8a3d1367074c6a5_2384	42781b318d2324d63c8142ea0fec4117_2312	0d1e706f8bbc9df4d9cda0585bf3d562_2342	MYY_0634.p01	HMPREF1038_00604.p01	PCS8235_00307.p01	SP3UMMC_08574.p01	SP4UMMC_08164.p01	SP5UMMC_02145.p01	SP6UMMC_06779.p01	SP7UMMC_04676.p01	T308_02750.p01	SpnNT_00526.p01	2565ffd4b39fd5d44c596ac6590c2b23_2037	ERS445053_02116.p01	SPND219_00608.p01	SPND122_00590.p01
estA		putative esterase	63	63	1	1	596	1	1710		656	779	777	f5fd87a7072d4094277c3aef7bd6d75e_2338	spr0539.p01	SPD_0534.p01	SP70585_0675.p01	SPJ_0565.p01	SPP_0628.p01	SPT_0639.p01	SPH_0707.p01	SPG_0557.p01	SPCG_0574.p01	6cb3161ba4f31665d83d62984811c22c_3755	SPAP_0600.p01	SP670_0672.p01	d117907a8ae2f3ed4a30062d3e7c72a3_6014	HMPREF0837_10903.p01	b4317501ea33f0e830ab76a044a1a1e4_2081	6f6d8eab9f2ef9ed5c05f289ab0b5caa_2507	5ee4b4bb39b1e6d2fa6f2ab67255bb7b_1939	084e3c838e08fbe52a0c3a95bee584f1_7312	d2f3e48fc6171be3c8a3d1367074c6a5_2509	42781b318d2324d63c8142ea0fec4117_2438	0d1e706f8bbc9df4d9cda0585bf3d562_2469	MYY_0663.p01	HMPREF1038_00635.p01	PCS8235_00339.p01	SP3UMMC_08414.p01	SP4UMMC_09679.p01	SP5UMMC_01985.p01	SP6UMMC_04462.p01	SP7UMMC_05256.p01	T308_02895.p01	SpnNT_00556.p01	2565ffd4b39fd5d44c596ac6590c2b23_2167	ERS445053_02089.p01	SPND219_00641.p01	SPND122_00620.p01
pepV		dipeptidase PepV	63	63	1	1	604	1	440		1349	1400	1399	f5fd87a7072d4094277c3aef7bd6d75e_2373	spr0547.p01	SPD_0542.p01	SP70585_0683.p01	SPJ_0574.p01	SPP_0637.p01	SPT_0647.p01	SPH_0715.p01	SPG_0566.p01	SPCG_0584.p01	6cb3161ba4f31665d83d62984811c22c_3810	SPAP_0609.p01	SP670_0680.p01	d117907a8ae2f3ed4a30062d3e7c72a3_5982	HMPREF0837_10913.p01	b4317501ea33f0e830ab76a044a1a1e4_2113	6f6d8eab9f2ef9ed5c05f289ab0b5caa_2543	5ee4b4bb39b1e6d2fa6f2ab67255bb7b_1970	084e3c838e08fbe52a0c3a95bee584f1_7348	d2f3e48fc6171be3c8a3d1367074c6a5_2545	42781b318d2324d63c8142ea0fec4117_2473	0d1e706f8bbc9df4d9cda0585bf3d562_2505	MYY_0671.p01	HMPREF1038_00643.p01	PCS8235_00347.p01	SP3UMMC_08374.p01	SP4UMMC_09634.p01	SP5UMMC_01940.p01	SP6UMMC_04412.p01	SP7UMMC_05201.p01	T308_02940.p01	SpnNT_00565.p01	2565ffd4b39fd5d44c596ac6590c2b23_2198	ERS445053_02081.p01	SPND219_00651.p01	SPND122_00630.p01
SPAT_0620		cystathionine beta-lyase	63	63	1	1	336	1	1537		410	623	614	f5fd87a7072d4094277c3aef7bd6d75e_2549	spr0590.p01	SPD_0585.p01	SP70585_0732.p01	SPJ_0624.p01	SPP_0694.p01	SPT_0697.p01	SPH_0768.p01	SPG_0614.p01	SPCG_0630.p01	6cb3161ba4f31665d83d62984811c22c_4168	SPAP_0662.p01	SP670_0732.p01	d117907a8ae2f3ed4a30062d3e7c72a3_4121	HMPREF0837_10965.p01	b4317501ea33f0e830ab76a044a1a1e4_2292	6f6d8eab9f2ef9ed5c05f289ab0b5caa_2781	5ee4b4bb39b1e6d2fa6f2ab67255bb7b_2138	084e3c838e08fbe52a0c3a95bee584f1_7594	d2f3e48fc6171be3c8a3d1367074c6a5_2779	42781b318d2324d63c8142ea0fec4117_2713	0d1e706f8bbc9df4d9cda0585bf3d562_2743	MYY_0718.p01	HMPREF1038_00700.p01	PCS8235_00395.p01	SP3UMMC_08000.p01	SP4UMMC_09249.p01	SP5UMMC_07666.p01	SP6UMMC_01532.p01	SP7UMMC_01122.p01	T308_03180.p01	SpnNT_00665.p01	2565ffd4b39fd5d44c596ac6590c2b23_2389	ERS445053_02035.p01	SPND219_00699.p01	SPND122_006792.p01
cpsY		transcriptional regulator	63	63	1	1	333	1	1540		908	1046	952	f5fd87a7072d4094277c3aef7bd6d75e_2561	spr0593.p01	SPD_0588.p01	SP70585_0735.p01	SPJ_0627.p01	SPP_0697.p01	SPT_0700.p01	SPH_0771.p01	SPG_0617.p01	SPCG_0633.p01	6cb3161ba4f31665d83d62984811c22c_4187	SPAP_0665.p01	SP670_0735.p01	d117907a8ae2f3ed4a30062d3e7c72a3_4133	HMPREF0837_10968.p01	b4317501ea33f0e830ab76a044a1a1e4_2304	6f6d8eab9f2ef9ed5c05f289ab0b5caa_2793	5ee4b4bb39b1e6d2fa6f2ab67255bb7b_2149	084e3c838e08fbe52a0c3a95bee584f1_7606	d2f3e48fc6171be3c8a3d1367074c6a5_2791	42781b318d2324d63c8142ea0fec4117_2725	0d1e706f8bbc9df4d9cda0585bf3d562_2755	MYY_0721.p01	HMPREF1038_00703.p01	PCS8235_00398.p01	SP3UMMC_08015.p01	SP4UMMC_09264.p01	SP5UMMC_07651.p01	SP6UMMC_01547.p01	SP7UMMC_01137.p01	T308_03195.p01	SpnNT_00668.p01	2565ffd4b39fd5d44c596ac6590c2b23_2401	ERS445053_02032.p01	SPND219_00702.p01	SPND122_00682.p01
BMJ42_00731		hypothetical protein	63	63	1	1	1109	1	1545		245	254	253	f5fd87a7072d4094277c3aef7bd6d75e_2585	spr0599.p01	SPD_0594.p01	SP70585_0741.p01	SPJ_0632.p01	SPP_0703.p01	SPT_0706.p01	SPH_0777.p01	SPG_0624.p01	SPCG_0639.p01	6cb3161ba4f31665d83d62984811c22c_4222	SPAP_0671.p01	SP670_0741.p01	d117907a8ae2f3ed4a30062d3e7c72a3_4153	HMPREF0837_10974.p01	b4317501ea33f0e830ab76a044a1a1e4_2328	6f6d8eab9f2ef9ed5c05f289ab0b5caa_2817	5ee4b4bb39b1e6d2fa6f2ab67255bb7b_2169	084e3c838e08fbe52a0c3a95bee584f1_7629	d2f3e48fc6171be3c8a3d1367074c6a5_2815	42781b318d2324d63c8142ea0fec4117_2749	0d1e706f8bbc9df4d9cda0585bf3d562_2779	MYY_0727.p01	HMPREF1038_00709.p01	PCS8235_00404.p01	SP3UMMC_08045.p01	SP4UMMC_09294.p01	SP5UMMC_07621.p01	SP6UMMC_01577.p01	SP7UMMC_01167.p01	T308_03225.p01	SpnNT_00674.p01	2565ffd4b39fd5d44c596ac6590c2b23_2424	ERS445053_02026.p01	SPND219_00708.p01	SPND122_00688.p01
ykoE		cobalt ABC transporter permease	63	63	1	1	1143	1	1579		275	593	556	f5fd87a7072d4094277c3aef7bd6d75e_2723	spr0631.p01	SPD_0625.p01	SP70585_0766.p01	SPJ_0659.p01	SPP_0730.p01	SPT_0735.p01	SPH_0806.p01	SPG_0652.p01	SPCG_0668.p01	6cb3161ba4f31665d83d62984811c22c_4412	SPAP_0695.p01	SP670_0768.p01	d117907a8ae2f3ed4a30062d3e7c72a3_4265	HMPREF0837_11003.p01	b4317501ea33f0e830ab76a044a1a1e4_2440	6f6d8eab9f2ef9ed5c05f289ab0b5caa_2926	5ee4b4bb39b1e6d2fa6f2ab67255bb7b_2267	084e3c838e08fbe52a0c3a95bee584f1_7739	d2f3e48fc6171be3c8a3d1367074c6a5_2921	42781b318d2324d63c8142ea0fec4117_2857	0d1e706f8bbc9df4d9cda0585bf3d562_2889	MYY_0755.p01	HMPREF1038_00735.p01	PCS8235_00434.p01	SP3UMMC_09331.p01	SP4UMMC_09399.p01	SP5UMMC_06947.p01	SP6UMMC_01727.p01	SP7UMMC_01302.p01	T308_03365.p01	SpnNT_00701.p01	2565ffd4b39fd5d44c596ac6590c2b23_2556	ERS445053_01999.p01	SPND219_00728.p01	SPND122_00712.p01
copY		copper transport repressor, CopY/TcrY family	63	63	1	1	1151	1	1587		395	425	396	f5fd87a7072d4094277c3aef7bd6d75e_2754	spr0639.p01	SPD_0633.p01	SP70585_0774.p01	SPJ_0667.p01	SPP_0738.p01	SPT_0743.p01	SPH_0814.p01	SPG_0660.p01	SPCG_0676.p01	6cb3161ba4f31665d83d62984811c22c_4471	SPAP_0703.p01	SP670_0776.p01	d117907a8ae2f3ed4a30062d3e7c72a3_4296	HMPREF0837_11011.p01	b4317501ea33f0e830ab76a044a1a1e4_2472	6f6d8eab9f2ef9ed5c05f289ab0b5caa_2964	5ee4b4bb39b1e6d2fa6f2ab67255bb7b_2295	084e3c838e08fbe52a0c3a95bee584f1_7777	d2f3e48fc6171be3c8a3d1367074c6a5_2960	42781b318d2324d63c8142ea0fec4117_2895	0d1e706f8bbc9df4d9cda0585bf3d562_2928	MYY_0763.p01	HMPREF1038_00743.p01	PCS8235_00442.p01	SP3UMMC_09291.p01	SP4UMMC_09439.p01	SP5UMMC_06907.p01	SP6UMMC_01767.p01	SP7UMMC_01342.p01	T308_03405.p01	SpnNT_00709.p01	2565ffd4b39fd5d44c596ac6590c2b23_2587	ERS445053_01990.p01	SPND219_00738.p01	SPND122_00723.p01
yknZ		hypothetical protein	63	63	1	1	1205	1	1641		1154	1259	1257	f5fd87a7072d4094277c3aef7bd6d75e_2991	spr0695.p01	SPD_0688.p01	SP70585_0830.p01	SPJ_0729.p01	SPP_0796.p01	SPT_1413.p01	SPH_0886.p01	SPG_0717.p01	SPCG_0736.p01	6cb3161ba4f31665d83d62984811c22c_4895	SPAP_0762.p01	SP670_1538.p01	d117907a8ae2f3ed4a30062d3e7c72a3_4503	HMPREF0837_11706.p01	b4317501ea33f0e830ab76a044a1a1e4_2683	6f6d8eab9f2ef9ed5c05f289ab0b5caa_3189	5ee4b4bb39b1e6d2fa6f2ab67255bb7b_2490	084e3c838e08fbe52a0c3a95bee584f1_8006	d2f3e48fc6171be3c8a3d1367074c6a5_3188	42781b318d2324d63c8142ea0fec4117_3119	0d1e706f8bbc9df4d9cda0585bf3d562_3160	MYY_1405.p01	HMPREF1038_00797.p01	PCS8235_00500.p01	SP3UMMC_08941.p01	SP4UMMC_01072.p01	SP5UMMC_04358.p01	SP6UMMC_03272.p01	SP7UMMC_01642.p01	T308_06675.p01	SpnNT_00766.p01	2565ffd4b39fd5d44c596ac6590c2b23_2809	ERS445053_01938.p01	SPND219_00797.p01	SPND122_00781.p01
folD		FolD bifunctional protein [includes: methylenetetrahydrofolate dehydrogenase/methenyltetrahydrofolate cyclohydrolase]	63	63	1	1	1236	1	1672		857	920	878	f5fd87a7072d4094277c3aef7bd6d75e_3131	spr0729.p01	SPD_0721.p01	SP70585_0862.p01	SPJ_0763.p01	SPP_0832.p01	SPT_1376.p01	SPH_0924.p01	SPG_0747.p01	SPCG_0766.p01	6cb3161ba4f31665d83d62984811c22c_5109	SPAP_0794.p01	SP670_1500.p01	d117907a8ae2f3ed4a30062d3e7c72a3_4621	HMPREF0837_11667.p01	b4317501ea33f0e830ab76a044a1a1e4_2790	6f6d8eab9f2ef9ed5c05f289ab0b5caa_3321	5ee4b4bb39b1e6d2fa6f2ab67255bb7b_2600	084e3c838e08fbe52a0c3a95bee584f1_8140	d2f3e48fc6171be3c8a3d1367074c6a5_3322	42781b318d2324d63c8142ea0fec4117_3254	0d1e706f8bbc9df4d9cda0585bf3d562_3293	MYY_1370.p01	HMPREF1038_00836.p01	PCS8235_00532.p01	SP3UMMC_08085.p01	SP4UMMC_10481.p01	SP5UMMC_08273.p01	SP6UMMC_04087.p01	SP7UMMC_00987.p01	T308_06500.p01	SpnNT_01485.p01	2565ffd4b39fd5d44c596ac6590c2b23_2917	ERS445053_01902.p01	SPND219_00828.p01	SPND122_00810.p01
csdB		cysteine desulfurase	63	63	1	1	631	1	1088		1226	1271	1226	f5fd87a7072d4094277c3aef7bd6d75e_3296	spr0773.p01	SPD_0764.p01	SP70585_0907.p01	SPJ_0810.p01	SPP_0877.p01	SPT_1332.p01	SPH_0972.p01	SPG_0792.p01	SPCG_0814.p01	6cb3161ba4f31665d83d62984811c22c_5386	SPAP_0840.p01	SP670_1455.p01	d117907a8ae2f3ed4a30062d3e7c72a3_4779	HMPREF0837_11623.p01	b4317501ea33f0e830ab76a044a1a1e4_2945	6f6d8eab9f2ef9ed5c05f289ab0b5caa_3488	5ee4b4bb39b1e6d2fa6f2ab67255bb7b_2735	084e3c838e08fbe52a0c3a95bee584f1_8313	d2f3e48fc6171be3c8a3d1367074c6a5_3494	42781b318d2324d63c8142ea0fec4117_3423	0d1e706f8bbc9df4d9cda0585bf3d562_3466	MYY_1329.p01	HMPREF1038_00881.p01	PCS8235_00580.p01	SP3UMMC_02515.p01	SP4UMMC_02197.p01	SP5UMMC_07971.p01	SP6UMMC_07326.p01	SP7UMMC_10811.p01	T308_06285.p01	SpnNT_01439.p01	2565ffd4b39fd5d44c596ac6590c2b23_3079	ERS445053_01858.p01	SPND219_00869.p01	SPND122_00852.p01
nifU		SUF system FeS assembly protein, NifU family	63	63	1	1	630	1	1087		440	470	440	f5fd87a7072d4094277c3aef7bd6d75e_3300	spr0774.p01	SPD_0765.p01	SP70585_0908.p01	SPJ_0811.p01	SPP_0878.p01	SPT_1331.p01	SPH_0973.p01	SPG_0793.p01	SPCG_0815.p01	6cb3161ba4f31665d83d62984811c22c_5391	SPAP_0841.p01	SP670_1454.p01	d117907a8ae2f3ed4a30062d3e7c72a3_4783	HMPREF0837_11622.p01	b4317501ea33f0e830ab76a044a1a1e4_2949	6f6d8eab9f2ef9ed5c05f289ab0b5caa_3492	5ee4b4bb39b1e6d2fa6f2ab67255bb7b_2739	084e3c838e08fbe52a0c3a95bee584f1_8317	d2f3e48fc6171be3c8a3d1367074c6a5_3498	42781b318d2324d63c8142ea0fec4117_3427	0d1e706f8bbc9df4d9cda0585bf3d562_3470	MYY_1328.p01	HMPREF1038_00882.p01	PCS8235_00581.p01	SP3UMMC_02520.p01	SP4UMMC_02192.p01	SP5UMMC_07976.p01	SP6UMMC_07321.p01	SP7UMMC_10816.p01	T308_06280.p01	SpnNT_01438.p01	2565ffd4b39fd5d44c596ac6590c2b23_3083	ERS445053_01857.p01	SPND219_00870.p01	SPND122_00853.p01
NCTC12977_00381		PspC domain-containing protein	63	63	1	1	313	1	1486		236	302	274	f5fd87a7072d4094277c3aef7bd6d75e_3454	spr0810.p01	SPD_0803.p01	SP70585_0948.p01	SPJ_0849.p01	SPP_0917.p01	SPT_1291.p01	SPH_1016.p01	SPG_0835.p01	SPCG_0887.p01	6cb3161ba4f31665d83d62984811c22c_5659	SPAP_0939.p01	SP670_1411.p01	d117907a8ae2f3ed4a30062d3e7c72a3_4904	HMPREF0837_11579.p01	b4317501ea33f0e830ab76a044a1a1e4_3206	6f6d8eab9f2ef9ed5c05f289ab0b5caa_3672	5ee4b4bb39b1e6d2fa6f2ab67255bb7b_2956	084e3c838e08fbe52a0c3a95bee584f1_8499	d2f3e48fc6171be3c8a3d1367074c6a5_3682	42781b318d2324d63c8142ea0fec4117_3610	0d1e706f8bbc9df4d9cda0585bf3d562_3653	MYY_1290.p01	HMPREF1038_00929.p01	PCS8235_00623.p01	SP3UMMC_02705.p01	SP4UMMC_01972.p01	SP5UMMC_08166.p01	SP6UMMC_08453.p01	SP7UMMC_09782.p01	T308_06055.p01	SpnNT_01396.p01	2565ffd4b39fd5d44c596ac6590c2b23_3235	ERS445053_01821.p01	SPND219_00916.p01	SPND122_00900.p01
lspA		signal peptidase II	63	63	1	1	295	1	1468		215	461	456	f5fd87a7072d4094277c3aef7bd6d75e_3523	spr0829.p01	SPD_0819.p01	SP70585_0967.p01	SPJ_0868.p01	SPP_0935.p01	SPT_1271.p01	SPH_1037.p01	SPG_0854.p01	SPCG_0903.p01	6cb3161ba4f31665d83d62984811c22c_5786	SPAP_0960.p01	SP670_1392.p01	d117907a8ae2f3ed4a30062d3e7c72a3_4974	HMPREF0837_11557.p01	b4317501ea33f0e830ab76a044a1a1e4_3279	6f6d8eab9f2ef9ed5c05f289ab0b5caa_3735	5ee4b4bb39b1e6d2fa6f2ab67255bb7b_3021	084e3c838e08fbe52a0c3a95bee584f1_8562	d2f3e48fc6171be3c8a3d1367074c6a5_3744	42781b318d2324d63c8142ea0fec4117_3673	0d1e706f8bbc9df4d9cda0585bf3d562_3718	MYY_1272.p01	HMPREF1038_00948.p01	PCS8235_00642.p01	SP3UMMC_04719.p01	SP4UMMC_01892.p01	SP5UMMC_02492.p01	SP6UMMC_08373.p01	SP7UMMC_09862.p01	T308_05955.p01	SpnNT_01380.p01	2565ffd4b39fd5d44c596ac6590c2b23_3301	ERS445053_01803.p01	SPND219_00933.p01	SPND122_00918.p01
pyrK		dihydroorotate dehydrogenase electron transfer subunit	63	63	1	1	264	1	1437		752	800	799	f5fd87a7072d4094277c3aef7bd6d75e_3654	spr0865.p01	SPD_0851.p01	SP70585_1003.p01	SPJ_0904.p01	SPP_0969.p01	SPT_1240.p01	SPH_1064.p01	SPG_0887.p01	SPCG_0939.p01	6cb3161ba4f31665d83d62984811c22c_5991	SPAP_0995.p01	SP670_1356.p01	d117907a8ae2f3ed4a30062d3e7c72a3_5105	HMPREF0837_11525.p01	b4317501ea33f0e830ab76a044a1a1e4_3404	6f6d8eab9f2ef9ed5c05f289ab0b5caa_3873	5ee4b4bb39b1e6d2fa6f2ab67255bb7b_3146	084e3c838e08fbe52a0c3a95bee584f1_8685	d2f3e48fc6171be3c8a3d1367074c6a5_3882	42781b318d2324d63c8142ea0fec4117_3811	0d1e706f8bbc9df4d9cda0585bf3d562_3859	MYY_1241.p01	HMPREF1038_00983.p01	PCS8235_00677.p01	SP3UMMC_00105.p01	SP4UMMC_09019.p01	SP5UMMC_07816.p01	SP6UMMC_02477.p01	SP7UMMC_08226.p01	T308_05805.p01	SpnNT_01306.p01	2565ffd4b39fd5d44c596ac6590c2b23_3446	ERS445053_01769.p01	SPND219_00969.p01	SPND122_00951.p01
mutM		formamidopyrimidine-DNA glycosylase	63	63	1	1	257	1	1430		824	857	826	f5fd87a7072d4094277c3aef7bd6d75e_3681	spr0872.p01	SPD_0858.p01	SP70585_1010.p01	SPJ_0911.p01	SPP_0976.p01	SPT_1233.p01	SPH_1071.p01	SPG_0894.p01	SPCG_0946.p01	6cb3161ba4f31665d83d62984811c22c_6049	SPAP_1002.p01	SP670_1349.p01	d117907a8ae2f3ed4a30062d3e7c72a3_5132	HMPREF0837_11518.p01	b4317501ea33f0e830ab76a044a1a1e4_3432	6f6d8eab9f2ef9ed5c05f289ab0b5caa_3901	5ee4b4bb39b1e6d2fa6f2ab67255bb7b_3172	084e3c838e08fbe52a0c3a95bee584f1_8713	d2f3e48fc6171be3c8a3d1367074c6a5_3910	42781b318d2324d63c8142ea0fec4117_3838	0d1e706f8bbc9df4d9cda0585bf3d562_3887	MYY_1234.p01	HMPREF1038_00990.p01	PCS8235_00684.p01	SP3UMMC_00070.p01	SP4UMMC_08984.p01	SP5UMMC_07781.p01	SP6UMMC_02512.p01	SP7UMMC_08261.p01	T308_05770.p01	SpnNT_01299.p01	2565ffd4b39fd5d44c596ac6590c2b23_3473	ERS445053_01762.p01	SPND219_00977.p01	SPND122_00960.p01
rnr		ribonuclease R	63	63	1	1	253	1	1426		1469	2354	2339	f5fd87a7072d4094277c3aef7bd6d75e_3701	spr0878.p01	SPD_0862.p01	SP70585_1015.p01	SPJ_0916.p01	SPP_0981.p01	SPT_1228.p01	SPH_1076.p01	SPG_0898.p01	SPCG_0950.p01	6cb3161ba4f31665d83d62984811c22c_6087	SPAP_1008.p01	SP670_1345.p01	d117907a8ae2f3ed4a30062d3e7c72a3_5152	HMPREF0837_11514.p01	b4317501ea33f0e830ab76a044a1a1e4_3447	6f6d8eab9f2ef9ed5c05f289ab0b5caa_3920	5ee4b4bb39b1e6d2fa6f2ab67255bb7b_3187	084e3c838e08fbe52a0c3a95bee584f1_8733	d2f3e48fc6171be3c8a3d1367074c6a5_3929	42781b318d2324d63c8142ea0fec4117_3857	0d1e706f8bbc9df4d9cda0585bf3d562_3907	MYY_1230.p01	HMPREF1038_00994.p01	PCS8235_00688.p01	SP3UMMC_00045.p01	SP4UMMC_08959.p01	SP5UMMC_07756.p01	SP6UMMC_07191.p01	SP7UMMC_08286.p01	T308_05745.p01	SpnNT_01294.p01	2565ffd4b39fd5d44c596ac6590c2b23_3489	ERS445053_01758.p01	SPND219_00982.p01	SPND122_00964.p01
HMPREF0837_11379		conserved hypothetical protein	63	63	1	1	182	1	1355		278	299	298	f5fd87a7072d4094277c3aef7bd6d75e_4179	spr1010.p01	SPD_0987.p01	SP70585_1174.p01	SPJ_1041.p01	SPP_1108.p01	SPT_1149.p01	SPH_1195.p01	SPG_1021.p01	SPCG_1178.p01	6cb3161ba4f31665d83d62984811c22c_6860	SPAP_1090.p01	SP670_1236.p01	d117907a8ae2f3ed4a30062d3e7c72a3_5639	HMPREF0837_11379.p01	b4317501ea33f0e830ab76a044a1a1e4_4244	6f6d8eab9f2ef9ed5c05f289ab0b5caa_4519	5ee4b4bb39b1e6d2fa6f2ab67255bb7b_3633	084e3c838e08fbe52a0c3a95bee584f1_433	d2f3e48fc6171be3c8a3d1367074c6a5_4522	42781b318d2324d63c8142ea0fec4117_4447	0d1e706f8bbc9df4d9cda0585bf3d562_4506	MYY_1151.p01	HMPREF1038_01076.p01	PCS8235_00813.p01	SP3UMMC_07194.p01	SP4UMMC_05076.p01	SP5UMMC_09752.p01	SP6UMMC_08263.p01	SP7UMMC_07624.p01	T308_05350.p01	SpnNT_01188.p01	2565ffd4b39fd5d44c596ac6590c2b23_3943	ERS445053_01572.p01	SPND219_01106.p01	SPND122_01086.p01
rplU		50S ribosomal protein L21	63	63	1	1	184	1	1357		191	389	315	f5fd87a7072d4094277c3aef7bd6d75e_4191	spr1012.p01	SPD_0989.p01	SP70585_1176.p01	SPJ_1043.p01	SPP_1110.p01	SPT_1151.p01	SPH_1197.p01	SPG_1023.p01	SPCG_1176.p01	6cb3161ba4f31665d83d62984811c22c_6878	SPAP_1088.p01	SP670_1234.p01	d117907a8ae2f3ed4a30062d3e7c72a3_5645	HMPREF0837_11377.p01	b4317501ea33f0e830ab76a044a1a1e4_4236	6f6d8eab9f2ef9ed5c05f289ab0b5caa_4531	5ee4b4bb39b1e6d2fa6f2ab67255bb7b_3645	084e3c838e08fbe52a0c3a95bee584f1_445	d2f3e48fc6171be3c8a3d1367074c6a5_4533	42781b318d2324d63c8142ea0fec4117_4459	0d1e706f8bbc9df4d9cda0585bf3d562_4518	MYY_1153.p01	HMPREF1038_01074.p01	PCS8235_00815.p01	SP3UMMC_07184.p01	SP4UMMC_05086.p01	SP5UMMC_09762.p01	SP6UMMC_08273.p01	SP7UMMC_07614.p01	T308_05360.p01	SpnNT_01186.p01	2565ffd4b39fd5d44c596ac6590c2b23_3951	ERS445053_01574.p01	SPND219_01108.p01	SPND122_01088.p01
ligA		DNA ligase	63	63	1	1	194	1	1367		917	1958	1941	f5fd87a7072d4094277c3aef7bd6d75e_4237	spr1024.p01	SPD_1001.p01	SP70585_1188.p01	SPJ_1055.p01	SPP_1122.p01	SPT_1163.p01	SPH_1210.p01	SPG_1035.p01	SPCG_1163.p01	6cb3161ba4f31665d83d62984811c22c_6959	SPAP_1076.p01	SP670_1222.p01	d117907a8ae2f3ed4a30062d3e7c72a3_5692	HMPREF0837_11364.p01	b4317501ea33f0e830ab76a044a1a1e4_4188	6f6d8eab9f2ef9ed5c05f289ab0b5caa_4576	5ee4b4bb39b1e6d2fa6f2ab67255bb7b_3684	084e3c838e08fbe52a0c3a95bee584f1_490	d2f3e48fc6171be3c8a3d1367074c6a5_4579	42781b318d2324d63c8142ea0fec4117_4504	0d1e706f8bbc9df4d9cda0585bf3d562_4564	MYY_1165.p01	HMPREF1038_01062.p01	PCS8235_00828.p01	SP3UMMC_07124.p01	SP4UMMC_05141.p01	SP5UMMC_09817.p01	SP6UMMC_08328.p01	SP7UMMC_07554.p01	T308_05420.p01	SpnNT_01176.p01	2565ffd4b39fd5d44c596ac6590c2b23_3998	ERS445053_01584.p01	SPND219_01119.p01	SPND122_01100.p01
rnhB		ribonuclease HII	63	63	1	1	210	1	1383		779	782	779	f5fd87a7072d4094277c3aef7bd6d75e_4390	spr1044.p01	SPD_1020.p01	SP70585_1209.p01	SPJ_1076.p01	SPP_1200.p01	SPT_1183.p01	SPH_1274.p01	SPG_1058.p01	SPCG_1140.p01	6cb3161ba4f31665d83d62984811c22c_7098	SPAP_1057.p01	SP670_1115.p01	d117907a8ae2f3ed4a30062d3e7c72a3_5763	HMPREF0837_11339.p01	b4317501ea33f0e830ab76a044a1a1e4_4109	6f6d8eab9f2ef9ed5c05f289ab0b5caa_4662	5ee4b4bb39b1e6d2fa6f2ab67255bb7b_3798	084e3c838e08fbe52a0c3a95bee584f1_574	d2f3e48fc6171be3c8a3d1367074c6a5_4670	42781b318d2324d63c8142ea0fec4117_4594	0d1e706f8bbc9df4d9cda0585bf3d562_4654	MYY_1185.p01	HMPREF1038_01040.p01	PCS8235_00866.p01	SP3UMMC_10151.p01	SP4UMMC_09174.p01	SP5UMMC_09662.p01	SP6UMMC_02302.p01	SP7UMMC_00422.p01	T308_05515.p01	SpnNT_01156.p01	2565ffd4b39fd5d44c596ac6590c2b23_4075	ERS445053_01603.p01	SPND219_01142.p01	SPND122_01125.p01
pphA		serine/threonine protein phosphatase	63	63	1	1	1511	1	675		482	728	724	f5fd87a7072d4094277c3aef7bd6d75e_4562	spr1083.p01	SPD_1061.p01	SP70585_1251.p01	SPJ_1119.p01	SPP_1242.p01	SPT_1025.p01	SPH_1319.p01	SPG_1095.p01	SPCG_1099.p01	6cb3161ba4f31665d83d62984811c22c_7350	SPAP_1227.p01	SP670_1075.p01	d117907a8ae2f3ed4a30062d3e7c72a3_3995	HMPREF0837_11298.p01	b4317501ea33f0e830ab76a044a1a1e4_3963	6f6d8eab9f2ef9ed5c05f289ab0b5caa_4810	5ee4b4bb39b1e6d2fa6f2ab67255bb7b_3933	084e3c838e08fbe52a0c3a95bee584f1_722	d2f3e48fc6171be3c8a3d1367074c6a5_4818	42781b318d2324d63c8142ea0fec4117_4742	0d1e706f8bbc9df4d9cda0585bf3d562_4803	MYY_1034.p01	HMPREF1038_01208.p01	PCS8235_00906.p01	SP3UMMC_03657.p01	SP4UMMC_00420.p01	SP5UMMC_02197.p01	SP6UMMC_00587.p01	SP7UMMC_00662.p01	T308_04760.p01	SpnNT_01105.p01	2565ffd4b39fd5d44c596ac6590c2b23_4244	ERS445053_01550.p01	SPND219_01182.p01	SPND122_01168.p01
truB		tRNA pseudouridine synthase B	63	63	1	1	1501	1	665		878	878	878	f5fd87a7072d4094277c3aef7bd6d75e_4605	spr1092.p01	SPD_1070.p01	SP70585_1260.p01	SPJ_1128.p01	SPP_1251.p01	SPT_1016.p01	SPH_1328.p01	SPG_1104.p01	SPCG_1089.p01	6cb3161ba4f31665d83d62984811c22c_7401	SPAP_1237.p01	SP670_1066.p01	d117907a8ae2f3ed4a30062d3e7c72a3_3959	HMPREF0837_11289.p01	b4317501ea33f0e830ab76a044a1a1e4_3927	6f6d8eab9f2ef9ed5c05f289ab0b5caa_4846	5ee4b4bb39b1e6d2fa6f2ab67255bb7b_3967	084e3c838e08fbe52a0c3a95bee584f1_756	d2f3e48fc6171be3c8a3d1367074c6a5_4853	42781b318d2324d63c8142ea0fec4117_4778	0d1e706f8bbc9df4d9cda0585bf3d562_4839	MYY_1026.p01	HMPREF1038_01217.p01	PCS8235_00915.p01	SP3UMMC_03607.p01	SP4UMMC_00470.p01	SP5UMMC_02247.p01	SP6UMMC_00637.p01	SP7UMMC_00712.p01	T308_04710.p01	SpnNT_01095.p01	2565ffd4b39fd5d44c596ac6590c2b23_4279	ERS445053_01540.p01	SPND219_01192.p01	SPND122_01176.p01
coaB		phosphopantothenate--cysteine ligase	63	63	1	1	1483	1	647		671	746	690	f5fd87a7072d4094277c3aef7bd6d75e_4674	spr1110.p01	SPD_1088.p01	SP70585_1276.p01	SPJ_1144.p01	SPP_1268.p01	SPT_0998.p01	SPH_1345.p01	SPG_1121.p01	SPCG_1072.p01	6cb3161ba4f31665d83d62984811c22c_7512	SPAP_1255.p01	SP670_1049.p01	d117907a8ae2f3ed4a30062d3e7c72a3_3893	HMPREF0837_11270.p01	b4317501ea33f0e830ab76a044a1a1e4_3869	6f6d8eab9f2ef9ed5c05f289ab0b5caa_4911	5ee4b4bb39b1e6d2fa6f2ab67255bb7b_4023	084e3c838e08fbe52a0c3a95bee584f1_820	d2f3e48fc6171be3c8a3d1367074c6a5_4918	42781b318d2324d63c8142ea0fec4117_4839	0d1e706f8bbc9df4d9cda0585bf3d562_4904	MYY_1009.p01	HMPREF1038_01234.p01	PCS8235_00932.p01	SP3UMMC_03522.p01	SP4UMMC_00555.p01	SP5UMMC_00060.p01	SP6UMMC_00717.p01	SP7UMMC_00792.p01	T308_04625.p01	SpnNT_01078.p01	2565ffd4b39fd5d44c596ac6590c2b23_4354	ERS445053_01524.p01	SPND219_01209.p01	SPND122_01195.p01
crcB2		CrcB protein	63	63	1	1	714	1	587		353	374	373	f5fd87a7072d4094277c3aef7bd6d75e_4931	spr1173.p01	SPD_1150.p01	SP70585_1360.p01	SPJ_1211.p01	SPP_1335.p01	SPT_0931.p01	SPH_1437.p01	SPG_1189.p01	SPCG_1262.p01	6cb3161ba4f31665d83d62984811c22c_7966	SPAP_1322.p01	SP670_0981.p01	d117907a8ae2f3ed4a30062d3e7c72a3_3616	HMPREF0837_11205.p01	b4317501ea33f0e830ab76a044a1a1e4_4573	6f6d8eab9f2ef9ed5c05f289ab0b5caa_5173	5ee4b4bb39b1e6d2fa6f2ab67255bb7b_4253	084e3c838e08fbe52a0c3a95bee584f1_1082	d2f3e48fc6171be3c8a3d1367074c6a5_5176	42781b318d2324d63c8142ea0fec4117_5100	0d1e706f8bbc9df4d9cda0585bf3d562_5163	MYY_0945.p01	HMPREF1038_01301.p01	PCS8235_00997.p01	SP3UMMC_06542.p01	SP4UMMC_11080.p01	SP5UMMC_06483.p01	SP6UMMC_10866.p01	SP7UMMC_09080.p01	T308_04305.p01	SpnNT_01004.p01	2565ffd4b39fd5d44c596ac6590c2b23_4638	ERS445053_01458.p01	SPND219_01282.p01	SPND122_01261.p01
rlmI		methyltransferase	63	63	1	1	778	1	523		158	1172	1151	f5fd87a7072d4094277c3aef7bd6d75e_5242	spr1236.p01	SPD_1212.p01	SP70585_1417.p01	SPJ_1278.p01	SPP_1398.p01	SPT_0895.p01	SPH_1510.p01	SPG_1319.p01	SPCG_1368.p01	6cb3161ba4f31665d83d62984811c22c_8889	SPAP_1409.p01	SP670_0918.p01	d117907a8ae2f3ed4a30062d3e7c72a3_3356	HMPREF0837_11170.p01	b4317501ea33f0e830ab76a044a1a1e4_4702	6f6d8eab9f2ef9ed5c05f289ab0b5caa_5404	5ee4b4bb39b1e6d2fa6f2ab67255bb7b_4469	084e3c838e08fbe52a0c3a95bee584f1_1310	d2f3e48fc6171be3c8a3d1367074c6a5_5409	42781b318d2324d63c8142ea0fec4117_5326	0d1e706f8bbc9df4d9cda0585bf3d562_5397	MYY_0910.p01	HMPREF1038_01366.p01	PCS8235_01061.p01	SP3UMMC_03037.p01	SP4UMMC_08564.p01	SP5UMMC_01174.p01	SP6UMMC_01292.p01	SP7UMMC_04996.p01	T308_04135.p01	SpnNT_00887.p01	2565ffd4b39fd5d44c596ac6590c2b23_4775	ERS445053_01393.p01	SPND219_01348.p01	SPND122_01321.p01
suhB		inositol monophosphatase family protein	63	63	1	1	801	1	500		707	848	774	f5fd87a7072d4094277c3aef7bd6d75e_5341	spr1260.p01	SPD_1234.p01	SP70585_1442.p01	SPJ_1302.p01	SPP_1422.p01	SPT_0871.p01	SPH_1534.p01	SPG_1344.p01	SPCG_1391.p01	6cb3161ba4f31665d83d62984811c22c_9077	SPAP_1434.p01	SP670_0894.p01	d117907a8ae2f3ed4a30062d3e7c72a3_3271	HMPREF0837_11144.p01	b4317501ea33f0e830ab76a044a1a1e4_4795	6f6d8eab9f2ef9ed5c05f289ab0b5caa_5508	5ee4b4bb39b1e6d2fa6f2ab67255bb7b_4551	084e3c838e08fbe52a0c3a95bee584f1_1414	d2f3e48fc6171be3c8a3d1367074c6a5_5511	42781b318d2324d63c8142ea0fec4117_5428	0d1e706f8bbc9df4d9cda0585bf3d562_5499	MYY_0887.p01	HMPREF1038_01390.p01	PCS8235_01086.p01	SP3UMMC_02912.p01	SP4UMMC_08444.p01	SP5UMMC_01299.p01	SP6UMMC_01417.p01	SP7UMMC_04871.p01	T308_04015.p01	SpnNT_00865.p01	2565ffd4b39fd5d44c596ac6590c2b23_4873	ERS445053_01370.p01	SPND219_01375.p01	SPND122_01345.p01
ynzC		hypothetical protein	63	63	1	1	864	1	208		179	257	253	f5fd87a7072d4094277c3aef7bd6d75e_5609	spr1327.p01	SPD_1303.p01	SP70585_1515.p01	SPJ_1373.p01	SPP_1494.p01	SPT_0802.p01	SPH_1589.p01	SPG_1401.p01	SPCG_1462.p01	6cb3161ba4f31665d83d62984811c22c_9483	SPAP_1501.p01	SP670_0823.p01	d117907a8ae2f3ed4a30062d3e7c72a3_3023	HMPREF0837_11070.p01	b4317501ea33f0e830ab76a044a1a1e4_5054	6f6d8eab9f2ef9ed5c05f289ab0b5caa_5767	5ee4b4bb39b1e6d2fa6f2ab67255bb7b_4775	084e3c838e08fbe52a0c3a95bee584f1_1685	d2f3e48fc6171be3c8a3d1367074c6a5_5774	42781b318d2324d63c8142ea0fec4117_5690	0d1e706f8bbc9df4d9cda0585bf3d562_5762	MYY_0819.p01	HMPREF1038_01460.p01	PCS8235_01157.p01	SP3UMMC_09801.p01	SP4UMMC_04896.p01	SP5UMMC_07167.p01	SP6UMMC_02132.p01	SP7UMMC_10281.p01	T308_03680.p01	SpnNT_00796.p01	2565ffd4b39fd5d44c596ac6590c2b23_5147	ERS445053_01306.p01	SPND219_01433.p01	SPND122_01403.p01
bepA		TPR domain protein	63	63	1	1	1348	1	304		1145	1244	1225	f5fd87a7072d4094277c3aef7bd6d75e_5723	spr1356.p01	SPD_1331.p01	SP70585_1541.p01	SPJ_1404.p01	SPP_1523.p01	SPT_1440.p01	SPH_1615.p01	SPG_1426.p01	SPCG_1488.p01	6cb3161ba4f31665d83d62984811c22c_9633	SPAP_1526.p01	SP670_0794.p01	d117907a8ae2f3ed4a30062d3e7c72a3_2936	HMPREF0837_11737.p01	b4317501ea33f0e830ab76a044a1a1e4_5143	6f6d8eab9f2ef9ed5c05f289ab0b5caa_5871	5ee4b4bb39b1e6d2fa6f2ab67255bb7b_4860	084e3c838e08fbe52a0c3a95bee584f1_1788	d2f3e48fc6171be3c8a3d1367074c6a5_5876	42781b318d2324d63c8142ea0fec4117_5791	0d1e706f8bbc9df4d9cda0585bf3d562_5865	MYY_1432.p01	HMPREF1038_01486.p01	PCS8235_01182.p01	SP3UMMC_05466.p01	SP4UMMC_04446.p01	SP5UMMC_03822.p01	SP6UMMC_03402.p01	SP7UMMC_00180.p01	T308_06815.p01	SpnNT_01510.p01	2565ffd4b39fd5d44c596ac6590c2b23_5237	ERS445053_01283.p01	SPND219_01458.p01	SPND122_01427.p01
KK0381_09840		hypothetical protein	63	63	1	1	1329	1	285		617	638	617	f5fd87a7072d4094277c3aef7bd6d75e_5791	spr1374.p01	SPD_1350.p01	SP70585_1561.p01	SPJ_1425.p01	SPP_1542.p01	SPT_1460.p01	SPH_1634.p01	SPG_1446.p01	SPCG_1507.p01	6cb3161ba4f31665d83d62984811c22c_9759	SPAP_1544.p01	SP670_1602.p01	d117907a8ae2f3ed4a30062d3e7c72a3_2862	HMPREF0837_11756.p01	b4317501ea33f0e830ab76a044a1a1e4_5217	6f6d8eab9f2ef9ed5c05f289ab0b5caa_5948	5ee4b4bb39b1e6d2fa6f2ab67255bb7b_4928	084e3c838e08fbe52a0c3a95bee584f1_1865	d2f3e48fc6171be3c8a3d1367074c6a5_5951	42781b318d2324d63c8142ea0fec4117_5868	0d1e706f8bbc9df4d9cda0585bf3d562_5939	MYY_1452.p01	HMPREF1038_01505.p01	PCS8235_01201.p01	SP3UMMC_04819.p01	SP4UMMC_04536.p01	SP5UMMC_09038.p01	SP6UMMC_03492.p01	SP7UMMC_00085.p01	T308_06910.p01	SpnNT_01528.p01	2565ffd4b39fd5d44c596ac6590c2b23_5319	ERS445053_01264.p01	SPND219_01475.p01	SPND122_01448.p01
murE		UDP-N-acetylmuramoyl-L-alanyl-D-glutamate--L- lysine ligase	63	63	1	1	1319	1	275		1445	1445	1445	f5fd87a7072d4094277c3aef7bd6d75e_5820	spr1384.p01	SPD_1359.p01	SP70585_1569.p01	SPJ_1434.p01	SPP_1552.p01	SPT_1468.p01	SPH_1643.p01	SPG_1456.p01	SPCG_1517.p01	6cb3161ba4f31665d83d62984811c22c_9828	SPAP_1552.p01	SP670_1613.p01	d117907a8ae2f3ed4a30062d3e7c72a3_2835	HMPREF0837_11764.p01	b4317501ea33f0e830ab76a044a1a1e4_5244	6f6d8eab9f2ef9ed5c05f289ab0b5caa_5976	5ee4b4bb39b1e6d2fa6f2ab67255bb7b_4955	084e3c838e08fbe52a0c3a95bee584f1_1894	d2f3e48fc6171be3c8a3d1367074c6a5_5980	42781b318d2324d63c8142ea0fec4117_5895	0d1e706f8bbc9df4d9cda0585bf3d562_5968	MYY_1460.p01	HMPREF1038_01514.p01	PCS8235_01211.p01	SP3UMMC_04854.p01	SP4UMMC_04576.p01	SP5UMMC_09003.p01	SP6UMMC_09320.p01	SP7UMMC_00045.p01	T308_06950.p01	SpnNT_01536.p01	2565ffd4b39fd5d44c596ac6590c2b23_5347	ERS445053_01255.p01	SPND219_01486.p01	SPND122_01455.p01
BMJ42_01487		conserved hypothetical protein	63	63	1	1	1313	1	269		284	341	299	f5fd87a7072d4094277c3aef7bd6d75e_5837	spr1390.p01	SPD_1364.p01	SP70585_1574.p01	SPJ_1439.p01	SPP_1558.p01	SPT_1473.p01	SPH_1649.p01	SPG_1461.p01	SPCG_1521.p01	6cb3161ba4f31665d83d62984811c22c_9855	SPAP_1557.p01	SP670_1618.p01	d117907a8ae2f3ed4a30062d3e7c72a3_2815	HMPREF0837_11769.p01	b4317501ea33f0e830ab76a044a1a1e4_5264	6f6d8eab9f2ef9ed5c05f289ab0b5caa_5996	5ee4b4bb39b1e6d2fa6f2ab67255bb7b_4974	084e3c838e08fbe52a0c3a95bee584f1_1913	d2f3e48fc6171be3c8a3d1367074c6a5_6000	42781b318d2324d63c8142ea0fec4117_5914	0d1e706f8bbc9df4d9cda0585bf3d562_5988	MYY_1465.p01	HMPREF1038_01520.p01	PCS8235_01216.p01	SP3UMMC_04879.p01	SP4UMMC_04601.p01	SP5UMMC_08978.p01	SP6UMMC_09295.p01	SP7UMMC_00020.p01	T308_06975.p01	SpnNT_01541.p01	2565ffd4b39fd5d44c596ac6590c2b23_5367	ERS445053_01249.p01	SPND219_01492.p01	SPND122_01460.p01
ypmB		hypothetical protein	63	63	1	1	1303	1	259		431	488	459	f5fd87a7072d4094277c3aef7bd6d75e_5874	spr1400.p01	SPD_1374.p01	SP70585_1584.p01	SPJ_1449.p01	SPP_1568.p01	SPT_1483.p01	SPH_1659.p01	SPG_1471.p01	SPCG_1531.p01	6cb3161ba4f31665d83d62984811c22c_9918	SPAP_1567.p01	SP670_1629.p01	d117907a8ae2f3ed4a30062d3e7c72a3_2777	HMPREF0837_11779.p01	b4317501ea33f0e830ab76a044a1a1e4_5303	6f6d8eab9f2ef9ed5c05f289ab0b5caa_6038	5ee4b4bb39b1e6d2fa6f2ab67255bb7b_5014	084e3c838e08fbe52a0c3a95bee584f1_1956	d2f3e48fc6171be3c8a3d1367074c6a5_6041	42781b318d2324d63c8142ea0fec4117_5957	0d1e706f8bbc9df4d9cda0585bf3d562_6031	MYY_1475.p01	HMPREF1038_01531.p01	PCS8235_01226.p01	SP3UMMC_04929.p01	SP4UMMC_07003.p01	SP5UMMC_08928.p01	SP6UMMC_05987.p01	SP7UMMC_01907.p01	T308_07025.p01	SpnNT_01554.p01	2565ffd4b39fd5d44c596ac6590c2b23_5407	ERS445053_01239.p01	SPND219_01502.p01	SPND122_01471.p01
dtd		D-tyrosyl-tRNA(Tyr) deacylase	63	63	1	1	1398	1	397		425	443	442	f5fd87a7072d4094277c3aef7bd6d75e_6258	spr1486.p01	SPD_1457.p01	SP70585_1685.p01	SPJ_1538.p01	SPP_1663.p01	SPT_1584.p01	SPH_1752.p01	SPG_1554.p01	SPCG_1617.p01	6cb3161ba4f31665d83d62984811c22c_10740	SPAP_1651.p01	SP670_1730.p01	d117907a8ae2f3ed4a30062d3e7c72a3_2459	HMPREF0837_11886.p01	b4317501ea33f0e830ab76a044a1a1e4_5635	6f6d8eab9f2ef9ed5c05f289ab0b5caa_6423	5ee4b4bb39b1e6d2fa6f2ab67255bb7b_5310	084e3c838e08fbe52a0c3a95bee584f1_2344	d2f3e48fc6171be3c8a3d1367074c6a5_6430	42781b318d2324d63c8142ea0fec4117_6342	0d1e706f8bbc9df4d9cda0585bf3d562_6418	MYY_1569.p01	HMPREF1038_01627.p01	PCS8235_01312.p01	SP3UMMC_05329.p01	SP4UMMC_04671.p01	SP5UMMC_03037.p01	SP6UMMC_08758.p01	SP7UMMC_06434.p01	T308_07475.p01	SpnNT_01700.p01	2565ffd4b39fd5d44c596ac6590c2b23_5785	ERS445053_01160.p01	SPND219_01669.p01	SPND122_01567.p01
pepO		endopeptidase O	63	63	1	1	1401	1	394		1289	1952	1884	f5fd87a7072d4094277c3aef7bd6d75e_6270	spr1491.p01	SPD_1460.p01	SP70585_1688.p01	SPJ_1542.p01	SPP_1666.p01	SPT_1587.p01	SPH_1756.p01	SPG_1557.p01	SPCG_1620.p01	6cb3161ba4f31665d83d62984811c22c_10767	SPAP_1655.p01	SP670_1734.p01	d117907a8ae2f3ed4a30062d3e7c72a3_2447	HMPREF0837_11890.p01	b4317501ea33f0e830ab76a044a1a1e4_5651	6f6d8eab9f2ef9ed5c05f289ab0b5caa_6445	5ee4b4bb39b1e6d2fa6f2ab67255bb7b_5322	084e3c838e08fbe52a0c3a95bee584f1_2366	d2f3e48fc6171be3c8a3d1367074c6a5_6452	42781b318d2324d63c8142ea0fec4117_6363	0d1e706f8bbc9df4d9cda0585bf3d562_6440	MYY_1572.p01	HMPREF1038_01631.p01	PCS8235_01316.p01	SP3UMMC_05349.p01	SP4UMMC_04696.p01	SP5UMMC_03052.p01	SP6UMMC_08738.p01	SP7UMMC_06459.p01	T308_07500.p01	SpnNT_01703.p01	2565ffd4b39fd5d44c596ac6590c2b23_5804	ERS445053_01157.p01	SPND219_01675.p01	SPND122_01573.p01
scrB		sucrose-6-phosphate hydrolase	63	63	1	1	1473	1	322		1454	1454	1454	f5fd87a7072d4094277c3aef7bd6d75e_6565	spr1568.p01	SPD_1534.p01	SP70585_1763.p01	SPJ_1619.p01	SPP_1740.p01	SPT_1662.p01	SPH_1832.p01	SPG_1629.p01	SPCG_1696.p01	6cb3161ba4f31665d83d62984811c22c_11348	SPAP_1729.p01	SP670_1817.p01	d117907a8ae2f3ed4a30062d3e7c72a3_2165	HMPREF0837_11967.p01	b4317501ea33f0e830ab76a044a1a1e4_5937	6f6d8eab9f2ef9ed5c05f289ab0b5caa_6765	5ee4b4bb39b1e6d2fa6f2ab67255bb7b_5595	084e3c838e08fbe52a0c3a95bee584f1_2687	d2f3e48fc6171be3c8a3d1367074c6a5_6770	42781b318d2324d63c8142ea0fec4117_6685	0d1e706f8bbc9df4d9cda0585bf3d562_6763	MYY_1643.p01	HMPREF1038_01704.p01	PCS8235_01389.p01	SP3UMMC_06869.p01	SP4UMMC_04151.p01	SP5UMMC_00804.p01	SP6UMMC_02737.p01	SP7UMMC_06679.p01	T308_07870.p01	SpnNT_01781.p01	2565ffd4b39fd5d44c596ac6590c2b23_6080	ERS445053_01083.p01	SPND219_01763.p01	SPND122_01657.p01
corA		CorA-like Mg2+ transporter protein	63	63	1	1	1586	1	1162		185	932	892	f5fd87a7072d4094277c3aef7bd6d75e_6672	spr1596.p01	SPD_1561.p01	SP70585_1790.p01	SPJ_1647.p01	SPP_1768.p01	SPT_1689.p01	SPH_1860.p01	SPG_1656.p01	SPCG_1725.p01	6cb3161ba4f31665d83d62984811c22c_11528	SPAP_1757.p01	SP670_1844.p01	d117907a8ae2f3ed4a30062d3e7c72a3_2073	HMPREF0837_11994.p01	b4317501ea33f0e830ab76a044a1a1e4_6046	6f6d8eab9f2ef9ed5c05f289ab0b5caa_6872	5ee4b4bb39b1e6d2fa6f2ab67255bb7b_5695	084e3c838e08fbe52a0c3a95bee584f1_2793	d2f3e48fc6171be3c8a3d1367074c6a5_6877	42781b318d2324d63c8142ea0fec4117_6793	0d1e706f8bbc9df4d9cda0585bf3d562_6870	MYY_1670.p01	HMPREF1038_01729.p01	PCS8235_01415.p01	SP3UMMC_06739.p01	SP4UMMC_04291.p01	SP5UMMC_00924.p01	SP6UMMC_02577.p01	SP7UMMC_09497.p01	T308_08000.p01	SpnNT_01812.p01	2565ffd4b39fd5d44c596ac6590c2b23_6180	ERS445053_01058.p01	SPND219_01789.p01	SPND122_01681.p01
wcaJ		glycosyl transferase	63	63	1	1	1528	1	1220		692	731	693	f5fd87a7072d4094277c3aef7bd6d75e_7013	spr1655.p01	SPD_1620.p01	SP70585_1892.p01	SPJ_1743.p01	SPP_1836.p01	SPT_1755.p01	SPH_1953.p01	SPG_1722.p01	SPCG_1813.p01	6cb3161ba4f31665d83d62984811c22c_12160	SPAP_1832.p01	SP670_1912.p01	d117907a8ae2f3ed4a30062d3e7c72a3_1740	HMPREF0837_12059.p01	b4317501ea33f0e830ab76a044a1a1e4_6372	6f6d8eab9f2ef9ed5c05f289ab0b5caa_7196	5ee4b4bb39b1e6d2fa6f2ab67255bb7b_6019	084e3c838e08fbe52a0c3a95bee584f1_3049	d2f3e48fc6171be3c8a3d1367074c6a5_7206	42781b318d2324d63c8142ea0fec4117_7119	0d1e706f8bbc9df4d9cda0585bf3d562_7197	MYY_1734.p01	HMPREF1038_01805.p01	PCS8235_01488.p01	SP3UMMC_07642.p01	SP4UMMC_05631.p01	SP5UMMC_03892.p01	SP6UMMC_08233.p01	SP7UMMC_02012.p01	T308_08325.p01	SpnNT_01869.p01	2565ffd4b39fd5d44c596ac6590c2b23_6426	ERS445053_00959.p01	SPND219_01876.p01	SPND122_01766.p01
yheI		ABC transporter, ATP-binding/permease protein	63	63	1	1	1526	1	1222		1745	1784	1746	f5fd87a7072d4094277c3aef7bd6d75e_7020	spr1657.p01	SPD_1622.p01	SP70585_1894.p01	SPJ_1745.p01	SPP_1838.p01	SPT_1757.p01	SPH_1955.p01	SPG_1724.p01	SPCG_1815.p01	6cb3161ba4f31665d83d62984811c22c_12189	SPAP_1834.p01	SP670_1914.p01	d117907a8ae2f3ed4a30062d3e7c72a3_1732	HMPREF0837_12062.p01	b4317501ea33f0e830ab76a044a1a1e4_6380	6f6d8eab9f2ef9ed5c05f289ab0b5caa_7208	5ee4b4bb39b1e6d2fa6f2ab67255bb7b_6027	084e3c838e08fbe52a0c3a95bee584f1_3061	d2f3e48fc6171be3c8a3d1367074c6a5_7218	42781b318d2324d63c8142ea0fec4117_7131	0d1e706f8bbc9df4d9cda0585bf3d562_7209	MYY_1736.p01	HMPREF1038_01807.p01	PCS8235_01490.p01	SP3UMMC_07632.p01	SP4UMMC_05641.p01	SP5UMMC_03902.p01	SP6UMMC_08243.p01	SP7UMMC_02022.p01	T308_08335.p01	SpnNT_01871.p01	2565ffd4b39fd5d44c596ac6590c2b23_6434	ERS445053_00957.p01	SPND219_01878.p01	SPND122_01768.p01
galT		galactose-1-phosphate uridylyltransferase	63	63	1	1	1516	1	1232		1424	1484	1480	f5fd87a7072d4094277c3aef7bd6d75e_7065	spr1667.p01	SPD_1633.p01	SP70585_1907.p01	SPJ_1757.p01	SPP_1852.p01	SPT_1769.p01	SPH_1968.p01	SPG_1737.p01	SPCG_1826.p01	6cb3161ba4f31665d83d62984811c22c_12271	SPAP_1848.p01	SP670_1927.p01	d117907a8ae2f3ed4a30062d3e7c72a3_1696	HMPREF0837_12075.p01	b4317501ea33f0e830ab76a044a1a1e4_6423	6f6d8eab9f2ef9ed5c05f289ab0b5caa_7264	5ee4b4bb39b1e6d2fa6f2ab67255bb7b_6067	084e3c838e08fbe52a0c3a95bee584f1_3118	d2f3e48fc6171be3c8a3d1367074c6a5_7276	42781b318d2324d63c8142ea0fec4117_7186	0d1e706f8bbc9df4d9cda0585bf3d562_7266	MYY_1747.p01	HMPREF1038_01821.p01	PCS8235_01504.p01	SP3UMMC_07562.p01	SP4UMMC_05706.p01	SP5UMMC_03972.p01	SP6UMMC_07703.p01	SP7UMMC_02097.p01	T308_08395.p01	SpnNT_01885.p01	2565ffd4b39fd5d44c596ac6590c2b23_6486	ERS445053_00943.p01	SPND219_01892.p01	SPND122_01782.p01
galK		galactokinase	63	63	1	1	1515	1	1233		1178	1178	1178	f5fd87a7072d4094277c3aef7bd6d75e_7069	spr1668.p01	SPD_1634.p01	SP70585_1908.p01	SPJ_1758.p01	SPP_1853.p01	SPT_1770.p01	SPH_1969.p01	SPG_1738.p01	SPCG_1827.p01	6cb3161ba4f31665d83d62984811c22c_12280	SPAP_1849.p01	SP670_1928.p01	d117907a8ae2f3ed4a30062d3e7c72a3_1692	HMPREF0837_12076.p01	b4317501ea33f0e830ab76a044a1a1e4_6427	6f6d8eab9f2ef9ed5c05f289ab0b5caa_7268	5ee4b4bb39b1e6d2fa6f2ab67255bb7b_6071	084e3c838e08fbe52a0c3a95bee584f1_3121	d2f3e48fc6171be3c8a3d1367074c6a5_7279	42781b318d2324d63c8142ea0fec4117_7190	0d1e706f8bbc9df4d9cda0585bf3d562_7270	MYY_1748.p01	HMPREF1038_01822.p01	PCS8235_01505.p01	SP3UMMC_07557.p01	SP4UMMC_05711.p01	SP5UMMC_03977.p01	SP6UMMC_07708.p01	SP7UMMC_02102.p01	T308_08400.p01	SpnNT_01886.p01	2565ffd4b39fd5d44c596ac6590c2b23_6490	ERS445053_00942.p01	SPND219_01893.p01	SPND122_01783.p01
groES		chaperonin GroS	63	63	1	1	1729	1	1069		284	284	284	f5fd87a7072d4094277c3aef7bd6d75e_7333	spr1723.p01	SPD_1710.p01	SP70585_1988.p01	SPJ_1841.p01	SPP_1936.p01	SPT_1856.p01	SPH_2051.p01	SPG_1819.p01	SPCG_1882.p01	6cb3161ba4f31665d83d62984811c22c_12775	SPAP_1928.p01	SP670_1987.p01	d117907a8ae2f3ed4a30062d3e7c72a3_1427	HMPREF0837_12142.p01	b4317501ea33f0e830ab76a044a1a1e4_6640	6f6d8eab9f2ef9ed5c05f289ab0b5caa_7557	5ee4b4bb39b1e6d2fa6f2ab67255bb7b_6273	084e3c838e08fbe52a0c3a95bee584f1_3413	d2f3e48fc6171be3c8a3d1367074c6a5_7564	42781b318d2324d63c8142ea0fec4117_7478	0d1e706f8bbc9df4d9cda0585bf3d562_7561	MYY_1808.p01	HMPREF1038_01899.p01	PCS8235_02135.p01	SP3UMMC_09521.p01	SP4UMMC_10725.p01	SP5UMMC_09642.p01	SP6UMMC_10652.p01	SP7UMMC_10756.p01	T308_08805.p01	SpnNT_01962.p01	2565ffd4b39fd5d44c596ac6590c2b23_6761	ERS445053_00867.p01	SPND219_01952.p01	SPND122_01841.p01
ndk		nucleoside diphosphate kinase	63	63	1	1	1776	1	1022		407	422	413	f5fd87a7072d4094277c3aef7bd6d75e_7535	spr1775.p01	SPD_1757.p01	SP70585_2030.p01	SPJ_1952.p01	SPP_1979.p01	SPT_1936.p01	SPH_2100.p01	SPG_1860.p01	SPCG_1923.p01	6cb3161ba4f31665d83d62984811c22c_13089	SPAP_1969.p01	SP670_2038.p01	d117907a8ae2f3ed4a30062d3e7c72a3_1098	HMPREF0837_12228.p01	b4317501ea33f0e830ab76a044a1a1e4_6799	6f6d8eab9f2ef9ed5c05f289ab0b5caa_7736	5ee4b4bb39b1e6d2fa6f2ab67255bb7b_6419	084e3c838e08fbe52a0c3a95bee584f1_3619	d2f3e48fc6171be3c8a3d1367074c6a5_7742	42781b318d2324d63c8142ea0fec4117_7654	0d1e706f8bbc9df4d9cda0585bf3d562_7740	MYY_1883.p01	HMPREF1038_01940.p01	PCS8235_02178.p01	SP3UMMC_01205.p01	SP4UMMC_00230.p01	SP5UMMC_00532.p01	SP6UMMC_08683.p01	SP7UMMC_04374.p01	T308_09200.p01	SpnNT_02002.p01	2565ffd4b39fd5d44c596ac6590c2b23_6928	ERS445053_00823.p01	SPND219_01994.p01	SPND122_01885.p01
endA		DNA-entry nuclease	63	63	1	1	1780	1	1018		785	824	823	f5fd87a7072d4094277c3aef7bd6d75e_7558	spr1779.p01	SPD_1762.p01	SP70585_2036.p01	SPJ_1957.p01	SPP_1984.p01	SPT_1943.p01	SPH_2106.p01	SPG_1865.p01	SPCG_1929.p01	6cb3161ba4f31665d83d62984811c22c_13131	SPAP_1974.p01	SP670_2042.p01	d117907a8ae2f3ed4a30062d3e7c72a3_1081	HMPREF0837_12232.p01	b4317501ea33f0e830ab76a044a1a1e4_6814	6f6d8eab9f2ef9ed5c05f289ab0b5caa_7755	5ee4b4bb39b1e6d2fa6f2ab67255bb7b_6432	084e3c838e08fbe52a0c3a95bee584f1_3638	d2f3e48fc6171be3c8a3d1367074c6a5_7760	42781b318d2324d63c8142ea0fec4117_7673	0d1e706f8bbc9df4d9cda0585bf3d562_7759	MYY_1887.p01	HMPREF1038_01945.p01	PCS8235_02183.p01	SP3UMMC_01185.p01	SP4UMMC_00210.p01	SP5UMMC_00512.p01	SP6UMMC_04327.p01	SP7UMMC_04394.p01	T308_09225.p01	SpnNT_02008.p01	2565ffd4b39fd5d44c596ac6590c2b23_6946	ERS445053_00817.p01	SPND219_01999.p01	SPND122_01892.p01
rsmD		putative methylase	63	63	1	1	1786	1	1012		419	539	537	f5fd87a7072d4094277c3aef7bd6d75e_7576	spr1784.p01	SPD_1767.p01	SP70585_2042.p01	SPJ_1963.p01	SPP_1990.p01	SPT_1949.p01	SPH_2112.p01	SPG_1871.p01	SPCG_1933.p01	6cb3161ba4f31665d83d62984811c22c_13164	SPAP_1981.p01	SP670_2048.p01	d117907a8ae2f3ed4a30062d3e7c72a3_1058	HMPREF0837_12238.p01	b4317501ea33f0e830ab76a044a1a1e4_6838	6f6d8eab9f2ef9ed5c05f289ab0b5caa_7779	5ee4b4bb39b1e6d2fa6f2ab67255bb7b_6456	084e3c838e08fbe52a0c3a95bee584f1_3662	d2f3e48fc6171be3c8a3d1367074c6a5_7782	42781b318d2324d63c8142ea0fec4117_7697	0d1e706f8bbc9df4d9cda0585bf3d562_7783	MYY_1892.p01	HMPREF1038_01951.p01	PCS8235_02189.p01	SP3UMMC_01155.p01	SP4UMMC_00180.p01	SP5UMMC_00487.p01	SP6UMMC_04297.p01	SP7UMMC_04424.p01	T308_09245.p01	SpnNT_02013.p01	A66_01765.p01	ERS445053_00812.p01	SPND219_02006.p01	SPND122_01899.p01
nusG		transcription antitermination protein NusG	63	63	1	1	1828	1	970		536	584	538	f5fd87a7072d4094277c3aef7bd6d75e_7760	spr1820.p01	SPD_1819.p01	SP70585_2094.p01	SPJ_2015.p01	SPP_2045.p01	SPT_2003.p01	SPH_2164.p01	SPG_1923.p01	SPCG_1973.p01	6cb3161ba4f31665d83d62984811c22c_13458	SPAP_2034.p01	SP670_2087.p01	d117907a8ae2f3ed4a30062d3e7c72a3_878	HMPREF0837_10003.p01	b4317501ea33f0e830ab76a044a1a1e4_6986	6f6d8eab9f2ef9ed5c05f289ab0b5caa_7967	5ee4b4bb39b1e6d2fa6f2ab67255bb7b_6592	084e3c838e08fbe52a0c3a95bee584f1_3848	d2f3e48fc6171be3c8a3d1367074c6a5_7972	42781b318d2324d63c8142ea0fec4117_7884	0d1e706f8bbc9df4d9cda0585bf3d562_7973	MYY_1930.p01	HMPREF1038_02004.p01	PCS8235_02089.p01	SP3UMMC_08806.p01	SP4UMMC_11322.p01	SP5UMMC_03142.p01	SP6UMMC_09633.p01	SP7UMMC_10421.p01	T308_09515.p01	SpnNT_02063.p01	2565ffd4b39fd5d44c596ac6590c2b23_7121	ERS445053_00762.p01	SPND219_02045.p01	SPND122_01938.p01
C4N11_10610		membrane protein	63	63	1	1	1837	1	961		1238	1310	1308	f5fd87a7072d4094277c3aef7bd6d75e_7800	spr1830.p01	SPD_1827.p01	SP70585_2104.p01	SPJ_2024.p01	SPP_2055.p01	SPT_2014.p01	SPH_2172.p01	SPG_1931.p01	SPCG_1984.p01	6cb3161ba4f31665d83d62984811c22c_13516	SPAP_2045.p01	SP670_2097.p01	d117907a8ae2f3ed4a30062d3e7c72a3_847	HMPREF0837_10013.p01	b4317501ea33f0e830ab76a044a1a1e4_7029	6f6d8eab9f2ef9ed5c05f289ab0b5caa_8003	5ee4b4bb39b1e6d2fa6f2ab67255bb7b_6623	084e3c838e08fbe52a0c3a95bee584f1_3886	d2f3e48fc6171be3c8a3d1367074c6a5_8010	42781b318d2324d63c8142ea0fec4117_7921	0d1e706f8bbc9df4d9cda0585bf3d562_8011	MYY_1938.p01	HMPREF1038_02013.p01	PCS8235_02081.p01	SP3UMMC_00700.p01	SP4UMMC_10106.p01	SP5UMMC_06068.p01	SP6UMMC_05152.p01	SP7UMMC_05576.p01	T308_09555.p01	SpnNT_02072.p01	2565ffd4b39fd5d44c596ac6590c2b23_7152	ERS445053_00754.p01	SPND219_02053.p01	SPND122_01947.p01
yfkJ		phosphotyrosine protein phosphatase	63	63	1	1	1846	1	952		203	443	423	f5fd87a7072d4094277c3aef7bd6d75e_7841	spr1839.p01	SPD_1837.p01	SP70585_2114.p01	SPJ_2034.p01	SPP_2064.p01	SPT_2023.p01	SPH_2181.p01	SPG_1941.p01	SPCG_1993.p01	6cb3161ba4f31665d83d62984811c22c_13586	SPAP_2054.p01	SP670_2108.p01	d117907a8ae2f3ed4a30062d3e7c72a3_807	HMPREF0837_10023.p01	b4317501ea33f0e830ab76a044a1a1e4_7074	6f6d8eab9f2ef9ed5c05f289ab0b5caa_8049	5ee4b4bb39b1e6d2fa6f2ab67255bb7b_6662	084e3c838e08fbe52a0c3a95bee584f1_3934	d2f3e48fc6171be3c8a3d1367074c6a5_8058	42781b318d2324d63c8142ea0fec4117_7968	0d1e706f8bbc9df4d9cda0585bf3d562_8059	MYY_1948.p01	HMPREF1038_02023.p01	PCS8235_02072.p01	SP3UMMC_00750.p01	SP4UMMC_10056.p01	SP5UMMC_06118.p01	SP6UMMC_05102.p01	SP7UMMC_05626.p01	T308_09600.p01	SpnNT_02082.p01	2565ffd4b39fd5d44c596ac6590c2b23_7187	ERS445053_00745.p01	SPND219_02063.p01	SPND122_01957.p01
ulaA_1		PTS system ascorbate-specific transporter subunit IIC	63	63	1	1	1856	1	942		1301	1526	1455	f5fd87a7072d4094277c3aef7bd6d75e_7881	spr1849.p01	SPD_1847.p01	SP70585_2124.p01	SPJ_2044.p01	SPP_2074.p01	SPT_2033.p01	SPH_2191.p01	SPG_1952.p01	SPCG_2004.p01	6cb3161ba4f31665d83d62984811c22c_13657	SPAP_2064.p01	SP670_2118.p01	d117907a8ae2f3ed4a30062d3e7c72a3_768	HMPREF0837_10034.p01	b4317501ea33f0e830ab76a044a1a1e4_7113	6f6d8eab9f2ef9ed5c05f289ab0b5caa_8089	5ee4b4bb39b1e6d2fa6f2ab67255bb7b_6704	084e3c838e08fbe52a0c3a95bee584f1_3972	d2f3e48fc6171be3c8a3d1367074c6a5_8098	42781b318d2324d63c8142ea0fec4117_8007	0d1e706f8bbc9df4d9cda0585bf3d562_8099	MYY_1958.p01	HMPREF1038_02033.p01	PCS8235_02062.p01	SP3UMMC_00800.p01	SP4UMMC_10006.p01	SP5UMMC_06168.p01	SP6UMMC_05052.p01	SP7UMMC_05676.p01	T308_09650.p01	SpnNT_02092.p01	2565ffd4b39fd5d44c596ac6590c2b23_7224	ERS445053_00735.p01	SPND219_02074.p01	SPND122_01967.p01
SPND141_01979		jag protein	63	63	1	1	1858	1	940		986	1007	986	f5fd87a7072d4094277c3aef7bd6d75e_7889	spr1851.p01	SPD_1849.p01	SP70585_2126.p01	SPJ_2046.p01	SPP_2076.p01	SPT_2035.p01	SPH_2193.p01	SPG_1954.p01	SPCG_2006.p01	6cb3161ba4f31665d83d62984811c22c_13666	SPAP_2066.p01	SP670_2120.p01	d117907a8ae2f3ed4a30062d3e7c72a3_761	HMPREF0837_10036.p01	b4317501ea33f0e830ab76a044a1a1e4_7121	6f6d8eab9f2ef9ed5c05f289ab0b5caa_8097	5ee4b4bb39b1e6d2fa6f2ab67255bb7b_6711	084e3c838e08fbe52a0c3a95bee584f1_3980	d2f3e48fc6171be3c8a3d1367074c6a5_8105	42781b318d2324d63c8142ea0fec4117_8015	0d1e706f8bbc9df4d9cda0585bf3d562_8107	MYY_1960.p01	HMPREF1038_02035.p01	PCS8235_02060.p01	SP3UMMC_00810.p01	SP4UMMC_09996.p01	SP5UMMC_06178.p01	SP6UMMC_05042.p01	SP7UMMC_05686.p01	T308_09660.p01	SpnNT_02094.p01	2565ffd4b39fd5d44c596ac6590c2b23_7232	ERS445053_00733.p01	SPND219_02076.p01	SPND122_01969.p01
cglA		competence protein CglA	63	63	1	1	1871	1	927		941	941	941	f5fd87a7072d4094277c3aef7bd6d75e_7938	spr1864.p01	SPD_1863.p01	SP70585_2141.p01	SPJ_2059.p01	SPP_2091.p01	SPT_2048.p01	SPH_2207.p01	SPG_1968.p01	SPCG_2020.p01	6cb3161ba4f31665d83d62984811c22c_13745	SPAP_2079.p01	SP670_2192.p01	d117907a8ae2f3ed4a30062d3e7c72a3_710	HMPREF0837_10049.p01	b4317501ea33f0e830ab76a044a1a1e4_7167	6f6d8eab9f2ef9ed5c05f289ab0b5caa_8147	5ee4b4bb39b1e6d2fa6f2ab67255bb7b_6754	084e3c838e08fbe52a0c3a95bee584f1_4031	d2f3e48fc6171be3c8a3d1367074c6a5_8156	42781b318d2324d63c8142ea0fec4117_8065	0d1e706f8bbc9df4d9cda0585bf3d562_8158	MYY_1972.p01	HMPREF1038_02050.p01	PCS8235_02045.p01	SP3UMMC_00875.p01	SP4UMMC_09931.p01	SP5UMMC_06243.p01	SP6UMMC_04972.p01	SP7UMMC_05756.p01	T308_09725.p01	SpnNT_02107.p01	2565ffd4b39fd5d44c596ac6590c2b23_7292	ERS445053_00721.p01	SPND219_02089.p01	SPND122_01982.p01
KK1157_17800		conserved hypothetical protein	63	63	1	1	1872	1	926		185	371	363	f5fd87a7072d4094277c3aef7bd6d75e_7942	spr1865.p01	SPD_1864.p01	SP70585_2142.p01	SPJ_2060.p01	SPP_2092.p01	SPT_2049.p01	SPH_2208.p01	SPG_1969.p01	SPCG_2021.p01	6cb3161ba4f31665d83d62984811c22c_13750	SPAP_2080.p01	SP670_2193.p01	d117907a8ae2f3ed4a30062d3e7c72a3_706	HMPREF0837_10050.p01	b4317501ea33f0e830ab76a044a1a1e4_7171	6f6d8eab9f2ef9ed5c05f289ab0b5caa_8151	5ee4b4bb39b1e6d2fa6f2ab67255bb7b_6758	084e3c838e08fbe52a0c3a95bee584f1_4035	d2f3e48fc6171be3c8a3d1367074c6a5_8160	42781b318d2324d63c8142ea0fec4117_8069	0d1e706f8bbc9df4d9cda0585bf3d562_8162	MYY_1973.p01	HMPREF1038_02051.p01	PCS8235_02044.p01	SP3UMMC_00880.p01	SP4UMMC_09926.p01	SP5UMMC_06248.p01	SP6UMMC_04967.p01	SP7UMMC_05761.p01	T308_09730.p01	SpnNT_02108.p01	2565ffd4b39fd5d44c596ac6590c2b23_7296	ERS445053_00720.p01	SPND219_02090.p01	SPND122_01983.p01
nagA		N-acetylglucosamine-6-phosphate deacetylase	63	63	1	1	1874	1	924		1151	1151	1151	f5fd87a7072d4094277c3aef7bd6d75e_7950	spr1867.p01	SPD_1866.p01	SP70585_2144.p01	SPJ_2062.p01	SPP_2094.p01	SPT_2051.p01	SPH_2211.p01	SPG_1971.p01	SPCG_2023.p01	6cb3161ba4f31665d83d62984811c22c_13762	SPAP_2082.p01	SP670_2195.p01	d117907a8ae2f3ed4a30062d3e7c72a3_698	HMPREF0837_10052.p01	b4317501ea33f0e830ab76a044a1a1e4_7178	6f6d8eab9f2ef9ed5c05f289ab0b5caa_8159	5ee4b4bb39b1e6d2fa6f2ab67255bb7b_6765	084e3c838e08fbe52a0c3a95bee584f1_4043	d2f3e48fc6171be3c8a3d1367074c6a5_8168	42781b318d2324d63c8142ea0fec4117_8077	0d1e706f8bbc9df4d9cda0585bf3d562_8170	MYY_1975.p01	HMPREF1038_02053.p01	PCS8235_02042.p01	SP3UMMC_00890.p01	SP4UMMC_09916.p01	SP5UMMC_06258.p01	SP6UMMC_04952.p01	SP7UMMC_05776.p01	T308_09740.p01	SpnNT_02110.p01	2565ffd4b39fd5d44c596ac6590c2b23_7303	ERS445053_00718.p01	SPND219_02092.p01	SPND122_01985.p01
A66_01921		hypothetical protein	63	63	1	1	1942	1	856		230	230	230	f5fd87a7072d4094277c3aef7bd6d75e_8213	spr1925.p01	SPD_1943.p01	SP70585_2222.p01	SPJ_2138.p01	SPP_2170.p01	SPT_2124.p01	SPH_2305.p01	SPG_2052.p01	SPCG_2081.p01	6cb3161ba4f31665d83d62984811c22c_14275	SPAP_2165.p01	SP670_2257.p01	d117907a8ae2f3ed4a30062d3e7c72a3_388	HMPREF0837_10115.p01	b4317501ea33f0e830ab76a044a1a1e4_7397	6f6d8eab9f2ef9ed5c05f289ab0b5caa_8440	5ee4b4bb39b1e6d2fa6f2ab67255bb7b_6970	084e3c838e08fbe52a0c3a95bee584f1_4327	d2f3e48fc6171be3c8a3d1367074c6a5_8455	42781b318d2324d63c8142ea0fec4117_8360	0d1e706f8bbc9df4d9cda0585bf3d562_8449	MYY_2034.p01	HMPREF1038_02129.p01	PCS8235_01965.p01	SP3UMMC_01890.p01	SP4UMMC_07055.p01	SP5UMMC_00287.p01	SP6UMMC_04792.p01	SP7UMMC_10057.p01	T308_10130.p01	SpnNT_02198.p01	2565ffd4b39fd5d44c596ac6590c2b23_7590	ERS445053_00645.p01	SPND219_02154.p01	SPND122_02049.p01
SPV_1944		CAAX amino terminal protease family membrane protein	63	63	1	1	1943	1	855		485	641	638	f5fd87a7072d4094277c3aef7bd6d75e_8217	spr1926.p01	SPD_1944.p01	SP70585_2223.p01	SPJ_2139.p01	SPP_2171.p01	SPT_2125.p01	SPH_2306.p01	SPG_2053.p01	SPCG_2082.p01	6cb3161ba4f31665d83d62984811c22c_14288	SPAP_2166.p01	SP670_2258.p01	d117907a8ae2f3ed4a30062d3e7c72a3_384	HMPREF0837_10116.p01	b4317501ea33f0e830ab76a044a1a1e4_7401	6f6d8eab9f2ef9ed5c05f289ab0b5caa_8443	5ee4b4bb39b1e6d2fa6f2ab67255bb7b_6973	084e3c838e08fbe52a0c3a95bee584f1_4331	d2f3e48fc6171be3c8a3d1367074c6a5_8459	42781b318d2324d63c8142ea0fec4117_8364	0d1e706f8bbc9df4d9cda0585bf3d562_8453	MYY_2035.p01	HMPREF1038_02130.p01	PCS8235_01964.p01	SP3UMMC_01895.p01	SP4UMMC_07050.p01	SP5UMMC_00292.p01	SP6UMMC_04797.p01	SP7UMMC_10052.p01	T308_10135.p01	SpnNT_02199.p01	2565ffd4b39fd5d44c596ac6590c2b23_7594	ERS445053_00644.p01	SPND219_02155.p01	SPND122_02050.p01
slmA		TetR family transcriptional regulator	63	63	1	1	8	1	746		461	542	538	f5fd87a7072d4094277c3aef7bd6d75e_8656	spr2040.p01	SPD_2060.p01	SP70585_2361.p01	SPJ_2261.p01	SPP_2287.p01	SPT_2252.p01	SPH_2429.p01	SPG_2180.p01	SPCG_2200.p01	6cb3161ba4f31665d83d62984811c22c_15122	SPAP_2277.p01	SP670_2378.p01	d117907a8ae2f3ed4a30062d3e7c72a3_8376	HMPREF0837_10248.p01	b4317501ea33f0e830ab76a044a1a1e4_7836	6f6d8eab9f2ef9ed5c05f289ab0b5caa_8903	5ee4b4bb39b1e6d2fa6f2ab67255bb7b_7390	084e3c838e08fbe52a0c3a95bee584f1_4797	d2f3e48fc6171be3c8a3d1367074c6a5_8919	42781b318d2324d63c8142ea0fec4117_8824	0d1e706f8bbc9df4d9cda0585bf3d562_8916	MYY_2156.p01	HMPREF1038_02242.p01	PCS8235_01840.p01	SP3UMMC_05651.p01	SP4UMMC_03445.p01	SP5UMMC_01574.p01	SP6UMMC_09683.p01	SP7UMMC_06111.p01	T308_10750.p01	SpnNT_02308.p01	2565ffd4b39fd5d44c596ac6590c2b23_8045	ERS445053_00536.p01	SPND219_02283.p01	SPND122_02174.p01
folC		dihydrofolate:folylpolyglutamate synthetase	63	63	1	1	919	1	88		1250	1256	1251	f5fd87a7072d4094277c3aef7bd6d75e_757	spr0178.p01	SPD_0183.p01	SP70585_0255.p01	SPJ_0209.p01	SPP_0249.p01	SPT_0245.p01	SPH_0313.p01	SPG_0184.p01	SPCG_0208.p01	6cb3161ba4f31665d83d62984811c22c_1267	SPAP_0246.p01	SP670_0272.p01	d117907a8ae2f3ed4a30062d3e7c72a3_7368	HMPREF0837_10510.p01	b4317501ea33f0e830ab76a044a1a1e4_703	6f6d8eab9f2ef9ed5c05f289ab0b5caa_1031	5ee4b4bb39b1e6d2fa6f2ab67255bb7b_610	084e3c838e08fbe52a0c3a95bee584f1_5826	d2f3e48fc6171be3c8a3d1367074c6a5_1027	42781b318d2324d63c8142ea0fec4117_974	0d1e706f8bbc9df4d9cda0585bf3d562_980	MYY_0279.p01	HMPREF1038_00255.p01	PCS8235_01633.p01	SP3UMMC_04014.p01	SP4UMMC_02769.p01	SP5UMMC_05623.p01	SP6UMMC_07383.p01	SP7UMMC_02977.p01	T308_00970.p01	SpnNT_00198.p01	2565ffd4b39fd5d44c596ac6590c2b23_768	ERS445053_00292.p01	SPND219_00227.p01	SPND122_00207.p01
yfnA		amino acid permease family protein	63	63	1	1	229	1	1402		728	1403	1380	f5fd87a7072d4094277c3aef7bd6d75e_3798	spr0905.p01	SPD_0887.p01	SP70585_1041.p01	SPJ_0942.p01	SPP_1007.p01	SPT_1200.p01	SPH_1102.p01	SPG_0926.p01	SPCG_0975.p01	6cb3161ba4f31665d83d62984811c22c_6265	SPAP_1037.p01	SP670_1320.p01	d117907a8ae2f3ed4a30062d3e7c72a3_5250	HMPREF0837_11483.p01	b4317501ea33f0e830ab76a044a1a1e4_3545	6f6d8eab9f2ef9ed5c05f289ab0b5caa_4032	5ee4b4bb39b1e6d2fa6f2ab67255bb7b_3281	084e3c838e08fbe52a0c3a95bee584f1_8845	d2f3e48fc6171be3c8a3d1367074c6a5_4038	42781b318d2324d63c8142ea0fec4117_3968	0d1e706f8bbc9df4d9cda0585bf3d562_4018	MYY_1202.p01	HMPREF1038_01020.p01	PCS8235_00713.p01	SP3UMMC_10456.p01	SP4UMMC_05386.p01	SP5UMMC_03117.p01	SP6UMMC_07059.p01	SP7UMMC_08720.p01	T308_05605.p01	SpnNT_01267.p01	2565ffd4b39fd5d44c596ac6590c2b23_4142	ERS445053_01734.p01	SPND219_01006.p01	SPND122_00991.p01
aroA		3-phosphoshikimate 1-carboxyvinyltransferase	63	63	1	1	771	1	530		1283	1295	1283	f5fd87a7072d4094277c3aef7bd6d75e_5214	spr1229.p01	SPD_1205.p01	SP70585_1410.p01	SPJ_1271.p01	SPP_1391.p01	SPT_0902.p01	SPH_1503.p01	SPG_1312.p01	SPCG_1361.p01	6cb3161ba4f31665d83d62984811c22c_8850	SPAP_1401.p01	SP670_0925.p01	d117907a8ae2f3ed4a30062d3e7c72a3_3384	HMPREF0837_11177.p01	b4317501ea33f0e830ab76a044a1a1e4_4676	6f6d8eab9f2ef9ed5c05f289ab0b5caa_5376	5ee4b4bb39b1e6d2fa6f2ab67255bb7b_4442	084e3c838e08fbe52a0c3a95bee584f1_1282	d2f3e48fc6171be3c8a3d1367074c6a5_5380	42781b318d2324d63c8142ea0fec4117_5300	0d1e706f8bbc9df4d9cda0585bf3d562_5369	MYY_0917.p01	HMPREF1038_01359.p01	PCS8235_01054.p01	SP3UMMC_03072.p01	SP4UMMC_08599.p01	SP5UMMC_01139.p01	SP6UMMC_01257.p01	SP7UMMC_05031.p01	T308_04170.p01	SpnNT_00894.p01	2565ffd4b39fd5d44c596ac6590c2b23_4747	ERS445053_01400.p01	SPND219_01340.p01	SPND122_01314.p01
queA		S-adenosylmethionine:tRNA ribosyltransferase-isomerase	63	63	1	1	814	1	487		485	1040	1020	f5fd87a7072d4094277c3aef7bd6d75e_5393	spr1273.p01	SPD_1247.p01	SP70585_1455.p01	SPJ_1315.p01	SPP_1435.p01	SPT_0858.p01	SPH_1547.p01	SPG_1357.p01	SPCG_1404.p01	6cb3161ba4f31665d83d62984811c22c_9163	SPAP_1447.p01	SP670_0881.p01	d117907a8ae2f3ed4a30062d3e7c72a3_3220	HMPREF0837_11131.p01	b4317501ea33f0e830ab76a044a1a1e4_4846	6f6d8eab9f2ef9ed5c05f289ab0b5caa_5564	5ee4b4bb39b1e6d2fa6f2ab67255bb7b_4601	084e3c838e08fbe52a0c3a95bee584f1_1470	d2f3e48fc6171be3c8a3d1367074c6a5_5568	42781b318d2324d63c8142ea0fec4117_5485	0d1e706f8bbc9df4d9cda0585bf3d562_5556	MYY_0874.p01	HMPREF1038_01403.p01	PCS8235_01099.p01	SP3UMMC_02847.p01	SP4UMMC_08379.p01	SP5UMMC_01364.p01	SP6UMMC_09360.p01	SP7UMMC_04806.p01	T308_03950.p01	SpnNT_00851.p01	2565ffd4b39fd5d44c596ac6590c2b23_4925	ERS445053_01357.p01	SPND219_01389.p01	SPND122_01360.p01
yumC		thioredoxin reductase	63	63	1	1	1284	1	240		773	968	960	f5fd87a7072d4094277c3aef7bd6d75e_5946	spr1421.p01	SPD_1393.p01	SP70585_1604.p01	SPJ_1469.p01	SPP_1586.p01	SPT_1503.p01	SPH_1677.p01	SPG_1489.p01	SPCG_1548.p01	6cb3161ba4f31665d83d62984811c22c_10065	SPAP_1584.p01	SP670_1648.p01	d117907a8ae2f3ed4a30062d3e7c72a3_2709	HMPREF0837_11799.p01	b4317501ea33f0e830ab76a044a1a1e4_5375	6f6d8eab9f2ef9ed5c05f289ab0b5caa_6113	5ee4b4bb39b1e6d2fa6f2ab67255bb7b_5084	084e3c838e08fbe52a0c3a95bee584f1_2032	d2f3e48fc6171be3c8a3d1367074c6a5_6117	42781b318d2324d63c8142ea0fec4117_6032	0d1e706f8bbc9df4d9cda0585bf3d562_6107	MYY_1496.p01	HMPREF1038_01548.p01	PCS8235_01243.p01	SP3UMMC_05014.p01	SP4UMMC_06918.p01	SP5UMMC_08843.p01	SP6UMMC_06072.p01	SP7UMMC_01822.p01	T308_07120.p01	SpnNT_01571.p01	2565ffd4b39fd5d44c596ac6590c2b23_5483	ERS445053_01221.p01	SPND219_01524.p01	SPND122_01489.p01
pksB		metallo-beta-lactamase superfamily protein	63	63	1	1	1400	1	395		611	680	637	f5fd87a7072d4094277c3aef7bd6d75e_6266	spr1490.p01	SPD_1459.p01	SP70585_1687.p01	SPJ_1541.p01	SPP_1665.p01	SPT_1586.p01	SPH_1755.p01	SPG_1556.p01	SPCG_1619.p01	6cb3161ba4f31665d83d62984811c22c_10759	SPAP_1654.p01	SP670_1733.p01	d117907a8ae2f3ed4a30062d3e7c72a3_2451	HMPREF0837_11889.p01	b4317501ea33f0e830ab76a044a1a1e4_5647	6f6d8eab9f2ef9ed5c05f289ab0b5caa_6440	5ee4b4bb39b1e6d2fa6f2ab67255bb7b_5318	084e3c838e08fbe52a0c3a95bee584f1_2361	d2f3e48fc6171be3c8a3d1367074c6a5_6447	42781b318d2324d63c8142ea0fec4117_6358	0d1e706f8bbc9df4d9cda0585bf3d562_6435	MYY_1571.p01	HMPREF1038_01630.p01	PCS8235_01315.p01	SP3UMMC_05344.p01	SP4UMMC_04691.p01	SP5UMMC_03047.p01	SP6UMMC_08743.p01	SP7UMMC_06454.p01	T308_07495.p01	SpnNT_01702.p01	2565ffd4b39fd5d44c596ac6590c2b23_5800	ERS445053_01158.p01	SPND219_01674.p01	SPND122_01572.p01
trpE		anthranilate synthase component I	63	63	1	1	1544	1	1204		1361	1463	1364	f5fd87a7072d4094277c3aef7bd6d75e_6929	spr1637.p01	SPD_1602.p01	SP70585_1878.p01	SPJ_1725.p01	SPP_1825.p01	SPT_1740.p01	SPH_1939.p01	SPG_1713.p01	SPCG_1801.p01	6cb3161ba4f31665d83d62984811c22c_12053	SPAP_1816.p01	SP670_1893.p01	d117907a8ae2f3ed4a30062d3e7c72a3_1803	HMPREF0837_12044.p01	b4317501ea33f0e830ab76a044a1a1e4_6314	6f6d8eab9f2ef9ed5c05f289ab0b5caa_7141	5ee4b4bb39b1e6d2fa6f2ab67255bb7b_5968	084e3c838e08fbe52a0c3a95bee584f1_2992	d2f3e48fc6171be3c8a3d1367074c6a5_7149	42781b318d2324d63c8142ea0fec4117_7061	0d1e706f8bbc9df4d9cda0585bf3d562_7141	MYY_1719.p01	HMPREF1038_01791.p01	PCS8235_01477.p01	SP3UMMC_07722.p01	SP4UMMC_05556.p01	SP5UMMC_06585.p01	SP6UMMC_03597.p01	SP7UMMC_07224.p01	T308_08245.p01	SpnNT_01858.p01	2565ffd4b39fd5d44c596ac6590c2b23_6371	ERS445053_00972.p01	SPND219_01855.p01	SPND122_01750.p01
thiD		phosphomethylpyrimidine kinase	63	63	1	1	1150	1	1586		470	806	787	f5fd87a7072d4094277c3aef7bd6d75e_2750	spr0638.p01	SPD_0632.p01	SP70585_0773.p01	SPJ_0666.p01	SPP_0737.p01	SPT_0742.p01	SPH_0813.p01	SPG_0659.p01	SPCG_0675.p01	6cb3161ba4f31665d83d62984811c22c_4465	SPAP_0702.p01	SP670_0775.p01	d117907a8ae2f3ed4a30062d3e7c72a3_4292	HMPREF0837_11010.p01	b4317501ea33f0e830ab76a044a1a1e4_2468	6f6d8eab9f2ef9ed5c05f289ab0b5caa_2959	5ee4b4bb39b1e6d2fa6f2ab67255bb7b_2292	084e3c838e08fbe52a0c3a95bee584f1_7773	d2f3e48fc6171be3c8a3d1367074c6a5_2955	42781b318d2324d63c8142ea0fec4117_2891	0d1e706f8bbc9df4d9cda0585bf3d562_2923	MYY_0762.p01	HMPREF1038_00742.p01	PCS8235_00441.p01	SP3UMMC_09296.p01	SP4UMMC_09434.p01	SP5UMMC_06912.p01	SP6UMMC_01762.p01	SP7UMMC_01337.p01	T308_03400.p01	SpnNT_00708.p01	2565ffd4b39fd5d44c596ac6590c2b23_2583	ERS445053_01992.p01	SPND219_00737.p01	SPND122_007222.p01
SPN994039_00030		hypothetical protein	63	63	1	1	1688	1	1277		194	248	198	f5fd87a7072d4094277c3aef7bd6d75e_12	spr0003.p01	SPD_0003.p01	SP70585_0003.p01	SPJ_0003.p01	SPP_0003.p01	SPT_0003.p01	SPH_0003.p01	SPG_0003.p01	SPCG_0003.p01	6cb3161ba4f31665d83d62984811c22c_20	SPAP_0003.p01	SP670_0003.p01	d117907a8ae2f3ed4a30062d3e7c72a3_12	HMPREF0837_10257.p01	b4317501ea33f0e830ab76a044a1a1e4_10	6f6d8eab9f2ef9ed5c05f289ab0b5caa_12	5ee4b4bb39b1e6d2fa6f2ab67255bb7b_11	084e3c838e08fbe52a0c3a95bee584f1_4836	d2f3e48fc6171be3c8a3d1367074c6a5_12	42781b318d2324d63c8142ea0fec4117_12	0d1e706f8bbc9df4d9cda0585bf3d562_12	MYY_0003.p01	HMPREF1038_00003.p01	PCS8235_01828.p01	SP3UMMC_05606.p01	SP4UMMC_03400.p01	SP5UMMC_01529.p01	SP6UMMC_09728.p01	SP7UMMC_06066.p01	T308_10810.p01	SpnNT_00003.p01	2565ffd4b39fd5d44c596ac6590c2b23_38	ERS445053_00524.p01	SPND219_00003.p01	SPND122_00003.p01
acpP_1		acyl carrier protein	63	63	1	1	1723	1	1312		233	233	233	f5fd87a7072d4094277c3aef7bd6d75e_150	spr0038.p01	SPD_0044.p01	SP70585_0098.p01	SPJ_0062.p01	SPP_0102.p01	SPT_0076.p01	SPH_0138.p01	SPG_0044.p01	SPCG_0040.p01	6cb3161ba4f31665d83d62984811c22c_303	SPAP_0089.p01	SP670_0115.p01	d117907a8ae2f3ed4a30062d3e7c72a3_7985	HMPREF0837_10326.p01	b4317501ea33f0e830ab76a044a1a1e4_146	6f6d8eab9f2ef9ed5c05f289ab0b5caa_362	5ee4b4bb39b1e6d2fa6f2ab67255bb7b_123	084e3c838e08fbe52a0c3a95bee584f1_5204	d2f3e48fc6171be3c8a3d1367074c6a5_361	42781b318d2324d63c8142ea0fec4117_362	0d1e706f8bbc9df4d9cda0585bf3d562_363	MYY_0112.p01	HMPREF1038_00103.p01	PCS8235_01784.p01	SP3UMMC_02465.p01	SP4UMMC_07857.p01	SP5UMMC_09507.p01	SP6UMMC_00350.p01	SP7UMMC_07824.p01	T308_00120.p01	SpnNT_00060.p01	2565ffd4b39fd5d44c596ac6590c2b23_173	ERS445053_00429.p01	SPND219_00061.p01	SPND122_00038.p01
purF		amidophosphoribosyltransferase	63	63	1	1	1681	1	1270		695	1442	1418	f5fd87a7072d4094277c3aef7bd6d75e_181	spr0047.p01	SPD_0053.p01	SP70585_0113.p01	SPJ_0078.p01	SPP_0111.p01	SPT_0085.p01	SPH_0153.p01	SPG_0052.p01	SPCG_0048.p01	6cb3161ba4f31665d83d62984811c22c_360	SPAP_0095.p01	SP670_0124.p01	d117907a8ae2f3ed4a30062d3e7c72a3_7957	HMPREF0837_10335.p01	b4317501ea33f0e830ab76a044a1a1e4_177	6f6d8eab9f2ef9ed5c05f289ab0b5caa_400	5ee4b4bb39b1e6d2fa6f2ab67255bb7b_149	084e3c838e08fbe52a0c3a95bee584f1_5242	d2f3e48fc6171be3c8a3d1367074c6a5_399	42781b318d2324d63c8142ea0fec4117_399	0d1e706f8bbc9df4d9cda0585bf3d562_401	MYY_0121.p01	HMPREF1038_00111.p01	PCS8235_01777.p01	SP3UMMC_02380.p01	SP4UMMC_07897.p01	SP5UMMC_08613.p01	SP6UMMC_00270.p01	SP7UMMC_07744.p01	T308_00165.p01	SpnNT_00074.p01	2565ffd4b39fd5d44c596ac6590c2b23_223	ERS445053_00422.p01	SPND219_00076.p01	SPND122_00054.p01
araQ_1		ABC transporter permease	63	63	1	1	413	1	456		827	974	919	f5fd87a7072d4094277c3aef7bd6d75e_355	spr0082.p01	SPD_0089.p01	SP70585_0152.p01	SPJ_0116.p01	SPP_0152.p01	SPT_0123.p01	SPH_0192.p01	SPG_0090.p01	SPCG_0088.p01	6cb3161ba4f31665d83d62984811c22c_627	SPAP_0135.p01	SP670_0163.p01	d117907a8ae2f3ed4a30062d3e7c72a3_7824	HMPREF0837_10375.p01	b4317501ea33f0e830ab76a044a1a1e4_319	6f6d8eab9f2ef9ed5c05f289ab0b5caa_561	5ee4b4bb39b1e6d2fa6f2ab67255bb7b_271	084e3c838e08fbe52a0c3a95bee584f1_5405	d2f3e48fc6171be3c8a3d1367074c6a5_557	42781b318d2324d63c8142ea0fec4117_559	0d1e706f8bbc9df4d9cda0585bf3d562_560	MYY_0160.p01	HMPREF1038_00153.p01	PCS8235_01737.p01	SP3UMMC_00655.p01	SP4UMMC_10301.p01	SP5UMMC_02857.p01	SP6UMMC_03867.p01	SP7UMMC_02497.p01	T308_00350.p01	SpnNT_00110.p01	2565ffd4b39fd5d44c596ac6590c2b23_384	ERS445053_00387.p01	SPND219_00117.p01	SPND122_00094.p01
mccF		MccC family protein	63	63	1	1	909	1	78		1031	1034	1031	f5fd87a7072d4094277c3aef7bd6d75e_700	spr0168.p01	SPD_0173.p01	SP70585_0245.p01	SPJ_0199.p01	SPP_0239.p01	SPT_0219.p01	SPH_0285.p01	SPG_0173.p01	SPCG_0197.p01	6cb3161ba4f31665d83d62984811c22c_1201	SPAP_0236.p01	SP670_0260.p01	d117907a8ae2f3ed4a30062d3e7c72a3_7415	HMPREF0837_10482.p01	b4317501ea33f0e830ab76a044a1a1e4_663	6f6d8eab9f2ef9ed5c05f289ab0b5caa_993	5ee4b4bb39b1e6d2fa6f2ab67255bb7b_568	084e3c838e08fbe52a0c3a95bee584f1_5782	d2f3e48fc6171be3c8a3d1367074c6a5_990	42781b318d2324d63c8142ea0fec4117_935	0d1e706f8bbc9df4d9cda0585bf3d562_941	MYY_0255.p01	HMPREF1038_00245.p01	PCS8235_01645.p01	SP3UMMC_03964.p01	SP4UMMC_02819.p01	SP5UMMC_05673.p01	SP6UMMC_10497.p01	SP7UMMC_02927.p01	T308_00835.p01	SpnNT_00186.p01	2565ffd4b39fd5d44c596ac6590c2b23_729	ERS445053_00303.p01	SPND219_00216.p01	SPND122_00196.p01
SPNOXC02130		hypothetical protein	63	63	1	1	910	1	79		677	704	685	f5fd87a7072d4094277c3aef7bd6d75e_708	spr0169.p01	SPD_0174.p01	SP70585_0246.p01	SPJ_0200.p01	SPP_0240.p01	SPT_0220.p01	SPH_0287.p01	SPG_0174.p01	SPCG_0199.p01	6cb3161ba4f31665d83d62984811c22c_1210	SPAP_0237.p01	SP670_0261.p01	d117907a8ae2f3ed4a30062d3e7c72a3_7411	HMPREF0837_10483.p01	b4317501ea33f0e830ab76a044a1a1e4_667	6f6d8eab9f2ef9ed5c05f289ab0b5caa_997	5ee4b4bb39b1e6d2fa6f2ab67255bb7b_571	084e3c838e08fbe52a0c3a95bee584f1_5786	d2f3e48fc6171be3c8a3d1367074c6a5_993	42781b318d2324d63c8142ea0fec4117_938	0d1e706f8bbc9df4d9cda0585bf3d562_945	MYY_0256.p01	HMPREF1038_00246.p01	PCS8235_01643.p01	SP3UMMC_03969.p01	SP4UMMC_02814.p01	SP5UMMC_05668.p01	SP6UMMC_10502.p01	SP7UMMC_02932.p01	T308_00840.p01	SpnNT_00187.p01	2565ffd4b39fd5d44c596ac6590c2b23_733	ERS445053_00302.p01	SPND219_00218.p01	SPND122_00198.p01
infA		translation initiation factor IF-1	63	63	1	1	951	1	120		170	272	218	f5fd87a7072d4094277c3aef7bd6d75e_895	spr0211.p01	SPD_0215.p01	SP70585_0287.p01	SPJ_0241.p01	SPP_0282.p01	SPT_0278.p01	SPH_0345.p01	SPG_0217.p01	SPCG_0240.p01	6cb3161ba4f31665d83d62984811c22c_1484	SPAP_0280.p01	SP670_0305.p01	d117907a8ae2f3ed4a30062d3e7c72a3_7245	HMPREF0837_10543.p01	b4317501ea33f0e830ab76a044a1a1e4_828	6f6d8eab9f2ef9ed5c05f289ab0b5caa_1156	5ee4b4bb39b1e6d2fa6f2ab67255bb7b_730	084e3c838e08fbe52a0c3a95bee584f1_5953	d2f3e48fc6171be3c8a3d1367074c6a5_1154	42781b318d2324d63c8142ea0fec4117_1101	0d1e706f8bbc9df4d9cda0585bf3d562_1105	MYY_0313.p01	HMPREF1038_00288.p01	PCS8235_01601.p01	SP3UMMC_04184.p01	SP4UMMC_02604.p01	SP5UMMC_05458.p01	SP6UMMC_07548.p01	SP7UMMC_03142.p01	T308_01135.p01	SpnNT_00231.p01	2565ffd4b39fd5d44c596ac6590c2b23_894	ERS445053_00260.p01	SPND219_00261.p01	SPND122_00241.p01
rpsM		30S ribosomal protein S13	63	63	1	1	953	1	122		305	365	363	f5fd87a7072d4094277c3aef7bd6d75e_903	spr0213.p01	SPD_0216.p01	SP70585_0289.p01	SPJ_0243.p01	SPP_0284.p01	SPT_0280.p01	SPH_0347.p01	SPG_0218.p01	SPCG_0241.p01	6cb3161ba4f31665d83d62984811c22c_1490	SPAP_0282.p01	SP670_0306.p01	d117907a8ae2f3ed4a30062d3e7c72a3_7241	HMPREF0837_10545.p01	b4317501ea33f0e830ab76a044a1a1e4_832	6f6d8eab9f2ef9ed5c05f289ab0b5caa_1160	5ee4b4bb39b1e6d2fa6f2ab67255bb7b_734	084e3c838e08fbe52a0c3a95bee584f1_5957	d2f3e48fc6171be3c8a3d1367074c6a5_1158	42781b318d2324d63c8142ea0fec4117_1105	0d1e706f8bbc9df4d9cda0585bf3d562_1109	MYY_0314.p01	HMPREF1038_00289.p01	PCS8235_01600.p01	SP3UMMC_04194.p01	SP4UMMC_02594.p01	SP5UMMC_05448.p01	SP6UMMC_07558.p01	SP7UMMC_03152.p01	T308_01140.p01	SpnNT_00233.p01	2565ffd4b39fd5d44c596ac6590c2b23_898	ERS445053_00258.p01	SPND219_00263.p01	SPND122_00243.p01
rpsK		30S ribosomal protein S11	63	63	1	1	954	1	123		293	383	380	f5fd87a7072d4094277c3aef7bd6d75e_907	spr0214.p01	SPD_0217.p01	SP70585_0290.p01	SPJ_0244.p01	SPP_0285.p01	SPT_0281.p01	SPH_0348.p01	SPG_0219.p01	SPCG_0242.p01	6cb3161ba4f31665d83d62984811c22c_1496	SPAP_0283.p01	SP670_0307.p01	d117907a8ae2f3ed4a30062d3e7c72a3_7237	HMPREF0837_10546.p01	b4317501ea33f0e830ab76a044a1a1e4_835	6f6d8eab9f2ef9ed5c05f289ab0b5caa_1164	5ee4b4bb39b1e6d2fa6f2ab67255bb7b_738	084e3c838e08fbe52a0c3a95bee584f1_5961	d2f3e48fc6171be3c8a3d1367074c6a5_1162	42781b318d2324d63c8142ea0fec4117_1109	0d1e706f8bbc9df4d9cda0585bf3d562_1113	MYY_0315.p01	HMPREF1038_00290.p01	PCS8235_01599.p01	SP3UMMC_04199.p01	SP4UMMC_02589.p01	SP5UMMC_05443.p01	SP6UMMC_07563.p01	SP7UMMC_03157.p01	T308_01145.p01	SpnNT_00234.p01	2565ffd4b39fd5d44c596ac6590c2b23_902	ERS445053_00257.p01	SPND219_00264.p01	SPND122_00244.p01
gpmB		phosphoglycerate mutase family protein	63	63	1	1	960	1	129		692	749	705	f5fd87a7072d4094277c3aef7bd6d75e_927	spr0219.p01	SPD_0222.p01	SP70585_0295.p01	SPJ_0249.p01	SPP_0290.p01	SPT_0286.p01	SPH_0353.p01	SPG_0224.p01	SPCG_0247.p01	6cb3161ba4f31665d83d62984811c22c_1524	SPAP_0288.p01	SP670_0312.p01	d117907a8ae2f3ed4a30062d3e7c72a3_7215	HMPREF0837_10551.p01	b4317501ea33f0e830ab76a044a1a1e4_854	6f6d8eab9f2ef9ed5c05f289ab0b5caa_1182	5ee4b4bb39b1e6d2fa6f2ab67255bb7b_758	084e3c838e08fbe52a0c3a95bee584f1_5981	d2f3e48fc6171be3c8a3d1367074c6a5_1182	42781b318d2324d63c8142ea0fec4117_1129	0d1e706f8bbc9df4d9cda0585bf3d562_1133	MYY_0320.p01	HMPREF1038_00295.p01	PCS8235_01594.p01	SP3UMMC_04224.p01	SP4UMMC_02564.p01	SP5UMMC_05418.p01	SP6UMMC_07588.p01	SP7UMMC_03182.p01	T308_01170.p01	SpnNT_00239.p01	2565ffd4b39fd5d44c596ac6590c2b23_921	ERS445053_00251.p01	SPND219_00269.p01	SPND122_00249.p01
deoR		DeoR family transcriptional regulator	63	63	1	1	968	1	137		746	794	752	f5fd87a7072d4094277c3aef7bd6d75e_947	spr0227.p01	SPD_0230.p01	SP70585_0308.p01	SPJ_0258.p01	SPP_0298.p01	SPT_0294.p01	SPH_0364.p01	SPG_0233.p01	SPCG_0257.p01	6cb3161ba4f31665d83d62984811c22c_1579	SPAP_0295.p01	SP670_0320.p01	d117907a8ae2f3ed4a30062d3e7c72a3_7182	HMPREF0837_10562.p01	b4317501ea33f0e830ab76a044a1a1e4_883	6f6d8eab9f2ef9ed5c05f289ab0b5caa_1214	5ee4b4bb39b1e6d2fa6f2ab67255bb7b_783	084e3c838e08fbe52a0c3a95bee584f1_6013	d2f3e48fc6171be3c8a3d1367074c6a5_1214	42781b318d2324d63c8142ea0fec4117_1161	0d1e706f8bbc9df4d9cda0585bf3d562_1165	MYY_0328.p01	HMPREF1038_00304.p01	PCS8235_01585.p01	SP3UMMC_04269.p01	SP4UMMC_02509.p01	SP5UMMC_05373.p01	SP6UMMC_07638.p01	SP7UMMC_03232.p01	T308_01200.p01	SpnNT_00248.p01	2565ffd4b39fd5d44c596ac6590c2b23_956	ERS445053_00243.p01	SPND219_00278.p01	SPND122_00258.p01
licC_1		sugar phosphotransferase system (PTS), IIC component	63	63	1	1	972	1	141		1292	1322	1302	f5fd87a7072d4094277c3aef7bd6d75e_963	spr0231.p01	SPD_0234.p01	SP70585_0312.p01	SPJ_0262.p01	SPP_0302.p01	SPT_0298.p01	SPH_0368.p01	SPG_0237.p01	SPCG_0261.p01	6cb3161ba4f31665d83d62984811c22c_1610	SPAP_0299.p01	SP670_0324.p01	d117907a8ae2f3ed4a30062d3e7c72a3_7167	HMPREF0837_10566.p01	b4317501ea33f0e830ab76a044a1a1e4_899	6f6d8eab9f2ef9ed5c05f289ab0b5caa_1230	5ee4b4bb39b1e6d2fa6f2ab67255bb7b_799	084e3c838e08fbe52a0c3a95bee584f1_6029	d2f3e48fc6171be3c8a3d1367074c6a5_1230	42781b318d2324d63c8142ea0fec4117_1177	0d1e706f8bbc9df4d9cda0585bf3d562_1181	MYY_0332.p01	HMPREF1038_00308.p01	PCS8235_01581.p01	SP3UMMC_04289.p01	SP4UMMC_02489.p01	SP5UMMC_05353.p01	SP6UMMC_07883.p01	SP7UMMC_03252.p01	T308_01220.p01	SpnNT_00254.p01	2565ffd4b39fd5d44c596ac6590c2b23_971	ERS445053_00239.p01	SPND219_00282.p01	SPND122_00262.p01
glmS		glutamine-fructose-6-phosphate transaminase (isomerizing)	63	63	1	1	986	1	155		1808	1808	1808	f5fd87a7072d4094277c3aef7bd6d75e_1022	spr0245.p01	SPD_0248.p01	SP70585_0326.p01	SPJ_0276.p01	SPP_0316.p01	SPT_0313.p01	SPH_0383.p01	SPG_0251.p01	SPCG_0276.p01	6cb3161ba4f31665d83d62984811c22c_1714	SPAP_0315.p01	SP670_0339.p01	d117907a8ae2f3ed4a30062d3e7c72a3_7109	HMPREF0837_10582.p01	b4317501ea33f0e830ab76a044a1a1e4_953	6f6d8eab9f2ef9ed5c05f289ab0b5caa_1289	5ee4b4bb39b1e6d2fa6f2ab67255bb7b_854	084e3c838e08fbe52a0c3a95bee584f1_6091	d2f3e48fc6171be3c8a3d1367074c6a5_1292	42781b318d2324d63c8142ea0fec4117_1237	0d1e706f8bbc9df4d9cda0585bf3d562_1242	MYY_0347.p01	HMPREF1038_00322.p01	PCS8235_01567.p01	SP3UMMC_04364.p01	SP4UMMC_02404.p01	SP5UMMC_05278.p01	SP6UMMC_07968.p01	SP7UMMC_03337.p01	T308_01300.p01	SpnNT_00268.p01	2565ffd4b39fd5d44c596ac6590c2b23_1029	ERS445053_00225.p01	SPND219_00296.p01	SPND122_00276.p01
SP670_0347		addiction module antitoxin, RelB/DinJ family	63	63	1	1	993	1	162		263	263	263	f5fd87a7072d4094277c3aef7bd6d75e_1058	spr0252.p01	SPD_0255.p01	SP70585_0333.p01	SPJ_0283.p01	SPP_0324.p01	SPT_0320.p01	SPH_0391.p01	SPG_0258.p01	SPCG_0286.p01	6cb3161ba4f31665d83d62984811c22c_1773	SPAP_0322.p01	SP670_0347.p01	d117907a8ae2f3ed4a30062d3e7c72a3_7081	HMPREF0837_10590.p01	b4317501ea33f0e830ab76a044a1a1e4_988	6f6d8eab9f2ef9ed5c05f289ab0b5caa_1317	5ee4b4bb39b1e6d2fa6f2ab67255bb7b_885	084e3c838e08fbe52a0c3a95bee584f1_6122	d2f3e48fc6171be3c8a3d1367074c6a5_1321	42781b318d2324d63c8142ea0fec4117_1265	0d1e706f8bbc9df4d9cda0585bf3d562_1271	MYY_0354.p01	HMPREF1038_00330.p01	PCS8235_01558.p01	SP3UMMC_04404.p01	SP4UMMC_02344.p01	SP5UMMC_05238.p01	SP6UMMC_03632.p01	SP7UMMC_03397.p01	T308_01340.p01	SpnNT_00281.p01	2565ffd4b39fd5d44c596ac6590c2b23_1060	ERS445053_00218.p01	SPND219_00303.p01	SPND122_00283.p01
pbuO		xanthine/uracil permease family protein	63	63	1	1	1005	1	1980		1418	1472	1426	f5fd87a7072d4094277c3aef7bd6d75e_1105	spr0264.p01	SPD_0267.p01	SP70585_0346.p01	SPJ_0296.p01	SPP_0337.p01	SPT_0333.p01	SPH_0403.p01	SPG_0272.p01	SPCG_0300.p01	6cb3161ba4f31665d83d62984811c22c_1877	SPAP_0334.p01	SP670_0360.p01	d117907a8ae2f3ed4a30062d3e7c72a3_7040	HMPREF0837_10603.p01	b4317501ea33f0e830ab76a044a1a1e4_1040	6f6d8eab9f2ef9ed5c05f289ab0b5caa_1376	5ee4b4bb39b1e6d2fa6f2ab67255bb7b_928	084e3c838e08fbe52a0c3a95bee584f1_6181	d2f3e48fc6171be3c8a3d1367074c6a5_1378	42781b318d2324d63c8142ea0fec4117_1322	0d1e706f8bbc9df4d9cda0585bf3d562_1329	MYY_0366.p01	HMPREF1038_00343.p01	PCS8235_01546.p01	SP3UMMC_04464.p01	SP4UMMC_02284.p01	SP5UMMC_05178.p01	SP6UMMC_03692.p01	SP7UMMC_03457.p01	T308_01415.p01	SpnNT_00293.p01	2565ffd4b39fd5d44c596ac6590c2b23_1116	ERS445053_00206.p01	SPND219_00318.p01	SPND122_00298.p01
SP70585_0352		hypothetical protein	63	63	1	1	1011	1	1974		317	371	322	f5fd87a7072d4094277c3aef7bd6d75e_1129	spr0270.p01	SPD_0273.p01	SP70585_0352.p01	SPJ_0302.p01	SPP_0343.p01	SPT_0339.p01	SPH_0410.p01	SPG_0278.p01	SPCG_0306.p01	6cb3161ba4f31665d83d62984811c22c_1923	SPAP_0340.p01	SP670_0367.p01	d117907a8ae2f3ed4a30062d3e7c72a3_7016	HMPREF0837_10609.p01	b4317501ea33f0e830ab76a044a1a1e4_1063	6f6d8eab9f2ef9ed5c05f289ab0b5caa_1400	5ee4b4bb39b1e6d2fa6f2ab67255bb7b_956	084e3c838e08fbe52a0c3a95bee584f1_6206	d2f3e48fc6171be3c8a3d1367074c6a5_1403	42781b318d2324d63c8142ea0fec4117_1346	0d1e706f8bbc9df4d9cda0585bf3d562_1353	MYY_0372.p01	HMPREF1038_00349.p01	PCS8235_00007.p01	SP3UMMC_04494.p01	SP4UMMC_02254.p01	SP5UMMC_05148.p01	SP6UMMC_03722.p01	SP7UMMC_03487.p01	T308_01450.p01	SpnNT_00299.p01	2565ffd4b39fd5d44c596ac6590c2b23_1140	ERS445053_00200.p01	SPND219_00324.p01	SPND122_00304.p01
SPOH_0339		transporter	63	63	1	1	1088	1	1897		635	698	697	f5fd87a7072d4094277c3aef7bd6d75e_1478	spr0342.p01	SPD_0350.p01	SP70585_0456.p01	SPJ_0372.p01	SPP_0423.p01	SPT_0430.p01	SPH_0492.p01	SPG_0350.p01	SPCG_0380.p01	6cb3161ba4f31665d83d62984811c22c_2407	SPAP_0412.p01	SP670_0453.p01	d117907a8ae2f3ed4a30062d3e7c72a3_6702	HMPREF0837_10683.p01	b4317501ea33f0e830ab76a044a1a1e4_1335	6f6d8eab9f2ef9ed5c05f289ab0b5caa_1708	5ee4b4bb39b1e6d2fa6f2ab67255bb7b_1262	084e3c838e08fbe52a0c3a95bee584f1_6518	d2f3e48fc6171be3c8a3d1367074c6a5_1709	42781b318d2324d63c8142ea0fec4117_1648	0d1e706f8bbc9df4d9cda0585bf3d562_1662	MYY_0464.p01	HMPREF1038_00436.p01	PCS8235_00108.p01	SP3UMMC_06207.p01	SP4UMMC_07375.p01	SP5UMMC_04873.p01	SP6UMMC_05247.p01	SP7UMMC_10526.p01	T308_01915.p01	SpnNT_00364.p01	2565ffd4b39fd5d44c596ac6590c2b23_1444	ERS445053_00109.p01	SPND219_00422.p01	SPND122_00406.p01
vraS		histidine kinase	63	63	1	1	1089	1	1896		995	998	995	f5fd87a7072d4094277c3aef7bd6d75e_1482	spr0343.p01	SPD_0351.p01	SP70585_0457.p01	SPJ_0373.p01	SPP_0424.p01	SPT_0431.p01	SPH_0493.p01	SPG_0351.p01	SPCG_0381.p01	6cb3161ba4f31665d83d62984811c22c_2415	SPAP_0413.p01	SP670_0454.p01	d117907a8ae2f3ed4a30062d3e7c72a3_6698	HMPREF0837_10684.p01	b4317501ea33f0e830ab76a044a1a1e4_1339	6f6d8eab9f2ef9ed5c05f289ab0b5caa_1712	5ee4b4bb39b1e6d2fa6f2ab67255bb7b_1266	084e3c838e08fbe52a0c3a95bee584f1_6522	d2f3e48fc6171be3c8a3d1367074c6a5_1712	42781b318d2324d63c8142ea0fec4117_1652	0d1e706f8bbc9df4d9cda0585bf3d562_1666	MYY_0465.p01	HMPREF1038_00437.p01	PCS8235_00109.p01	SP3UMMC_06202.p01	SP4UMMC_07380.p01	SP5UMMC_04868.p01	SP6UMMC_05242.p01	SP7UMMC_10521.p01	T308_01920.p01	SpnNT_00365.p01	2565ffd4b39fd5d44c596ac6590c2b23_1448	ERS445053_00108.p01	SPND219_00423.p01	SPND122_00407.p01
liaR		response regulator	63	63	1	1	1090	1	1895		632	632	632	f5fd87a7072d4094277c3aef7bd6d75e_1486	spr0344.p01	SPD_0352.p01	SP70585_0458.p01	SPJ_0374.p01	SPP_0425.p01	SPT_0432.p01	SPH_0494.p01	SPG_0352.p01	SPCG_0382.p01	6cb3161ba4f31665d83d62984811c22c_2422	SPAP_0414.p01	SP670_0455.p01	d117907a8ae2f3ed4a30062d3e7c72a3_6695	HMPREF0837_10685.p01	b4317501ea33f0e830ab76a044a1a1e4_1343	6f6d8eab9f2ef9ed5c05f289ab0b5caa_1716	5ee4b4bb39b1e6d2fa6f2ab67255bb7b_1269	084e3c838e08fbe52a0c3a95bee584f1_6526	d2f3e48fc6171be3c8a3d1367074c6a5_1716	42781b318d2324d63c8142ea0fec4117_1656	0d1e706f8bbc9df4d9cda0585bf3d562_1670	MYY_0466.p01	HMPREF1038_00438.p01	PCS8235_00110.p01	SP3UMMC_06197.p01	SP4UMMC_07385.p01	SP5UMMC_04863.p01	SP6UMMC_05237.p01	SP7UMMC_10516.p01	T308_01925.p01	SpnNT_00366.p01	2565ffd4b39fd5d44c596ac6590c2b23_1452	ERS445053_00107.p01	SPND219_00424.p01	SPND122_00408.p01
C3Y86_01895		hypothetical protein	63	63	1	1	427	1	1879		224	311	295	f5fd87a7072d4094277c3aef7bd6d75e_1542	spr0366.p01	SPD_0369.p01	SP70585_0476.p01	SPJ_0392.p01	SPP_0436.p01	SPT_0442.p01	SPH_0513.p01	SPG_0371.p01	SPCG_0403.p01	6cb3161ba4f31665d83d62984811c22c_2539	SPAP_0424.p01	SP670_0476.p01	d117907a8ae2f3ed4a30062d3e7c72a3_6636	HMPREF0837_10696.p01	b4317501ea33f0e830ab76a044a1a1e4_1410	6f6d8eab9f2ef9ed5c05f289ab0b5caa_1763	5ee4b4bb39b1e6d2fa6f2ab67255bb7b_1324	084e3c838e08fbe52a0c3a95bee584f1_6570	d2f3e48fc6171be3c8a3d1367074c6a5_1762	42781b318d2324d63c8142ea0fec4117_1703	0d1e706f8bbc9df4d9cda0585bf3d562_1716	MYY_02510.p01	HMPREF1038_00449.p01	PCS8235_00134.p01	SP3UMMC_06152.p01	SP4UMMC_07440.p01	SP5UMMC_04818.p01	SP6UMMC_05202.p01	SP7UMMC_10466.p01	T308_01970.p01	SpnNT_00374.p01	2565ffd4b39fd5d44c596ac6590c2b23_1517	ERS445053_00098.p01	SPND219_00442.p01	SPND122_00426.p01
SPN034183_05180		hemerythrin HHE cation binding domain subfamily, putative	63	63	1	1	548	1	1758		1334	1334	1334	f5fd87a7072d4094277c3aef7bd6d75e_2146	spr0486.p01	SPD_0488.p01	SP70585_0627.p01	SPJ_0522.p01	SPP_0579.p01	SPT_0593.p01	SPH_0660.p01	SPG_0509.p01	SPCG_0524.p01	6cb3161ba4f31665d83d62984811c22c_3443	SPAP_0553.p01	SP670_0625.p01	d117907a8ae2f3ed4a30062d3e7c72a3_6185	HMPREF0837_10855.p01	b4317501ea33f0e830ab76a044a1a1e4_1920	6f6d8eab9f2ef9ed5c05f289ab0b5caa_2308	5ee4b4bb39b1e6d2fa6f2ab67255bb7b_1787	084e3c838e08fbe52a0c3a95bee584f1_7108	d2f3e48fc6171be3c8a3d1367074c6a5_2308	42781b318d2324d63c8142ea0fec4117_2237	0d1e706f8bbc9df4d9cda0585bf3d562_2267	MYY_0618.p01	HMPREF1038_00587.p01	PCS8235_00288.p01	SP3UMMC_00430.p01	SP4UMMC_08244.p01	SP5UMMC_09427.p01	SP6UMMC_06529.p01	SP7UMMC_08870.p01	T308_02670.p01	SpnNT_00504.p01	2565ffd4b39fd5d44c596ac6590c2b23_1981	ERS445053_02134.p01	SPND219_00586.p01	SPND122_00569.p01
vexp1		ABC transporter permease	63	63	1	1	582	1	1724		1163	1277	1271	f5fd87a7072d4094277c3aef7bd6d75e_2279	spr0524.p01	SPD_0521.p01	SP70585_0661.p01	SPJ_0552.p01	SPP_0614.p01	SPT_0626.p01	SPH_0694.p01	SPG_0544.p01	SPCG_0560.p01	6cb3161ba4f31665d83d62984811c22c_3645	SPAP_0587.p01	SP670_0659.p01	d117907a8ae2f3ed4a30062d3e7c72a3_6062	HMPREF0837_10889.p01	b4317501ea33f0e830ab76a044a1a1e4_2030	6f6d8eab9f2ef9ed5c05f289ab0b5caa_2449	5ee4b4bb39b1e6d2fa6f2ab67255bb7b_1890	084e3c838e08fbe52a0c3a95bee584f1_7253	d2f3e48fc6171be3c8a3d1367074c6a5_2450	42781b318d2324d63c8142ea0fec4117_2380	0d1e706f8bbc9df4d9cda0585bf3d562_2410	MYY_0650.p01	HMPREF1038_00622.p01	PCS8235_00325.p01	SP3UMMC_08479.p01	SP4UMMC_09744.p01	SP5UMMC_02050.p01	SP6UMMC_04522.p01	SP7UMMC_01022.p01	T308_02825.p01	SpnNT_00544.p01	2565ffd4b39fd5d44c596ac6590c2b23_2115	ERS445053_02102.p01	SPND219_00626.p01	SPND122_00606.p01
rnjB		metallo-beta-lactamase superfamily protein	63	63	1	1	595	1	1711		1619	1661	1660	f5fd87a7072d4094277c3aef7bd6d75e_2334	spr0538.p01	SPD_0533.p01	SP70585_0674.p01	SPJ_0564.p01	SPP_0627.p01	SPT_0638.p01	SPH_0706.p01	SPG_0556.p01	SPCG_0573.p01	6cb3161ba4f31665d83d62984811c22c_3750	SPAP_0599.p01	SP670_0671.p01	d117907a8ae2f3ed4a30062d3e7c72a3_6018	HMPREF0837_10902.p01	b4317501ea33f0e830ab76a044a1a1e4_2077	6f6d8eab9f2ef9ed5c05f289ab0b5caa_2503	5ee4b4bb39b1e6d2fa6f2ab67255bb7b_1936	084e3c838e08fbe52a0c3a95bee584f1_7308	d2f3e48fc6171be3c8a3d1367074c6a5_2505	42781b318d2324d63c8142ea0fec4117_2434	0d1e706f8bbc9df4d9cda0585bf3d562_2465	MYY_0662.p01	HMPREF1038_00634.p01	PCS8235_00338.p01	SP3UMMC_08419.p01	SP4UMMC_09684.p01	SP5UMMC_01990.p01	SP6UMMC_04467.p01	SP7UMMC_05261.p01	T308_02890.p01	SpnNT_00555.p01	2565ffd4b39fd5d44c596ac6590c2b23_2163	ERS445053_02090.p01	SPND219_00640.p01	SPND122_00619.p01
yqgQ		hypothetical protein	63	63	1	1	332	1	1541		221	269	260	f5fd87a7072d4094277c3aef7bd6d75e_2565	spr0594.p01	SPD_0589.p01	SP70585_0736.p01	SPJ_0628.p01	SPP_0698.p01	SPT_0701.p01	SPH_0772.p01	SPG_0618.p01	SPCG_0634.p01	6cb3161ba4f31665d83d62984811c22c_4192	SPAP_0666.p01	SP670_0736.p01	d117907a8ae2f3ed4a30062d3e7c72a3_4137	HMPREF0837_10969.p01	b4317501ea33f0e830ab76a044a1a1e4_2308	6f6d8eab9f2ef9ed5c05f289ab0b5caa_2797	5ee4b4bb39b1e6d2fa6f2ab67255bb7b_2153	084e3c838e08fbe52a0c3a95bee584f1_7610	d2f3e48fc6171be3c8a3d1367074c6a5_2795	42781b318d2324d63c8142ea0fec4117_2729	0d1e706f8bbc9df4d9cda0585bf3d562_2759	MYY_0722.p01	HMPREF1038_00704.p01	PCS8235_00399.p01	SP3UMMC_08020.p01	SP4UMMC_09269.p01	SP5UMMC_07646.p01	SP6UMMC_01552.p01	SP7UMMC_01142.p01	T308_03200.p01	SpnNT_00669.p01	2565ffd4b39fd5d44c596ac6590c2b23_2404	ERS445053_02031.p01	SPND219_00703.p01	SPND122_00683.p01
SP70585_0775		hypothetical protein	63	63	1	1	1152	1	1588		371	371	371	f5fd87a7072d4094277c3aef7bd6d75e_2758	spr0640.p01	SPD_0634.p01	SP70585_0775.p01	SPJ_0668.p01	SPP_0739.p01	SPT_0744.p01	SPH_0815.p01	SPG_0661.p01	SPCG_0677.p01	6cb3161ba4f31665d83d62984811c22c_4477	SPAP_0704.p01	SP670_0777.p01	d117907a8ae2f3ed4a30062d3e7c72a3_4300	HMPREF0837_11012.p01	b4317501ea33f0e830ab76a044a1a1e4_2476	6f6d8eab9f2ef9ed5c05f289ab0b5caa_2968	5ee4b4bb39b1e6d2fa6f2ab67255bb7b_2299	084e3c838e08fbe52a0c3a95bee584f1_7781	d2f3e48fc6171be3c8a3d1367074c6a5_2964	42781b318d2324d63c8142ea0fec4117_2899	0d1e706f8bbc9df4d9cda0585bf3d562_2932	MYY_0764.p01	HMPREF1038_00744.p01	PCS8235_00443.p01	SP3UMMC_09286.p01	SP4UMMC_09444.p01	SP5UMMC_06902.p01	SP6UMMC_01772.p01	SP7UMMC_01347.p01	T308_03410.p01	SpnNT_00710.p01	2565ffd4b39fd5d44c596ac6590c2b23_2591	ERS445053_01989.p01	SPND219_00739.p01	SPND122_00724.p01
livJ		branched-chain amino acid ABC transporter substrate-binding protein	63	63	1	1	1170	1	1606		758	1160	1153	f5fd87a7072d4094277c3aef7bd6d75e_2838	spr0659.p01	SPD_0652.p01	SP70585_0794.p01	SPJ_0687.p01	SPP_0759.p01	SPT_0763.p01	SPH_0850.p01	SPG_0680.p01	SPCG_0699.p01	6cb3161ba4f31665d83d62984811c22c_4599	SPAP_0723.p01	SP670_1575.p01	d117907a8ae2f3ed4a30062d3e7c72a3_4366	HMPREF0837_11032.p01	b4317501ea33f0e830ab76a044a1a1e4_2546	6f6d8eab9f2ef9ed5c05f289ab0b5caa_3050	5ee4b4bb39b1e6d2fa6f2ab67255bb7b_2352	084e3c838e08fbe52a0c3a95bee584f1_7863	d2f3e48fc6171be3c8a3d1367074c6a5_3047	42781b318d2324d63c8142ea0fec4117_2979	0d1e706f8bbc9df4d9cda0585bf3d562_3016	MYY_0783.p01	HMPREF1038_00761.p01	PCS8235_00462.p01	SP3UMMC_09126.p01	SP4UMMC_00887.p01	SP5UMMC_04543.p01	SP6UMMC_03092.p01	SP7UMMC_01462.p01	T308_03495.p01	SpnNT_00732.p01	2565ffd4b39fd5d44c596ac6590c2b23_2665	ERS445053_01972.p01	SPND219_00757.p01	SPND122_00742.p01
ERS445053_01949		KH domain-containing protein	63	63	1	1	1193	1	1629		239	239	239	f5fd87a7072d4094277c3aef7bd6d75e_2947	spr0683.p01	SPD_0675.p01	SP70585_0818.p01	SPJ_0713.p01	SPP_0784.p01	SPT_0788.p01	SPH_0874.p01	SPG_0706.p01	SPCG_0724.p01	6cb3161ba4f31665d83d62984811c22c_4785	SPAP_0750.p01	SP670_1551.p01	d117907a8ae2f3ed4a30062d3e7c72a3_4455	HMPREF0837_11057.p01	b4317501ea33f0e830ab76a044a1a1e4_2641	6f6d8eab9f2ef9ed5c05f289ab0b5caa_3142	5ee4b4bb39b1e6d2fa6f2ab67255bb7b_2447	084e3c838e08fbe52a0c3a95bee584f1_7958	d2f3e48fc6171be3c8a3d1367074c6a5_3140	42781b318d2324d63c8142ea0fec4117_3072	0d1e706f8bbc9df4d9cda0585bf3d562_3112	MYY_0807.p01	HMPREF1038_00785.p01	PCS8235_00487.p01	SP3UMMC_09006.p01	SP4UMMC_01007.p01	SP5UMMC_04423.p01	SP6UMMC_03207.p01	SP7UMMC_01582.p01	T308_03620.p01	SpnNT_00755.p01	2565ffd4b39fd5d44c596ac6590c2b23_2763	ERS445053_01949.p01	SPND219_00785.p01	SPND122_00768.p01
metG		methionyl-tRNA synthetase	63	63	1	1	1206	1	1642		1997	2039	2000	f5fd87a7072d4094277c3aef7bd6d75e_2995	spr0696.p01	SPD_0689.p01	SP70585_0831.p01	SPJ_0730.p01	SPP_0797.p01	SPT_1412.p01	SPH_0887.p01	SPG_0718.p01	SPCG_0737.p01	6cb3161ba4f31665d83d62984811c22c_4905	SPAP_0763.p01	SP670_1537.p01	d117907a8ae2f3ed4a30062d3e7c72a3_4507	HMPREF0837_11705.p01	b4317501ea33f0e830ab76a044a1a1e4_2686	6f6d8eab9f2ef9ed5c05f289ab0b5caa_3199	5ee4b4bb39b1e6d2fa6f2ab67255bb7b_2494	084e3c838e08fbe52a0c3a95bee584f1_8016	d2f3e48fc6171be3c8a3d1367074c6a5_3198	42781b318d2324d63c8142ea0fec4117_3129	0d1e706f8bbc9df4d9cda0585bf3d562_3170	MYY_1404.p01	HMPREF1038_00798.p01	PCS8235_00501.p01	SP3UMMC_08936.p01	SP4UMMC_01077.p01	SP5UMMC_04353.p01	SP6UMMC_03277.p01	SP7UMMC_01647.p01	T308_06670.p01	SpnNT_00767.p01	2565ffd4b39fd5d44c596ac6590c2b23_2812	ERS445053_01937.p01	SPND219_00798.p01	SPND122_00782.p01
rodA		RodA	63	63	1	1	1222	1	1658		1187	1250	1223	f5fd87a7072d4094277c3aef7bd6d75e_3055	spr0712.p01	SPD_0706.p01	SP70585_0848.p01	SPJ_0749.p01	SPP_0812.p01	SPT_1396.p01	SPH_0905.p01	SPG_0733.p01	SPCG_0752.p01	6cb3161ba4f31665d83d62984811c22c_5015	SPAP_0779.p01	SP670_1520.p01	d117907a8ae2f3ed4a30062d3e7c72a3_4566	HMPREF0837_11689.p01	b4317501ea33f0e830ab76a044a1a1e4_2742	6f6d8eab9f2ef9ed5c05f289ab0b5caa_3263	5ee4b4bb39b1e6d2fa6f2ab67255bb7b_2558	084e3c838e08fbe52a0c3a95bee584f1_8079	d2f3e48fc6171be3c8a3d1367074c6a5_3262	42781b318d2324d63c8142ea0fec4117_3193	0d1e706f8bbc9df4d9cda0585bf3d562_3233	MYY_1388.p01	HMPREF1038_00813.p01	PCS8235_00518.p01	SP3UMMC_08851.p01	SP4UMMC_06058.p01	SP5UMMC_04273.p01	SP6UMMC_03352.p01	SP7UMMC_01727.p01	T308_06585.p01	SpnNT_00782.p01	2565ffd4b39fd5d44c596ac6590c2b23_2870	ERS445053_01922.p01	SPND219_00813.p01	SPND122_00797.p01
deoD		purine nucleoside phosphorylase	63	63	1	1	1245	1	1681		686	767	710	f5fd87a7072d4094277c3aef7bd6d75e_3168	spr0738.p01	SPD_0730.p01	SP70585_0872.p01	SPJ_0773.p01	SPP_0842.p01	SPT_1367.p01	SPH_0934.p01	SPG_0756.p01	SPCG_0778.p01	6cb3161ba4f31665d83d62984811c22c_5161	SPAP_0803.p01	SP670_1490.p01	d117907a8ae2f3ed4a30062d3e7c72a3_4654	HMPREF0837_11657.p01	b4317501ea33f0e830ab76a044a1a1e4_2822	6f6d8eab9f2ef9ed5c05f289ab0b5caa_3358	5ee4b4bb39b1e6d2fa6f2ab67255bb7b_2630	084e3c838e08fbe52a0c3a95bee584f1_8178	d2f3e48fc6171be3c8a3d1367074c6a5_3359	42781b318d2324d63c8142ea0fec4117_3291	0d1e706f8bbc9df4d9cda0585bf3d562_3331	MYY_1361.p01	HMPREF1038_00845.p01	PCS8235_00542.p01	SP3UMMC_08130.p01	SP4UMMC_10526.p01	SP5UMMC_08318.p01	SP6UMMC_04042.p01	SP7UMMC_00942.p01	T308_06455.p01	SpnNT_01476.p01	2565ffd4b39fd5d44c596ac6590c2b23_2955	ERS445053_01893.p01	SPND219_00837.p01	SPND122_00819.p01
coaA		pantothenate kinase	63	63	1	1	1248	1	1684		920	950	921	f5fd87a7072d4094277c3aef7bd6d75e_3184	spr0741.p01	SPD_0733.p01	SP70585_0875.p01	SPJ_0776.p01	SPP_0845.p01	SPT_1364.p01	SPH_0937.p01	SPG_0759.p01	SPCG_0781.p01	6cb3161ba4f31665d83d62984811c22c_5177	SPAP_0806.p01	SP670_1487.p01	d117907a8ae2f3ed4a30062d3e7c72a3_4666	HMPREF0837_11654.p01	b4317501ea33f0e830ab76a044a1a1e4_2833	6f6d8eab9f2ef9ed5c05f289ab0b5caa_3370	5ee4b4bb39b1e6d2fa6f2ab67255bb7b_2642	084e3c838e08fbe52a0c3a95bee584f1_8190	d2f3e48fc6171be3c8a3d1367074c6a5_3371	42781b318d2324d63c8142ea0fec4117_3303	0d1e706f8bbc9df4d9cda0585bf3d562_3343	MYY_1358.p01	HMPREF1038_00848.p01	PCS8235_00547.p01	SP3UMMC_08145.p01	SP4UMMC_10541.p01	SP5UMMC_08333.p01	SP6UMMC_04027.p01	SP7UMMC_00927.p01	T308_06440.p01	SpnNT_01473.p01	2565ffd4b39fd5d44c596ac6590c2b23_2967	ERS445053_01890.p01	SPND219_00840.p01	SPND122_00822.p01
mglC		ABC transporter permease	63	63	1	1	1256	1	1692		848	1085	1055	f5fd87a7072d4094277c3aef7bd6d75e_3215	spr0749.p01	SPD_0741.p01	SP70585_0883.p01	SPJ_0784.p01	SPP_0853.p01	SPT_1356.p01	SPH_0946.p01	SPG_0767.p01	SPCG_0789.p01	6cb3161ba4f31665d83d62984811c22c_5238	SPAP_0814.p01	SP670_1479.p01	d117907a8ae2f3ed4a30062d3e7c72a3_4700	HMPREF0837_11645.p01	b4317501ea33f0e830ab76a044a1a1e4_2863	6f6d8eab9f2ef9ed5c05f289ab0b5caa_3400	5ee4b4bb39b1e6d2fa6f2ab67255bb7b_2675	084e3c838e08fbe52a0c3a95bee584f1_8222	d2f3e48fc6171be3c8a3d1367074c6a5_3403	42781b318d2324d63c8142ea0fec4117_3335	0d1e706f8bbc9df4d9cda0585bf3d562_3375	MYY_1351.p01	HMPREF1038_00857.p01	PCS8235_00556.p01	SP3UMMC_08180.p01	SP4UMMC_10581.p01	SP5UMMC_08368.p01	SP6UMMC_03987.p01	SP7UMMC_00887.p01	T308_06400.p01	SpnNT_01465.p01	2565ffd4b39fd5d44c596ac6590c2b23_2999	ERS445053_01882.p01	SPND219_00850.p01	SPND122_00829.p01
SP3UMMC_08185		ABC transporter permease	63	63	1	1	1257	1	1693		917	956	954	f5fd87a7072d4094277c3aef7bd6d75e_3219	spr0750.p01	SPD_0742.p01	SP70585_0884.p01	SPJ_0785.p01	SPP_0854.p01	SPT_1355.p01	SPH_0947.p01	SPG_0768.p01	SPCG_0790.p01	6cb3161ba4f31665d83d62984811c22c_5254	SPAP_0815.p01	SP670_1478.p01	d117907a8ae2f3ed4a30062d3e7c72a3_4704	HMPREF0837_11644.p01	b4317501ea33f0e830ab76a044a1a1e4_2866	6f6d8eab9f2ef9ed5c05f289ab0b5caa_3404	5ee4b4bb39b1e6d2fa6f2ab67255bb7b_2679	084e3c838e08fbe52a0c3a95bee584f1_8226	d2f3e48fc6171be3c8a3d1367074c6a5_3407	42781b318d2324d63c8142ea0fec4117_3339	0d1e706f8bbc9df4d9cda0585bf3d562_3379	MYY_1350.p01	HMPREF1038_00858.p01	PCS8235_00557.p01	SP3UMMC_08185.p01	SP4UMMC_10586.p01	SP5UMMC_08373.p01	SP6UMMC_03982.p01	SP7UMMC_00882.p01	T308_06395.p01	SpnNT_01464.p01	2565ffd4b39fd5d44c596ac6590c2b23_3003	ERS445053_01881.p01	SPND219_00851.p01	SPND122_00830.p01
parE		DNA topoisomerase IV subunit B	63	63	1	1	1100	1	1706		509	1943	1918	f5fd87a7072d4094277c3aef7bd6d75e_3229	spr0756.p01	SPD_0746.p01	SP70585_0888.p01	SPJ_0790.p01	SPP_0860.p01	SPT_1351.p01	SPH_0952.p01	SPG_0773.p01	SPCG_0796.p01	6cb3161ba4f31665d83d62984811c22c_5283	SPAP_0820.p01	SP670_1472.p01	d117907a8ae2f3ed4a30062d3e7c72a3_4714	HMPREF0837_11639.p01	b4317501ea33f0e830ab76a044a1a1e4_2881	6f6d8eab9f2ef9ed5c05f289ab0b5caa_3426	5ee4b4bb39b1e6d2fa6f2ab67255bb7b_2687	084e3c838e08fbe52a0c3a95bee584f1_8249	d2f3e48fc6171be3c8a3d1367074c6a5_3430	42781b318d2324d63c8142ea0fec4117_3361	0d1e706f8bbc9df4d9cda0585bf3d562_3402	MYY_1346.p01	HMPREF1038_00864.p01	PCS8235_00563.p01	SP3UMMC_08215.p01	SP4UMMC_10596.p01	SP5UMMC_07297.p01	SP6UMMC_10772.p01	SP7UMMC_10157.p01	T308_06375.p01	SpnNT_01460.p01	2565ffd4b39fd5d44c596ac6590c2b23_3019	ERS445053_01875.p01	SPND219_00855.p01	SPND122_00834.p01
nspC		carboxynorspermidine decarboxylase	63	63	1	1	302	1	1475		1127	1127	1127	f5fd87a7072d4094277c3aef7bd6d75e_3491	spr0821.p01	SPD_0813.p01	SP70585_0959.p01	SPJ_0861.p01	SPP_0928.p01	SPT_1279.p01	SPH_1029.p01	SPG_0846.p01	SPCG_0897.p01	6cb3161ba4f31665d83d62984811c22c_5740	SPAP_0952.p01	SP670_1399.p01	d117907a8ae2f3ed4a30062d3e7c72a3_4947	HMPREF0837_11565.p01	b4317501ea33f0e830ab76a044a1a1e4_3252	6f6d8eab9f2ef9ed5c05f289ab0b5caa_3712	5ee4b4bb39b1e6d2fa6f2ab67255bb7b_2997	084e3c838e08fbe52a0c3a95bee584f1_8539	d2f3e48fc6171be3c8a3d1367074c6a5_3723	42781b318d2324d63c8142ea0fec4117_3649	0d1e706f8bbc9df4d9cda0585bf3d562_3694	MYY_1279.p01	HMPREF1038_00940.p01	PCS8235_00634.p01	SP3UMMC_04674.p01	SP4UMMC_01927.p01	SP5UMMC_02537.p01	SP6UMMC_08408.p01	SP7UMMC_09827.p01	T308_05990.p01	SpnNT_01387.p01	2565ffd4b39fd5d44c596ac6590c2b23_3270	ERS445053_01810.p01	SPND219_00925.p01	SPND122_00910.p01
aguA		agmatine deiminase	63	63	1	1	301	1	1474		908	1139	1077	f5fd87a7072d4094277c3aef7bd6d75e_3495	spr0822.p01	SPD_0814.p01	SP70585_0960.p01	SPJ_0862.p01	SPP_0929.p01	SPT_1278.p01	SPH_1030.p01	SPG_0847.p01	SPCG_0898.p01	6cb3161ba4f31665d83d62984811c22c_5745	SPAP_0953.p01	SP670_1398.p01	d117907a8ae2f3ed4a30062d3e7c72a3_4951	HMPREF0837_11564.p01	b4317501ea33f0e830ab76a044a1a1e4_3256	6f6d8eab9f2ef9ed5c05f289ab0b5caa_3716	5ee4b4bb39b1e6d2fa6f2ab67255bb7b_3001	084e3c838e08fbe52a0c3a95bee584f1_8543	d2f3e48fc6171be3c8a3d1367074c6a5_3726	42781b318d2324d63c8142ea0fec4117_3653	0d1e706f8bbc9df4d9cda0585bf3d562_3698	MYY_1278.p01	HMPREF1038_00941.p01	PCS8235_00635.p01	SP3UMMC_04679.p01	SP4UMMC_01922.p01	SP5UMMC_02532.p01	SP6UMMC_08403.p01	SP7UMMC_09832.p01	T308_05985.p01	SpnNT_01386.p01	2565ffd4b39fd5d44c596ac6590c2b23_3274	ERS445053_01809.p01	SPND219_00926.p01	SPND122_00911.p01
frr		ribosome recycling factor	63	63	1	1	280	1	1453		557	557	557	f5fd87a7072d4094277c3aef7bd6d75e_3588	spr0846.p01	SPD_0835.p01	SP70585_0984.p01	SPJ_0884.p01	SPP_0952.p01	SPT_1259.p01	SPH_1049.p01	SPG_0872.p01	SPCG_0919.p01	6cb3161ba4f31665d83d62984811c22c_5879	SPAP_0977.p01	SP670_1376.p01	d117907a8ae2f3ed4a30062d3e7c72a3_5036	HMPREF0837_11545.p01	b4317501ea33f0e830ab76a044a1a1e4_3326	6f6d8eab9f2ef9ed5c05f289ab0b5caa_3801	5ee4b4bb39b1e6d2fa6f2ab67255bb7b_3079	084e3c838e08fbe52a0c3a95bee584f1_8613	d2f3e48fc6171be3c8a3d1367074c6a5_3812	42781b318d2324d63c8142ea0fec4117_3741	0d1e706f8bbc9df4d9cda0585bf3d562_3787	MYY_1260.p01	HMPREF1038_00965.p01	PCS8235_00658.p01	SP3UMMC_00200.p01	SP4UMMC_01812.p01	SP5UMMC_03717.p01	SP6UMMC_00080.p01	SP7UMMC_06824.p01	T308_05890.p01	SpnNT_01360.p01	2565ffd4b39fd5d44c596ac6590c2b23_3367	ERS445053_01787.p01	SPND219_00950.p01	SPND122_00933.p01
gloA		lactoylglutathione lyase	63	63	1	1	265	1	1438		380	431	384	f5fd87a7072d4094277c3aef7bd6d75e_3650	spr0864.p01	SPD_0850.p01	SP70585_1002.p01	SPJ_0903.p01	SPP_0968.p01	SPT_1241.p01	SPH_1063.p01	SPG_0886.p01	SPCG_0938.p01	6cb3161ba4f31665d83d62984811c22c_5985	SPAP_0994.p01	SP670_1357.p01	d117907a8ae2f3ed4a30062d3e7c72a3_5101	HMPREF0837_11526.p01	b4317501ea33f0e830ab76a044a1a1e4_3400	6f6d8eab9f2ef9ed5c05f289ab0b5caa_3868	5ee4b4bb39b1e6d2fa6f2ab67255bb7b_3142	084e3c838e08fbe52a0c3a95bee584f1_8681	d2f3e48fc6171be3c8a3d1367074c6a5_3877	42781b318d2324d63c8142ea0fec4117_3807	0d1e706f8bbc9df4d9cda0585bf3d562_3854	MYY_1242.p01	HMPREF1038_00982.p01	PCS8235_00676.p01	SP3UMMC_00110.p01	SP4UMMC_09024.p01	SP5UMMC_07821.p01	SP6UMMC_02472.p01	SP7UMMC_08221.p01	T308_05810.p01	SpnNT_01307.p01	2565ffd4b39fd5d44c596ac6590c2b23_3442	ERS445053_01770.p01	SPND219_00968.p01	SPND122_00950.p01
pspB		phosphoglycerate mutase	63	63	1	1	244	1	1417		620	638	620	f5fd87a7072d4094277c3aef7bd6d75e_3731	spr0887.p01	SPD_0870.p01	SP70585_1025.p01	SPJ_0925.p01	SPP_0990.p01	SPT_1220.p01	SPH_1085.p01	SPG_0909.p01	SPCG_0958.p01	6cb3161ba4f31665d83d62984811c22c_6138	SPAP_1020.p01	SP670_1336.p01	d117907a8ae2f3ed4a30062d3e7c72a3_5183	HMPREF0837_11504.p01	b4317501ea33f0e830ab76a044a1a1e4_3480	6f6d8eab9f2ef9ed5c05f289ab0b5caa_3965	5ee4b4bb39b1e6d2fa6f2ab67255bb7b_3223	084e3c838e08fbe52a0c3a95bee584f1_8778	d2f3e48fc6171be3c8a3d1367074c6a5_3972	42781b318d2324d63c8142ea0fec4117_3902	0d1e706f8bbc9df4d9cda0585bf3d562_3952	MYY_1221.p01	HMPREF1038_01004.p01	PCS8235_00697.p01	SP3UMMC_08611.p01	SP4UMMC_08914.p01	SP5UMMC_10007.p01	SP6UMMC_07144.p01	SP7UMMC_08805.p01	T308_05695.p01	SpnNT_01285.p01	2565ffd4b39fd5d44c596ac6590c2b23_3525	ERS445053_01749.p01	SPND219_00991.p01	SPND122_00974.p01
ybaK		regulatory protein	63	63	1	1	243	1	1416		446	482	480	f5fd87a7072d4094277c3aef7bd6d75e_3735	spr0888.p01	SPD_0871.p01	SP70585_1026.p01	SPJ_0926.p01	SPP_0991.p01	SPT_1219.p01	SPH_1086.p01	SPG_0910.p01	SPCG_0959.p01	6cb3161ba4f31665d83d62984811c22c_6143	SPAP_1021.p01	SP670_1335.p01	d117907a8ae2f3ed4a30062d3e7c72a3_5187	HMPREF0837_11503.p01	b4317501ea33f0e830ab76a044a1a1e4_3484	6f6d8eab9f2ef9ed5c05f289ab0b5caa_3969	5ee4b4bb39b1e6d2fa6f2ab67255bb7b_3226	084e3c838e08fbe52a0c3a95bee584f1_8782	d2f3e48fc6171be3c8a3d1367074c6a5_3976	42781b318d2324d63c8142ea0fec4117_3906	0d1e706f8bbc9df4d9cda0585bf3d562_3956	MYY_1220.p01	HMPREF1038_01005.p01	PCS8235_00698.p01	SP3UMMC_08616.p01	SP4UMMC_08909.p01	SP5UMMC_10012.p01	SP6UMMC_07139.p01	SP7UMMC_08800.p01	T308_05690.p01	SpnNT_01284.p01	2565ffd4b39fd5d44c596ac6590c2b23_3529	ERS445053_01748.p01	SPND219_00992.p01	SPND122_00975.p01
SP670_1333		glycosyl hydrolase family 25	63	63	1	1	241	1	1414		602	800	791	f5fd87a7072d4094277c3aef7bd6d75e_3743	spr0890.p01	SPD_0873.p01	SP70585_1028.p01	SPJ_0928.p01	SPP_0993.p01	SPT_1217.p01	SPH_1088.p01	SPG_0912.p01	SPCG_0961.p01	6cb3161ba4f31665d83d62984811c22c_6164	SPAP_1023.p01	SP670_1333.p01	d117907a8ae2f3ed4a30062d3e7c72a3_5195	HMPREF0837_11501.p01	b4317501ea33f0e830ab76a044a1a1e4_3492	6f6d8eab9f2ef9ed5c05f289ab0b5caa_3977	5ee4b4bb39b1e6d2fa6f2ab67255bb7b_3233	084e3c838e08fbe52a0c3a95bee584f1_8790	d2f3e48fc6171be3c8a3d1367074c6a5_3984	42781b318d2324d63c8142ea0fec4117_3914	0d1e706f8bbc9df4d9cda0585bf3d562_3964	MYY_1218.p01	HMPREF1038_01007.p01	PCS8235_00700.p01	SP3UMMC_08626.p01	SP4UMMC_08899.p01	SP5UMMC_10022.p01	SP6UMMC_07129.p01	SP7UMMC_08790.p01	T308_05680.p01	SpnNT_01282.p01	2565ffd4b39fd5d44c596ac6590c2b23_3537	ERS445053_01746.p01	SPND219_00994.p01	SPND122_00977.p01
glmU		bifunctional N-acetylglucosamine-1-phosphate uridyltransferase/glucosamine-1-phosphate acetyltransferase	63	63	1	1	240	1	1413		1379	1439	1387	f5fd87a7072d4094277c3aef7bd6d75e_3747	spr0891.p01	SPD_0874.p01	SP70585_1029.p01	SPJ_0929.p01	SPP_0994.p01	SPT_1216.p01	SPH_1089.p01	SPG_0913.p01	SPCG_0962.p01	6cb3161ba4f31665d83d62984811c22c_6177	SPAP_1024.p01	SP670_1332.p01	d117907a8ae2f3ed4a30062d3e7c72a3_5199	HMPREF0837_11500.p01	b4317501ea33f0e830ab76a044a1a1e4_3496	6f6d8eab9f2ef9ed5c05f289ab0b5caa_3981	5ee4b4bb39b1e6d2fa6f2ab67255bb7b_3237	084e3c838e08fbe52a0c3a95bee584f1_8794	d2f3e48fc6171be3c8a3d1367074c6a5_3988	42781b318d2324d63c8142ea0fec4117_3918	0d1e706f8bbc9df4d9cda0585bf3d562_3968	MYY_1217.p01	HMPREF1038_01008.p01	PCS8235_00701.p01	SP3UMMC_08631.p01	SP4UMMC_08894.p01	SP5UMMC_10027.p01	SP6UMMC_07124.p01	SP7UMMC_08785.p01	T308_05675.p01	SpnNT_01281.p01	2565ffd4b39fd5d44c596ac6590c2b23_3541	ERS445053_01745.p01	SPND219_00995.p01	SPND122_00978.p01
SPN994038_08800		hypothetical protein	63	63	1	1	238	1	1411		287	347	316	f5fd87a7072d4094277c3aef7bd6d75e_3755	spr0893.p01	SPD_0876.p01	SP70585_1031.p01	SPJ_0931.p01	SPP_0996.p01	SPT_1214.p01	SPH_1091.p01	SPG_0915.p01	SPCG_0964.p01	6cb3161ba4f31665d83d62984811c22c_6187	SPAP_1026.p01	SP670_1330.p01	d117907a8ae2f3ed4a30062d3e7c72a3_5207	HMPREF0837_11498.p01	b4317501ea33f0e830ab76a044a1a1e4_3504	6f6d8eab9f2ef9ed5c05f289ab0b5caa_3989	5ee4b4bb39b1e6d2fa6f2ab67255bb7b_3245	084e3c838e08fbe52a0c3a95bee584f1_8802	d2f3e48fc6171be3c8a3d1367074c6a5_3996	42781b318d2324d63c8142ea0fec4117_3926	0d1e706f8bbc9df4d9cda0585bf3d562_3976	MYY_1215.p01	HMPREF1038_01010.p01	PCS8235_00703.p01	SP3UMMC_08641.p01	SP4UMMC_08884.p01	SP5UMMC_10037.p01	SP6UMMC_07114.p01	SP7UMMC_08775.p01	T308_05665.p01	SpnNT_01279.p01	2565ffd4b39fd5d44c596ac6590c2b23_3549	ERS445053_01743.p01	SPND219_00997.p01	SPND122_00980.p01
orfX		hypothetical protein	63	63	1	1	236	1	1409		479	491	487	f5fd87a7072d4094277c3aef7bd6d75e_3763	spr0895.p01	SPD_0878.p01	SP70585_1033.p01	SPJ_0933.p01	SPP_0998.p01	SPT_1212.p01	SPH_1093.p01	SPG_0917.p01	SPCG_0966.p01	6cb3161ba4f31665d83d62984811c22c_6197	SPAP_1028.p01	SP670_1328.p01	d117907a8ae2f3ed4a30062d3e7c72a3_5215	HMPREF0837_11496.p01	b4317501ea33f0e830ab76a044a1a1e4_3512	6f6d8eab9f2ef9ed5c05f289ab0b5caa_3997	5ee4b4bb39b1e6d2fa6f2ab67255bb7b_3251	084e3c838e08fbe52a0c3a95bee584f1_8810	d2f3e48fc6171be3c8a3d1367074c6a5_4004	42781b318d2324d63c8142ea0fec4117_3934	0d1e706f8bbc9df4d9cda0585bf3d562_3984	MYY_1213.p01	HMPREF1038_01012.p01	PCS8235_00705.p01	SP3UMMC_08651.p01	SP4UMMC_08874.p01	SP5UMMC_10047.p01	SP6UMMC_07104.p01	SP7UMMC_08765.p01	T308_05655.p01	SpnNT_01277.p01	2565ffd4b39fd5d44c596ac6590c2b23_3557	ERS445053_01741.p01	SPND219_00999.p01	SPND122_00982.p01
dnaQ		DNA polymerase III subunit epsilon	63	63	1	1	235	1	1408		590	626	591	f5fd87a7072d4094277c3aef7bd6d75e_3767	spr0896.p01	SPD_0879.p01	SP70585_1034.p01	SPJ_0934.p01	SPP_0999.p01	SPT_1211.p01	SPH_1094.p01	SPG_0918.p01	SPCG_0967.p01	6cb3161ba4f31665d83d62984811c22c_6202	SPAP_1029.p01	SP670_1327.p01	d117907a8ae2f3ed4a30062d3e7c72a3_5219	HMPREF0837_11495.p01	b4317501ea33f0e830ab76a044a1a1e4_3516	6f6d8eab9f2ef9ed5c05f289ab0b5caa_4001	5ee4b4bb39b1e6d2fa6f2ab67255bb7b_3255	084e3c838e08fbe52a0c3a95bee584f1_8814	d2f3e48fc6171be3c8a3d1367074c6a5_4008	42781b318d2324d63c8142ea0fec4117_3938	0d1e706f8bbc9df4d9cda0585bf3d562_3988	MYY_1212.p01	HMPREF1038_01013.p01	PCS8235_00706.p01	SP3UMMC_08656.p01	SP4UMMC_08869.p01	SP5UMMC_10052.p01	SP6UMMC_07099.p01	SP7UMMC_08760.p01	T308_05650.p01	SpnNT_01276.p01	2565ffd4b39fd5d44c596ac6590c2b23_3561	ERS445053_01740.p01	SPND219_01000.p01	SPND122_00983.p01
xylH		4-oxalocrotonate tautomerase	63	63	1	1	101	1	695		182	224	184	f5fd87a7072d4094277c3aef7bd6d75e_3858	spr0921.p01	SPD_0903.p01	SP70585_1056.p01	SPJ_0957.p01	SPP_1023.p01	SPT_1070.p01	SPH_1120.p01	SPG_0943.p01	SPCG_0996.p01	6cb3161ba4f31665d83d62984811c22c_6378	SPAP_1181.p01	SP670_1303.p01	d117907a8ae2f3ed4a30062d3e7c72a3_5312	HMPREF0837_11460.p01	b4317501ea33f0e830ab76a044a1a1e4_3606	6f6d8eab9f2ef9ed5c05f289ab0b5caa_4101	5ee4b4bb39b1e6d2fa6f2ab67255bb7b_3362	084e3c838e08fbe52a0c3a95bee584f1_16	d2f3e48fc6171be3c8a3d1367074c6a5_4107	42781b318d2324d63c8142ea0fec4117_4035	0d1e706f8bbc9df4d9cda0585bf3d562_4086	MYY_1077.p01	HMPREF1038_01168.p01	PCS8235_00736.p01	SP3UMMC_01428.p01	SP4UMMC_07665.p01	SP5UMMC_09150.p01	SP6UMMC_06974.p01	SP7UMMC_08633.p01	T308_04985.p01	SpnNT_01250.p01	2565ffd4b39fd5d44c596ac6590c2b23_3615	ERS445053_01717.p01	SPND219_01022.p01	SPND122_01006.p01
SPN994039_09130		hypothetical protein	63	63	1	1	109	1	687		974	1007	981	f5fd87a7072d4094277c3aef7bd6d75e_3890	spr0929.p01	SPD_0911.p01	SP70585_1064.p01	SPJ_0964.p01	SPP_1031.p01	SPT_1077.p01	SPH_1128.p01	SPG_0950.p01	SPCG_1003.p01	6cb3161ba4f31665d83d62984811c22c_6417	SPAP_1173.p01	SP670_1296.p01	d117907a8ae2f3ed4a30062d3e7c72a3_5343	HMPREF0837_11453.p01	b4317501ea33f0e830ab76a044a1a1e4_3633	6f6d8eab9f2ef9ed5c05f289ab0b5caa_4129	5ee4b4bb39b1e6d2fa6f2ab67255bb7b_3389	084e3c838e08fbe52a0c3a95bee584f1_44	d2f3e48fc6171be3c8a3d1367074c6a5_4134	42781b318d2324d63c8142ea0fec4117_4063	0d1e706f8bbc9df4d9cda0585bf3d562_4114	MYY_1084.p01	HMPREF1038_01161.p01	PCS8235_00743.p01	SP3UMMC_01473.p01	SP4UMMC_07700.p01	SP5UMMC_09195.p01	SP6UMMC_06939.p01	SP7UMMC_08598.p01	T308_05020.p01	SpnNT_01243.p01	2565ffd4b39fd5d44c596ac6590c2b23_3643	ERS445053_01709.p01	SPND219_01030.p01	SPND122_01014.p01
prs2		ribose-phosphate pyrophosphokinase	63	63	1	1	1616	1	733		878	959	957	f5fd87a7072d4094277c3aef7bd6d75e_4154	spr1002.p01	SPD_0980.p01	SP70585_1168.p01	SPJ_1032.p01	SPP_1100.p01	SPT_1140.p01	SPH_1186.p01	SPG_1015.p01	SPCG_1184.p01	6cb3161ba4f31665d83d62984811c22c_6821	SPAP_1098.p01	SP670_1244.p01	d117907a8ae2f3ed4a30062d3e7c72a3_5611	HMPREF0837_11388.p01	b4317501ea33f0e830ab76a044a1a1e4_4266	6f6d8eab9f2ef9ed5c05f289ab0b5caa_4485	5ee4b4bb39b1e6d2fa6f2ab67255bb7b_3606	084e3c838e08fbe52a0c3a95bee584f1_399	d2f3e48fc6171be3c8a3d1367074c6a5_4489	42781b318d2324d63c8142ea0fec4117_4413	0d1e706f8bbc9df4d9cda0585bf3d562_4472	MYY_1143.p01	HMPREF1038_01085.p01	PCS8235_00804.p01	SP3UMMC_10621.p01	SP4UMMC_10840.p01	SP5UMMC_03302.p01	SP6UMMC_09995.p01	SP7UMMC_10921.p01	T308_05310.p01	SpnNT_01197.p01	2565ffd4b39fd5d44c596ac6590c2b23_3911	ERS445053_01564.p01	SPND219_01098.p01	SPND122_01080.p01
yjjK		ABC transporter ATP-binding protein	63	63	1	1	191	1	1364		1901	1901	1901	f5fd87a7072d4094277c3aef7bd6d75e_4226	spr1021.p01	SPD_0998.p01	SP70585_1185.p01	SPJ_1052.p01	SPP_1119.p01	SPT_1160.p01	SPH_1207.p01	SPG_1032.p01	SPCG_1167.p01	6cb3161ba4f31665d83d62984811c22c_6930	SPAP_1079.p01	SP670_1225.p01	d117907a8ae2f3ed4a30062d3e7c72a3_5680	HMPREF0837_11367.p01	b4317501ea33f0e830ab76a044a1a1e4_4200	6f6d8eab9f2ef9ed5c05f289ab0b5caa_4564	5ee4b4bb39b1e6d2fa6f2ab67255bb7b_3672	084e3c838e08fbe52a0c3a95bee584f1_478	d2f3e48fc6171be3c8a3d1367074c6a5_4567	42781b318d2324d63c8142ea0fec4117_4492	0d1e706f8bbc9df4d9cda0585bf3d562_4552	MYY_1162.p01	HMPREF1038_01065.p01	PCS8235_00824.p01	SP3UMMC_07139.p01	SP4UMMC_05126.p01	SP5UMMC_09802.p01	SP6UMMC_08313.p01	SP7UMMC_07569.p01	T308_05405.p01	SpnNT_01179.p01	2565ffd4b39fd5d44c596ac6590c2b23_3986	ERS445053_01581.p01	SPND219_01116.p01	SPND122_01097.p01
pyrC		dihydroorotase	63	63	1	1	220	1	1393		1268	1268	1268	f5fd87a7072d4094277c3aef7bd6d75e_4433	spr1053.p01	SPD_1030.p01	SP70585_1218.p01	SPJ_1085.p01	SPP_1209.p01	SPT_1192.p01	SPH_1281.p01	SPG_1067.p01	SPCG_1130.p01	6cb3161ba4f31665d83d62984811c22c_7179	SPAP_1047.p01	SP670_1106.p01	d117907a8ae2f3ed4a30062d3e7c72a3_5798	HMPREF0837_11328.p01	b4317501ea33f0e830ab76a044a1a1e4_4076	6f6d8eab9f2ef9ed5c05f289ab0b5caa_4698	5ee4b4bb39b1e6d2fa6f2ab67255bb7b_3833	084e3c838e08fbe52a0c3a95bee584f1_611	d2f3e48fc6171be3c8a3d1367074c6a5_4707	42781b318d2324d63c8142ea0fec4117_4631	0d1e706f8bbc9df4d9cda0585bf3d562_4691	MYY_1194.p01	HMPREF1038_01029.p01	PCS8235_00875.p01	SP3UMMC_10206.p01	SP4UMMC_10416.p01	SP5UMMC_09717.p01	SP6UMMC_02237.p01	SP7UMMC_00487.p01	T308_05565.p01	SpnNT_01144.p01	2565ffd4b39fd5d44c596ac6590c2b23_4111	ERS445053_01619.p01	SPND219_01152.p01	SPND122_01136.p01
nrdH		glutaredoxin-like protein	63	63	1	1	85	1	711		218	236	218	f5fd87a7072d4094277c3aef7bd6d75e_4477	spr1064.p01	SPD_1041.p01	SP70585_1231.p01	SPJ_1097.p01	SPP_1222.p01	SPT_1045.p01	SPH_1299.p01	SPG_1076.p01	SPCG_1119.p01	6cb3161ba4f31665d83d62984811c22c_7238	SPAP_1208.p01	SP670_1095.p01	d117907a8ae2f3ed4a30062d3e7c72a3_5833	HMPREF0837_11319.p01	b4317501ea33f0e830ab76a044a1a1e4_4041	6f6d8eab9f2ef9ed5c05f289ab0b5caa_4735	5ee4b4bb39b1e6d2fa6f2ab67255bb7b_3871	084e3c838e08fbe52a0c3a95bee584f1_647	d2f3e48fc6171be3c8a3d1367074c6a5_4744	42781b318d2324d63c8142ea0fec4117_4668	0d1e706f8bbc9df4d9cda0585bf3d562_4728	MYY_1054.p01	HMPREF1038_01188.p01	PCS8235_00886.p01	SP3UMMC_07227.p01	SP4UMMC_08054.p01	SP5UMMC_07596.p01	SP6UMMC_00472.p01	SP7UMMC_00562.p01	T308_04860.p01	SpnNT_01125.p01	2565ffd4b39fd5d44c596ac6590c2b23_4173	ERS445053_01630.p01	SPND219_01164.p01	SPND122_01146.p01
lacC		tagatose-6-phosphate kinase	63	63	1	1	75	1	721		911	929	928	f5fd87a7072d4094277c3aef7bd6d75e_4528	spr1074.p01	SPD_1051.p01	SP70585_1241.p01	SPJ_1107.p01	SPP_1232.p01	SPT_1035.p01	SPH_1309.p01	SPG_1086.p01	SPCG_1107.p01	6cb3161ba4f31665d83d62984811c22c_7306	SPAP_1218.p01	SP670_1085.p01	d117907a8ae2f3ed4a30062d3e7c72a3_5863	HMPREF0837_11309.p01	b4317501ea33f0e830ab76a044a1a1e4_3995	6f6d8eab9f2ef9ed5c05f289ab0b5caa_4772	5ee4b4bb39b1e6d2fa6f2ab67255bb7b_3907	084e3c838e08fbe52a0c3a95bee584f1_685	d2f3e48fc6171be3c8a3d1367074c6a5_4782	42781b318d2324d63c8142ea0fec4117_4704	0d1e706f8bbc9df4d9cda0585bf3d562_4765	MYY_1044.p01	HMPREF1038_01198.p01	PCS8235_00896.p01	SP3UMMC_07282.p01	SP4UMMC_08109.p01	SP5UMMC_07541.p01	SP6UMMC_00537.p01	SP7UMMC_00617.p01	T308_04810.p01	SpnNT_01114.p01	2565ffd4b39fd5d44c596ac6590c2b23_4217	ERS445053_01640.p01	SPND219_01176.p01	SPND122_01158.p01
recN		DNA repair protein RecN	63	63	1	1	1510	1	674		1376	1667	1662	f5fd87a7072d4094277c3aef7bd6d75e_4565	spr1084.p01	SPD_1062.p01	SP70585_1252.p01	SPJ_1120.p01	SPP_1243.p01	SPT_1024.p01	SPH_1320.p01	SPG_1096.p01	SPCG_1098.p01	6cb3161ba4f31665d83d62984811c22c_7356	SPAP_1228.p01	SP670_1074.p01	d117907a8ae2f3ed4a30062d3e7c72a3_3991	HMPREF0837_11297.p01	b4317501ea33f0e830ab76a044a1a1e4_3959	6f6d8eab9f2ef9ed5c05f289ab0b5caa_4814	5ee4b4bb39b1e6d2fa6f2ab67255bb7b_3936	084e3c838e08fbe52a0c3a95bee584f1_726	d2f3e48fc6171be3c8a3d1367074c6a5_4822	42781b318d2324d63c8142ea0fec4117_4746	0d1e706f8bbc9df4d9cda0585bf3d562_4807	MYY_1033.p01	HMPREF1038_01209.p01	PCS8235_00907.p01	SP3UMMC_03652.p01	SP4UMMC_00425.p01	SP5UMMC_02202.p01	SP6UMMC_00592.p01	SP7UMMC_00667.p01	T308_04755.p01	SpnNT_01104.p01	2565ffd4b39fd5d44c596ac6590c2b23_4248	ERS445053_01549.p01	SPND219_01183.p01	SPND122_011692.p01
SPND122_01187		hypothetical protein	63	63	1	1	1489	1	653		242	302	256	f5fd87a7072d4094277c3aef7bd6d75e_4650	spr1104.p01	SPD_1082.p01	SP70585_1270.p01	SPJ_1138.p01	SPP_1261.p01	SPT_1004.p01	SPH_1338.p01	SPG_1115.p01	SPCG_1078.p01	6cb3161ba4f31665d83d62984811c22c_7472	SPAP_1249.p01	SP670_1056.p01	d117907a8ae2f3ed4a30062d3e7c72a3_3917	HMPREF0837_11278.p01	b4317501ea33f0e830ab76a044a1a1e4_3892	6f6d8eab9f2ef9ed5c05f289ab0b5caa_4884	5ee4b4bb39b1e6d2fa6f2ab67255bb7b_4001	084e3c838e08fbe52a0c3a95bee584f1_792	d2f3e48fc6171be3c8a3d1367074c6a5_4891	42781b318d2324d63c8142ea0fec4117_4812	0d1e706f8bbc9df4d9cda0585bf3d562_4876	MYY_1015.p01	HMPREF1038_01227.p01	PCS8235_00926.p01	SP3UMMC_03552.p01	SP4UMMC_00525.p01	SP5UMMC_00030.p01	SP6UMMC_00687.p01	SP7UMMC_00762.p01	T308_04655.p01	SpnNT_01084.p01	2565ffd4b39fd5d44c596ac6590c2b23_4326	ERS445053_01530.p01	SPND219_01202.p01	SPND122_01187.p01
yidA_2		Cof family protein	63	63	1	1	668	1	633		818	818	818	f5fd87a7072d4094277c3aef7bd6d75e_4730	spr1124.p01	SPD_1102.p01	SP70585_1307.p01	SPJ_1158.p01	SPP_1282.p01	SPT_0984.p01	SPH_1360.p01	SPG_1135.p01	SPCG_1058.p01	6cb3161ba4f31665d83d62984811c22c_7622	SPAP_1269.p01	SP670_1031.p01	d117907a8ae2f3ed4a30062d3e7c72a3_3838	HMPREF0837_11256.p01	b4317501ea33f0e830ab76a044a1a1e4_3814	6f6d8eab9f2ef9ed5c05f289ab0b5caa_4967	5ee4b4bb39b1e6d2fa6f2ab67255bb7b_4078	084e3c838e08fbe52a0c3a95bee584f1_876	d2f3e48fc6171be3c8a3d1367074c6a5_4973	42781b318d2324d63c8142ea0fec4117_4894	0d1e706f8bbc9df4d9cda0585bf3d562_4959	MYY_0995.p01	HMPREF1038_01248.p01	PCS8235_00946.p01	SP3UMMC_03452.p01	SP4UMMC_00625.p01	SP5UMMC_00130.p01	SP6UMMC_10567.p01	SP7UMMC_00862.p01	T308_04555.p01	SpnNT_01064.p01	2565ffd4b39fd5d44c596ac6590c2b23_4407	ERS445053_01509.p01	SPND219_01225.p01	SPND122_01210.p01
cutC		copper homeostasis protein CutC	63	63	1	1	682	1	619		509	653	630	f5fd87a7072d4094277c3aef7bd6d75e_4790	spr1139.p01	SPD_1118.p01	SP70585_1324.p01	SPJ_1175.p01	SPP_1299.p01	SPT_0967.p01	SPH_1376.p01	SPG_1153.p01	SPCG_1042.p01	6cb3161ba4f31665d83d62984811c22c_7698	SPAP_1285.p01	SP670_1015.p01	d117907a8ae2f3ed4a30062d3e7c72a3_3749	HMPREF0837_11240.p01	b4317501ea33f0e830ab76a044a1a1e4_3764	6f6d8eab9f2ef9ed5c05f289ab0b5caa_5026	5ee4b4bb39b1e6d2fa6f2ab67255bb7b_4127	084e3c838e08fbe52a0c3a95bee584f1_936	d2f3e48fc6171be3c8a3d1367074c6a5_5032	42781b318d2324d63c8142ea0fec4117_4953	0d1e706f8bbc9df4d9cda0585bf3d562_5018	MYY_0979.p01	HMPREF1038_01264.p01	PCS8235_00962.p01	SP3UMMC_03367.p01	SP4UMMC_00710.p01	SP5UMMC_00215.p01	SP6UMMC_10155.p01	SP7UMMC_03597.p01	T308_04475.p01	SpnNT_01048.p01	2565ffd4b39fd5d44c596ac6590c2b23_4507	ERS445053_01493.p01	SPND219_01242.p01	SPND122_01227.p01
ybaN		hypothetical protein	63	63	1	1	683	1	618		290	359	357	f5fd87a7072d4094277c3aef7bd6d75e_4794	spr1140.p01	SPD_1119.p01	SP70585_1325.p01	SPJ_1176.p01	SPP_1300.p01	SPT_0966.p01	SPH_1377.p01	SPG_1155.p01	SPCG_1041.p01	6cb3161ba4f31665d83d62984811c22c_7707	SPAP_1286.p01	SP670_1014.p01	d117907a8ae2f3ed4a30062d3e7c72a3_3745	HMPREF0837_11239.p01	b4317501ea33f0e830ab76a044a1a1e4_3760	6f6d8eab9f2ef9ed5c05f289ab0b5caa_5034	5ee4b4bb39b1e6d2fa6f2ab67255bb7b_4131	084e3c838e08fbe52a0c3a95bee584f1_944	d2f3e48fc6171be3c8a3d1367074c6a5_5040	42781b318d2324d63c8142ea0fec4117_4961	0d1e706f8bbc9df4d9cda0585bf3d562_5026	MYY_0978.p01	HMPREF1038_01265.p01	PCS8235_00963.p01	SP3UMMC_03362.p01	SP4UMMC_00715.p01	SP5UMMC_00220.p01	SP6UMMC_10160.p01	SP7UMMC_03592.p01	T308_04470.p01	SpnNT_01047.p01	2565ffd4b39fd5d44c596ac6590c2b23_4511	ERS445053_01492.p01	SPND219_01243.p01	SPND122_01228.p01
tarI		2-C-methyl-D-erythritol 4-phosphate cytidylyltransferase	63	63	1	1	691	1	610		707	707	707	f5fd87a7072d4094277c3aef7bd6d75e_4833	spr1149.p01	SPD_1127.p01	SP70585_1334.p01	SPJ_1185.p01	SPP_1309.p01	SPT_0957.p01	SPH_1387.p01	SPG_1165.p01	SPCG_1235.p01	6cb3161ba4f31665d83d62984811c22c_7779	SPAP_1296.p01	SP670_1004.p01	d117907a8ae2f3ed4a30062d3e7c72a3_3713	HMPREF0837_11230.p01	b4317501ea33f0e830ab76a044a1a1e4_4461	6f6d8eab9f2ef9ed5c05f289ab0b5caa_5073	5ee4b4bb39b1e6d2fa6f2ab67255bb7b_4162	084e3c838e08fbe52a0c3a95bee584f1_983	d2f3e48fc6171be3c8a3d1367074c6a5_5079	42781b318d2324d63c8142ea0fec4117_5000	0d1e706f8bbc9df4d9cda0585bf3d562_5065	MYY_0969.p01	HMPREF1038_01274.p01	PCS8235_00972.p01	SP3UMMC_06662.p01	SP4UMMC_00755.p01	SP5UMMC_06363.p01	SP6UMMC_10200.p01	SP7UMMC_03552.p01	T308_04430.p01	SpnNT_01039.p01	2565ffd4b39fd5d44c596ac6590c2b23_4546	ERS445053_01484.p01	SPND219_01253.p01	SPND122_01237.p01
rplJ		50S ribosomal protein L10	63	63	1	1	754	1	547		443	563	502	f5fd87a7072d4094277c3aef7bd6d75e_5150	spr1212.p01	SPD_1188.p01	SP70585_1393.p01	SPJ_1255.p01	SPP_1374.p01	SPT_0920.p01	SPH_1486.p01	SPG_1295.p01	SPCG_1344.p01	6cb3161ba4f31665d83d62984811c22c_8715	SPAP_1385.p01	SP670_0942.p01	d117907a8ae2f3ed4a30062d3e7c72a3_3453	HMPREF0837_11195.p01	b4317501ea33f0e830ab76a044a1a1e4_4616	6f6d8eab9f2ef9ed5c05f289ab0b5caa_5300	5ee4b4bb39b1e6d2fa6f2ab67255bb7b_4380	084e3c838e08fbe52a0c3a95bee584f1_1207	d2f3e48fc6171be3c8a3d1367074c6a5_5303	42781b318d2324d63c8142ea0fec4117_5223	0d1e706f8bbc9df4d9cda0585bf3d562_5292	MYY_0934.p01	HMPREF1038_01342.p01	PCS8235_01037.p01	SP3UMMC_03157.p01	SP4UMMC_08684.p01	SP5UMMC_01059.p01	SP6UMMC_01177.p01	SP7UMMC_05116.p01	T308_04255.p01	SpnNT_00910.p01	2565ffd4b39fd5d44c596ac6590c2b23_4681	ERS445053_01418.p01	SPND219_01320.p01	SPND122_01295.p01
hyaD		glycosyl transferase, family 2	63	63	1	1	765	1	536		395	986	976	f5fd87a7072d4094277c3aef7bd6d75e_5190	spr1223.p01	SPD_1199.p01	SP70585_1404.p01	SPJ_1265.p01	SPP_1385.p01	SPT_0908.p01	SPH_1497.p01	SPG_1306.p01	SPCG_1354.p01	6cb3161ba4f31665d83d62984811c22c_8810	SPAP_1395.p01	SP670_0931.p01	d117907a8ae2f3ed4a30062d3e7c72a3_3407	HMPREF0837_11184.p01	b4317501ea33f0e830ab76a044a1a1e4_4653	6f6d8eab9f2ef9ed5c05f289ab0b5caa_5349	5ee4b4bb39b1e6d2fa6f2ab67255bb7b_4420	084e3c838e08fbe52a0c3a95bee584f1_1254	d2f3e48fc6171be3c8a3d1367074c6a5_5352	42781b318d2324d63c8142ea0fec4117_5272	0d1e706f8bbc9df4d9cda0585bf3d562_5341	MYY_0923.p01	HMPREF1038_01353.p01	PCS8235_01048.p01	SP3UMMC_03102.p01	SP4UMMC_08629.p01	SP5UMMC_01109.p01	SP6UMMC_01227.p01	SP7UMMC_05061.p01	T308_04200.p01	SpnNT_00900.p01	2565ffd4b39fd5d44c596ac6590c2b23_4724	ERS445053_01406.p01	SPND219_01333.p01	SPND122_01307.p01
pheA		prephenate dehydratase	63	63	1	1	769	1	532		848	848	848	f5fd87a7072d4094277c3aef7bd6d75e_5206	spr1227.p01	SPD_1203.p01	SP70585_1408.p01	SPJ_1269.p01	SPP_1389.p01	SPT_0904.p01	SPH_1501.p01	SPG_1310.p01	SPCG_1359.p01	6cb3161ba4f31665d83d62984811c22c_8836	SPAP_1399.p01	SP670_0927.p01	d117907a8ae2f3ed4a30062d3e7c72a3_3391	HMPREF0837_11179.p01	b4317501ea33f0e830ab76a044a1a1e4_4668	6f6d8eab9f2ef9ed5c05f289ab0b5caa_5369	5ee4b4bb39b1e6d2fa6f2ab67255bb7b_4434	084e3c838e08fbe52a0c3a95bee584f1_1274	d2f3e48fc6171be3c8a3d1367074c6a5_5372	42781b318d2324d63c8142ea0fec4117_5292	0d1e706f8bbc9df4d9cda0585bf3d562_5361	MYY_0919.p01	HMPREF1038_01357.p01	PCS8235_01052.p01	SP3UMMC_03082.p01	SP4UMMC_08609.p01	SP5UMMC_01129.p01	SP6UMMC_01247.p01	SP7UMMC_05041.p01	T308_04180.p01	SpnNT_00896.p01	2565ffd4b39fd5d44c596ac6590c2b23_4739	ERS445053_01402.p01	SPND219_01338.p01	SPND122_01312.p01
aroK		shikimate kinase	63	63	1	1	770	1	531		476	476	476	f5fd87a7072d4094277c3aef7bd6d75e_5210	spr1228.p01	SPD_1204.p01	SP70585_1409.p01	SPJ_1270.p01	SPP_1390.p01	SPT_0903.p01	SPH_1502.p01	SPG_1311.p01	SPCG_1360.p01	6cb3161ba4f31665d83d62984811c22c_8843	SPAP_1400.p01	SP670_0926.p01	d117907a8ae2f3ed4a30062d3e7c72a3_3387	HMPREF0837_11178.p01	b4317501ea33f0e830ab76a044a1a1e4_4672	6f6d8eab9f2ef9ed5c05f289ab0b5caa_5373	5ee4b4bb39b1e6d2fa6f2ab67255bb7b_4438	084e3c838e08fbe52a0c3a95bee584f1_1278	d2f3e48fc6171be3c8a3d1367074c6a5_5376	42781b318d2324d63c8142ea0fec4117_5296	0d1e706f8bbc9df4d9cda0585bf3d562_5365	MYY_0918.p01	HMPREF1038_01358.p01	PCS8235_01053.p01	SP3UMMC_03077.p01	SP4UMMC_08604.p01	SP5UMMC_01134.p01	SP6UMMC_01252.p01	SP7UMMC_05036.p01	T308_04175.p01	SpnNT_00895.p01	2565ffd4b39fd5d44c596ac6590c2b23_4743	ERS445053_01401.p01	SPND219_01339.p01	SPND122_01313.p01
BMJ42_01348		hypothetical protein	63	63	1	1	772	1	529		176	338	335	f5fd87a7072d4094277c3aef7bd6d75e_5218	spr1230.p01	SPD_1206.p01	SP70585_1411.p01	SPJ_1272.p01	SPP_1392.p01	SPT_0901.p01	SPH_1504.p01	SPG_1313.p01	SPCG_1362.p01	6cb3161ba4f31665d83d62984811c22c_8855	SPAP_1403.p01	SP670_0924.p01	d117907a8ae2f3ed4a30062d3e7c72a3_3380	HMPREF0837_11176.p01	b4317501ea33f0e830ab76a044a1a1e4_4680	6f6d8eab9f2ef9ed5c05f289ab0b5caa_5379	5ee4b4bb39b1e6d2fa6f2ab67255bb7b_4446	084e3c838e08fbe52a0c3a95bee584f1_1285	d2f3e48fc6171be3c8a3d1367074c6a5_5384	42781b318d2324d63c8142ea0fec4117_5304	0d1e706f8bbc9df4d9cda0585bf3d562_5372	MYY_0916.p01	HMPREF1038_01360.p01	PCS8235_01055.p01	SP3UMMC_03067.p01	SP4UMMC_08594.p01	SP5UMMC_01144.p01	SP6UMMC_01262.p01	SP7UMMC_05026.p01	T308_04165.p01	SpnNT_00893.p01	2565ffd4b39fd5d44c596ac6590c2b23_4751	ERS445053_01399.p01	SPND219_01341.p01	SPND122_01315.p01
aroE		shikimate 5-dehydrogenase	63	63	1	1	776	1	525		854	854	854	f5fd87a7072d4094277c3aef7bd6d75e_5234	spr1234.p01	SPD_1210.p01	SP70585_1415.p01	SPJ_1276.p01	SPP_1396.p01	SPT_0897.p01	SPH_1508.p01	SPG_1317.p01	SPCG_1366.p01	6cb3161ba4f31665d83d62984811c22c_8879	SPAP_1407.p01	SP670_0920.p01	d117907a8ae2f3ed4a30062d3e7c72a3_3364	HMPREF0837_11172.p01	b4317501ea33f0e830ab76a044a1a1e4_4694	6f6d8eab9f2ef9ed5c05f289ab0b5caa_5395	5ee4b4bb39b1e6d2fa6f2ab67255bb7b_4461	084e3c838e08fbe52a0c3a95bee584f1_1301	d2f3e48fc6171be3c8a3d1367074c6a5_5400	42781b318d2324d63c8142ea0fec4117_5317	0d1e706f8bbc9df4d9cda0585bf3d562_5388	MYY_0912.p01	HMPREF1038_01364.p01	PCS8235_01059.p01	SP3UMMC_03047.p01	SP4UMMC_08574.p01	SP5UMMC_01164.p01	SP6UMMC_01282.p01	SP7UMMC_05006.p01	T308_04145.p01	SpnNT_00889.p01	2565ffd4b39fd5d44c596ac6590c2b23_4767	ERS445053_01395.p01	SPND219_01345.p01	SPND122_01319.p01
KK0981_33560		hypothetical protein	63	63	1	1	783	1	518		485	497	485	f5fd87a7072d4094277c3aef7bd6d75e_5266	spr1241.p01	SPD_1217.p01	SP70585_1422.p01	SPJ_1283.p01	SPP_1403.p01	SPT_0890.p01	SPH_1515.p01	SPG_1324.p01	SPCG_1373.p01	6cb3161ba4f31665d83d62984811c22c_8932	SPAP_1414.p01	SP670_0913.p01	d117907a8ae2f3ed4a30062d3e7c72a3_3338	HMPREF0837_11163.p01	b4317501ea33f0e830ab76a044a1a1e4_4722	6f6d8eab9f2ef9ed5c05f289ab0b5caa_5430	5ee4b4bb39b1e6d2fa6f2ab67255bb7b_4487	084e3c838e08fbe52a0c3a95bee584f1_1337	d2f3e48fc6171be3c8a3d1367074c6a5_5435	42781b318d2324d63c8142ea0fec4117_5352	0d1e706f8bbc9df4d9cda0585bf3d562_5422	MYY_0905.p01	HMPREF1038_01372.p01	PCS8235_01066.p01	SP3UMMC_03007.p01	SP4UMMC_08534.p01	SP5UMMC_01204.p01	SP6UMMC_01322.p01	SP7UMMC_04966.p01	T308_04110.p01	SpnNT_00882.p01	2565ffd4b39fd5d44c596ac6590c2b23_4793	ERS445053_01388.p01	SPND219_01353.p01	SPND122_01326.p01
potC		spermidine/putrescine ABC transporter permease protein	63	63	1	1	785	1	516		773	800	773	f5fd87a7072d4094277c3aef7bd6d75e_5278	spr1244.p01	SPD_1219.p01	SP70585_1425.p01	SPJ_1286.p01	SPP_1406.p01	SPT_0888.p01	SPH_1517.p01	SPG_1326.p01	SPCG_1375.p01	6cb3161ba4f31665d83d62984811c22c_8951	SPAP_1418.p01	SP670_0910.p01	d117907a8ae2f3ed4a30062d3e7c72a3_3330	HMPREF0837_11160.p01	b4317501ea33f0e830ab76a044a1a1e4_4730	6f6d8eab9f2ef9ed5c05f289ab0b5caa_5445	5ee4b4bb39b1e6d2fa6f2ab67255bb7b_4494	084e3c838e08fbe52a0c3a95bee584f1_1352	d2f3e48fc6171be3c8a3d1367074c6a5_5450	42781b318d2324d63c8142ea0fec4117_5365	0d1e706f8bbc9df4d9cda0585bf3d562_5437	MYY_0903.p01	HMPREF1038_01375.p01	PCS8235_01069.p01	SP3UMMC_02992.p01	SP4UMMC_08519.p01	SP5UMMC_01219.p01	SP6UMMC_01337.p01	SP7UMMC_04951.p01	T308_04095.p01	SpnNT_00880.p01	2565ffd4b39fd5d44c596ac6590c2b23_4809	ERS445053_01385.p01	SPND219_01356.p01	SPND122_01329.p01
murB		UDP-N-acetylenolpyruvoylglucosamine reductase	63	63	1	1	788	1	513		887	950	923	f5fd87a7072d4094277c3aef7bd6d75e_5290	spr1247.p01	SPD_1222.p01	SP70585_1428.p01	SPJ_1289.p01	SPP_1409.p01	SPT_0885.p01	SPH_1520.p01	SPG_1329.p01	SPCG_1378.p01	6cb3161ba4f31665d83d62984811c22c_8977	SPAP_1421.p01	SP670_0907.p01	d117907a8ae2f3ed4a30062d3e7c72a3_3318	HMPREF0837_11157.p01	b4317501ea33f0e830ab76a044a1a1e4_4741	6f6d8eab9f2ef9ed5c05f289ab0b5caa_5457	5ee4b4bb39b1e6d2fa6f2ab67255bb7b_4505	084e3c838e08fbe52a0c3a95bee584f1_1364	d2f3e48fc6171be3c8a3d1367074c6a5_5461	42781b318d2324d63c8142ea0fec4117_5377	0d1e706f8bbc9df4d9cda0585bf3d562_5449	MYY_0900.p01	HMPREF1038_01378.p01	PCS8235_01072.p01	SP3UMMC_02977.p01	SP4UMMC_08504.p01	SP5UMMC_01234.p01	SP6UMMC_01352.p01	SP7UMMC_04936.p01	T308_04080.p01	SpnNT_00877.p01	2565ffd4b39fd5d44c596ac6590c2b23_4821	ERS445053_01382.p01	SPND219_01359.p01	SPND122_01332.p01
spx		hypothetical protein	63	63	1	1	802	1	499		218	278	264	f5fd87a7072d4094277c3aef7bd6d75e_5345	spr1261.p01	SPD_1235.p01	SP70585_1443.p01	SPJ_1303.p01	SPP_1423.p01	SPT_0870.p01	SPH_1535.p01	SPG_1345.p01	SPCG_1392.p01	6cb3161ba4f31665d83d62984811c22c_9082	SPAP_1435.p01	SP670_0893.p01	d117907a8ae2f3ed4a30062d3e7c72a3_3267	HMPREF0837_11143.p01	b4317501ea33f0e830ab76a044a1a1e4_4799	6f6d8eab9f2ef9ed5c05f289ab0b5caa_5512	5ee4b4bb39b1e6d2fa6f2ab67255bb7b_4555	084e3c838e08fbe52a0c3a95bee584f1_1418	d2f3e48fc6171be3c8a3d1367074c6a5_5515	42781b318d2324d63c8142ea0fec4117_5432	0d1e706f8bbc9df4d9cda0585bf3d562_5503	MYY_02735.p01	HMPREF1038_01391.p01	PCS8235_01087.p01	SP3UMMC_02907.p01	SP4UMMC_08439.p01	SP5UMMC_01304.p01	SP6UMMC_01422.p01	SP7UMMC_04866.p01	T308_04010.p01	SpnNT_00864.p01	2565ffd4b39fd5d44c596ac6590c2b23_4877	ERS445053_01369.p01	SPND219_01376.p01	SPND122_01346.p01
PCS8235_01089		integral membrane protein	63	63	1	1	804	1	497		617	650	622	f5fd87a7072d4094277c3aef7bd6d75e_5353	spr1263.p01	SPD_1237.p01	SP70585_1445.p01	SPJ_1305.p01	SPP_1425.p01	SPT_0868.p01	SPH_1537.p01	SPG_1347.p01	SPCG_1394.p01	6cb3161ba4f31665d83d62984811c22c_9097	SPAP_1437.p01	SP670_0891.p01	d117907a8ae2f3ed4a30062d3e7c72a3_3259	HMPREF0837_11141.p01	b4317501ea33f0e830ab76a044a1a1e4_4807	6f6d8eab9f2ef9ed5c05f289ab0b5caa_5520	5ee4b4bb39b1e6d2fa6f2ab67255bb7b_4563	084e3c838e08fbe52a0c3a95bee584f1_1425	d2f3e48fc6171be3c8a3d1367074c6a5_5523	42781b318d2324d63c8142ea0fec4117_5440	0d1e706f8bbc9df4d9cda0585bf3d562_5511	MYY_0884.p01	HMPREF1038_01393.p01	PCS8235_01089.p01	SP3UMMC_02897.p01	SP4UMMC_08429.p01	SP5UMMC_01314.p01	SP6UMMC_09410.p01	SP7UMMC_04856.p01	T308_04000.p01	SpnNT_00861.p01	2565ffd4b39fd5d44c596ac6590c2b23_4885	ERS445053_01367.p01	SPND219_01378.p01	SPND122_01348.p01
yvoA		GntR family transcriptional regulator	63	63	1	1	839	1	183		698	707	698	f5fd87a7072d4094277c3aef7bd6d75e_5502	spr1301.p01	SPD_1275.p01	SP70585_1486.p01	SPJ_1345.p01	SPP_1467.p01	SPT_0828.p01	SPH_1563.p01	SPG_1374.p01	SPCG_1434.p01	6cb3161ba4f31665d83d62984811c22c_9324	SPAP_1475.p01	SP670_0851.p01	d117907a8ae2f3ed4a30062d3e7c72a3_3120	HMPREF0837_11097.p01	b4317501ea33f0e830ab76a044a1a1e4_4943	6f6d8eab9f2ef9ed5c05f289ab0b5caa_5668	5ee4b4bb39b1e6d2fa6f2ab67255bb7b_4680	084e3c838e08fbe52a0c3a95bee584f1_1582	d2f3e48fc6171be3c8a3d1367074c6a5_5674	42781b318d2324d63c8142ea0fec4117_5591	0d1e706f8bbc9df4d9cda0585bf3d562_5661	MYY_0845.p01	HMPREF1038_01433.p01	PCS8235_01129.p01	SP3UMMC_09931.p01	SP4UMMC_04771.p01	SP5UMMC_07037.p01	SP6UMMC_02002.p01	SP7UMMC_06914.p01	T308_03805.p01	SpnNT_00822.p01	2565ffd4b39fd5d44c596ac6590c2b23_5045	ERS445053_01331.p01	SPND219_01406.p01	SPND122_01378.p01
cppA		CppA protein	63	63	1	1	842	1	186		725	740	725	f5fd87a7072d4094277c3aef7bd6d75e_5514	spr1304.p01	SPD_1278.p01	SP70585_1489.p01	SPJ_1348.p01	SPP_1470.p01	SPT_0825.p01	SPH_1566.p01	SPG_1377.p01	SPCG_1437.p01	6cb3161ba4f31665d83d62984811c22c_9352	SPAP_1478.p01	SP670_0848.p01	d117907a8ae2f3ed4a30062d3e7c72a3_3108	HMPREF0837_11094.p01	b4317501ea33f0e830ab76a044a1a1e4_4954	6f6d8eab9f2ef9ed5c05f289ab0b5caa_5680	5ee4b4bb39b1e6d2fa6f2ab67255bb7b_4692	084e3c838e08fbe52a0c3a95bee584f1_1596	d2f3e48fc6171be3c8a3d1367074c6a5_5686	42781b318d2324d63c8142ea0fec4117_5602	0d1e706f8bbc9df4d9cda0585bf3d562_5673	MYY_0842.p01	HMPREF1038_01436.p01	PCS8235_01132.p01	SP3UMMC_09916.p01	SP4UMMC_04786.p01	SP5UMMC_07052.p01	SP6UMMC_02017.p01	SP7UMMC_06899.p01	T308_03790.p01	SpnNT_00819.p01	2565ffd4b39fd5d44c596ac6590c2b23_5057	ERS445053_01328.p01	SPND219_01409.p01	SPND122_01381.p01
aapA		hypothetical protein	63	63	1	1	850	1	194		182	236	226	f5fd87a7072d4094277c3aef7bd6d75e_5554	spr1313.p01	SPD_1288.p01	SP70585_1500.p01	SPJ_1358.p01	SPP_1479.p01	SPT_0816.p01	SPH_1575.p01	SPG_1385.p01	SPCG_1446.p01	6cb3161ba4f31665d83d62984811c22c_9390	SPAP_1487.p01	SP670_0837.p01	d117907a8ae2f3ed4a30062d3e7c72a3_3078	HMPREF0837_11085.p01	b4317501ea33f0e830ab76a044a1a1e4_4987	6f6d8eab9f2ef9ed5c05f289ab0b5caa_5710	5ee4b4bb39b1e6d2fa6f2ab67255bb7b_4719	084e3c838e08fbe52a0c3a95bee584f1_1626	d2f3e48fc6171be3c8a3d1367074c6a5_5716	42781b318d2324d63c8142ea0fec4117_5632	0d1e706f8bbc9df4d9cda0585bf3d562_5703	MYY_0833.p01	HMPREF1038_01445.p01	PCS8235_01141.p01	SP3UMMC_09871.p01	SP4UMMC_04821.p01	SP5UMMC_07097.p01	SP6UMMC_02062.p01	SP7UMMC_10211.p01	T308_03755.p01	SpnNT_00810.p01	2565ffd4b39fd5d44c596ac6590c2b23_5092	ERS445053_01320.p01	SPND219_01419.p01	SPND122_01389.p01
yugI		RNA-binding protein	63	63	1	1	1311	1	267		359	386	362	f5fd87a7072d4094277c3aef7bd6d75e_5845	spr1392.p01	SPD_1366.p01	SP70585_1576.p01	SPJ_1441.p01	SPP_1560.p01	SPT_1475.p01	SPH_1651.p01	SPG_1463.p01	SPCG_1523.p01	6cb3161ba4f31665d83d62984811c22c_9866	SPAP_1559.p01	SP670_1620.p01	d117907a8ae2f3ed4a30062d3e7c72a3_2807	HMPREF0837_11771.p01	b4317501ea33f0e830ab76a044a1a1e4_5272	6f6d8eab9f2ef9ed5c05f289ab0b5caa_6004	5ee4b4bb39b1e6d2fa6f2ab67255bb7b_4982	084e3c838e08fbe52a0c3a95bee584f1_1921	d2f3e48fc6171be3c8a3d1367074c6a5_6008	42781b318d2324d63c8142ea0fec4117_5922	0d1e706f8bbc9df4d9cda0585bf3d562_5996	MYY_1467.p01	HMPREF1038_01522.p01	PCS8235_01218.p01	SP3UMMC_04889.p01	SP4UMMC_04611.p01	SP5UMMC_08968.p01	SP6UMMC_09285.p01	SP7UMMC_00010.p01	T308_06985.p01	SpnNT_01543.p01	2565ffd4b39fd5d44c596ac6590c2b23_5375	ERS445053_01247.p01	SPND219_01494.p01	SPND122_01462.p01
rpsF		30S ribosomal protein S6	63	63	1	1	1307	1	263		269	290	289	f5fd87a7072d4094277c3aef7bd6d75e_5861	spr1396.p01	SPD_1370.p01	SP70585_1580.p01	SPJ_1445.p01	SPP_1564.p01	SPT_1479.p01	SPH_1655.p01	SPG_1467.p01	SPCG_1527.p01	6cb3161ba4f31665d83d62984811c22c_9890	SPAP_1563.p01	SP670_1624.p01	d117907a8ae2f3ed4a30062d3e7c72a3_2792	HMPREF0837_11775.p01	b4317501ea33f0e830ab76a044a1a1e4_5287	6f6d8eab9f2ef9ed5c05f289ab0b5caa_6020	5ee4b4bb39b1e6d2fa6f2ab67255bb7b_4998	084e3c838e08fbe52a0c3a95bee584f1_1937	d2f3e48fc6171be3c8a3d1367074c6a5_6023	42781b318d2324d63c8142ea0fec4117_5938	0d1e706f8bbc9df4d9cda0585bf3d562_6012	MYY_1471.p01	HMPREF1038_01527.p01	PCS8235_01222.p01	SP3UMMC_04909.p01	SP4UMMC_07023.p01	SP5UMMC_08948.p01	SP6UMMC_05967.p01	SP7UMMC_01927.p01	T308_07005.p01	SpnNT_01550.p01	2565ffd4b39fd5d44c596ac6590c2b23_5391	ERS445053_01243.p01	SPND219_01498.p01	SPND122_01466.p01
yaaA		hypothetical protein	63	63	1	1	1299	1	255		728	728	728	f5fd87a7072d4094277c3aef7bd6d75e_5882	spr1405.p01	SPD_1378.p01	SP70585_1589.p01	SPJ_1454.p01	SPP_1571.p01	SPT_1488.p01	SPH_1662.p01	SPG_1474.p01	SPCG_1533.p01	6cb3161ba4f31665d83d62984811c22c_9952	SPAP_1569.p01	SP670_1632.p01	d117907a8ae2f3ed4a30062d3e7c72a3_2765	HMPREF0837_11784.p01	b4317501ea33f0e830ab76a044a1a1e4_5315	6f6d8eab9f2ef9ed5c05f289ab0b5caa_6053	5ee4b4bb39b1e6d2fa6f2ab67255bb7b_5029	084e3c838e08fbe52a0c3a95bee584f1_1971	d2f3e48fc6171be3c8a3d1367074c6a5_6056	42781b318d2324d63c8142ea0fec4117_5972	0d1e706f8bbc9df4d9cda0585bf3d562_6046	MYY_1481.p01	HMPREF1038_01533.p01	PCS8235_01228.p01	SP3UMMC_04939.p01	SP4UMMC_06993.p01	SP5UMMC_08918.p01	SP6UMMC_05997.p01	SP7UMMC_01897.p01	T308_07045.p01	SpnNT_01556.p01	2565ffd4b39fd5d44c596ac6590c2b23_5423	ERS445053_01237.p01	SPND219_01505.p01	SPND122_01474.p01
fieF		cation efflux family protein	63	63	1	1	1293	1	249		1103	1184	1182	f5fd87a7072d4094277c3aef7bd6d75e_5902	spr1411.p01	SPD_1384.p01	SP70585_1595.p01	SPJ_1460.p01	SPP_1577.p01	SPT_1494.p01	SPH_1668.p01	SPG_1480.p01	SPCG_1539.p01	6cb3161ba4f31665d83d62984811c22c_10001	SPAP_1575.p01	SP670_1638.p01	d117907a8ae2f3ed4a30062d3e7c72a3_2741	HMPREF0837_11790.p01	b4317501ea33f0e830ab76a044a1a1e4_5339	6f6d8eab9f2ef9ed5c05f289ab0b5caa_6078	5ee4b4bb39b1e6d2fa6f2ab67255bb7b_5049	084e3c838e08fbe52a0c3a95bee584f1_1996	d2f3e48fc6171be3c8a3d1367074c6a5_6081	42781b318d2324d63c8142ea0fec4117_5996	0d1e706f8bbc9df4d9cda0585bf3d562_6071	MYY_1487.p01	HMPREF1038_01539.p01	PCS8235_01234.p01	SP3UMMC_04969.p01	SP4UMMC_06963.p01	SP5UMMC_08888.p01	SP6UMMC_06027.p01	SP7UMMC_01867.p01	T308_07075.p01	SpnNT_01562.p01	2565ffd4b39fd5d44c596ac6590c2b23_5447	ERS445053_01230.p01	SPND219_01513.p01	SPND122_01481.p01
ettA_2		ABC transporter ATP-binding protein	63	63	1	1	1292	1	248		701	1871	1852	f5fd87a7072d4094277c3aef7bd6d75e_5906	spr1412.p01	SPD_1385.p01	SP70585_1596.p01	SPJ_1461.p01	SPP_1578.p01	SPT_1495.p01	SPH_1669.p01	SPG_1481.p01	SPCG_1540.p01	6cb3161ba4f31665d83d62984811c22c_10009	SPAP_1576.p01	SP670_1640.p01	d117907a8ae2f3ed4a30062d3e7c72a3_2737	HMPREF0837_11791.p01	b4317501ea33f0e830ab76a044a1a1e4_5343	6f6d8eab9f2ef9ed5c05f289ab0b5caa_6082	5ee4b4bb39b1e6d2fa6f2ab67255bb7b_5053	084e3c838e08fbe52a0c3a95bee584f1_2000	d2f3e48fc6171be3c8a3d1367074c6a5_6085	42781b318d2324d63c8142ea0fec4117_6000	0d1e706f8bbc9df4d9cda0585bf3d562_6075	MYY_1488.p01	HMPREF1038_01540.p01	PCS8235_01235.p01	SP3UMMC_04974.p01	SP4UMMC_06958.p01	SP5UMMC_08883.p01	SP6UMMC_06032.p01	SP7UMMC_01862.p01	T308_07080.p01	SpnNT_01563.p01	2565ffd4b39fd5d44c596ac6590c2b23_5451	ERS445053_01229.p01	SPND219_01514.p01	SPND122_01482.p01
apt		adenine phosphoribosyltransferase	63	63	1	1	1270	1	226		512	539	513	f5fd87a7072d4094277c3aef7bd6d75e_6002	spr1435.p01	SPD_1407.p01	SP70585_1618.p01	SPJ_1483.p01	SPP_1600.p01	SPT_1517.p01	SPH_1691.p01	SPG_1503.p01	SPCG_1563.p01	6cb3161ba4f31665d83d62984811c22c_10398	SPAP_1599.p01	SP670_1662.p01	d117907a8ae2f3ed4a30062d3e7c72a3_2651	HMPREF0837_11813.p01	b4317501ea33f0e830ab76a044a1a1e4_5428	6f6d8eab9f2ef9ed5c05f289ab0b5caa_6173	5ee4b4bb39b1e6d2fa6f2ab67255bb7b_5137	084e3c838e08fbe52a0c3a95bee584f1_2092	d2f3e48fc6171be3c8a3d1367074c6a5_6179	42781b318d2324d63c8142ea0fec4117_6093	0d1e706f8bbc9df4d9cda0585bf3d562_6167	MYY_1510.p01	HMPREF1038_01562.p01	PCS8235_01257.p01	SP3UMMC_05089.p01	SP4UMMC_06528.p01	SP5UMMC_08768.p01	SP6UMMC_06457.p01	SP7UMMC_08336.p01	T308_07190.p01	SpnNT_01653.p01	2565ffd4b39fd5d44c596ac6590c2b23_5542	ERS445053_01207.p01	SPND219_01600.p01	SPND122_01502.p01
BUM80_05640		NIF3 (NGG1p interacting factor 3) family protein	63	63	1	1	1376	1	419		797	797	797	f5fd87a7072d4094277c3aef7bd6d75e_6126	spr1462.p01	SPD_1434.p01	SP70585_1650.p01	SPJ_1516.p01	SPP_1631.p01	SPT_1550.p01	SPH_1723.p01	SPG_1533.p01	SPCG_1591.p01	6cb3161ba4f31665d83d62984811c22c_10608	SPAP_1630.p01	SP670_1694.p01	d117907a8ae2f3ed4a30062d3e7c72a3_2540	HMPREF0837_11846.p01	b4317501ea33f0e830ab76a044a1a1e4_5530	6f6d8eab9f2ef9ed5c05f289ab0b5caa_6301	5ee4b4bb39b1e6d2fa6f2ab67255bb7b_5241	084e3c838e08fbe52a0c3a95bee584f1_2220	d2f3e48fc6171be3c8a3d1367074c6a5_6308	42781b318d2324d63c8142ea0fec4117_6219	0d1e706f8bbc9df4d9cda0585bf3d562_6294	MYY_1540.p01	HMPREF1038_01595.p01	PCS8235_01289.p01	SP3UMMC_05234.p01	SP4UMMC_06398.p01	SP5UMMC_02947.p01	SP6UMMC_08863.p01	SP7UMMC_06304.p01	T308_07325.p01	SpnNT_01679.p01	2565ffd4b39fd5d44c596ac6590c2b23_5663	ERS445053_01181.p01	SPND219_01629.p01	SPND122_01529.p01
plsC		1-acyl-sn-glycerol-3-phosphate acyltransferase	63	63	1	1	1379	1	416		749	794	751	f5fd87a7072d4094277c3aef7bd6d75e_6180	spr1465.p01	SPD_1437.p01	SP70585_1665.p01	SPJ_1519.p01	SPP_1645.p01	SPT_1563.p01	SPH_1737.p01	SPG_1536.p01	SPCG_1599.p01	6cb3161ba4f31665d83d62984811c22c_10637	SPAP_1633.p01	SP670_1708.p01	d117907a8ae2f3ed4a30062d3e7c72a3_2517	HMPREF0837_11862.p01	b4317501ea33f0e830ab76a044a1a1e4_5557	6f6d8eab9f2ef9ed5c05f289ab0b5caa_6354	5ee4b4bb39b1e6d2fa6f2ab67255bb7b_5252	084e3c838e08fbe52a0c3a95bee584f1_2274	d2f3e48fc6171be3c8a3d1367074c6a5_6361	42781b318d2324d63c8142ea0fec4117_6273	0d1e706f8bbc9df4d9cda0585bf3d562_6349	MYY_1553.p01	HMPREF1038_01610.p01	PCS8235_01292.p01	SP3UMMC_05249.p01	SP4UMMC_06363.p01	SP5UMMC_02962.p01	SP6UMMC_08848.p01	SP7UMMC_06349.p01	T308_07390.p01	SpnNT_01682.p01	2565ffd4b39fd5d44c596ac6590c2b23_5714	ERS445053_01178.p01	SPND219_01646.p01	SPND122_01545.p01
graR		DNA-binding response regulator	63	63	1	1	1387	1	408		677	767	681	f5fd87a7072d4094277c3aef7bd6d75e_6216	spr1474.p01	SPD_1446.p01	SP70585_1674.p01	SPJ_1526.p01	SPP_1652.p01	SPT_1572.p01	SPH_1744.p01	SPG_1544.p01	SPCG_1608.p01	6cb3161ba4f31665d83d62984811c22c_10692	SPAP_1641.p01	SP670_1718.p01	d117907a8ae2f3ed4a30062d3e7c72a3_2488	HMPREF0837_11873.p01	b4317501ea33f0e830ab76a044a1a1e4_5592	6f6d8eab9f2ef9ed5c05f289ab0b5caa_6388	5ee4b4bb39b1e6d2fa6f2ab67255bb7b_5281	084e3c838e08fbe52a0c3a95bee584f1_2310	d2f3e48fc6171be3c8a3d1367074c6a5_6395	42781b318d2324d63c8142ea0fec4117_6307	0d1e706f8bbc9df4d9cda0585bf3d562_6382	MYY_1561.p01	HMPREF1038_01617.p01	PCS8235_01301.p01	SP3UMMC_05289.p01	SP4UMMC_06318.p01	SP5UMMC_03002.p01	SP6UMMC_08803.p01	SP7UMMC_06384.p01	T308_07425.p01	SpnNT_01691.p01	2565ffd4b39fd5d44c596ac6590c2b23_5746	ERS445053_01169.p01	SPND219_01656.p01	SPND122_01555.p01
ywnA		putative transcriptional regulator protein	63	63	1	1	1390	1	405		437	488	437	f5fd87a7072d4094277c3aef7bd6d75e_6227	spr1477.p01	SPD_1448.p01	SP70585_1677.p01	SPJ_1529.p01	SPP_1655.p01	SPT_1575.p01	SPH_1747.p01	SPG_1547.p01	SPCG_1610.p01	6cb3161ba4f31665d83d62984811c22c_10702	SPAP_1644.p01	SP670_1721.p01	d117907a8ae2f3ed4a30062d3e7c72a3_2480	HMPREF0837_11876.p01	b4317501ea33f0e830ab76a044a1a1e4_5604	6f6d8eab9f2ef9ed5c05f289ab0b5caa_6396	5ee4b4bb39b1e6d2fa6f2ab67255bb7b_5289	084e3c838e08fbe52a0c3a95bee584f1_2318	d2f3e48fc6171be3c8a3d1367074c6a5_6403	42781b318d2324d63c8142ea0fec4117_6314	0d1e706f8bbc9df4d9cda0585bf3d562_6390	MYY_1563.p01	HMPREF1038_01620.p01	PCS8235_01304.p01	SP3UMMC_05304.p01	SP4UMMC_06303.p01	SP5UMMC_03017.p01	SP6UMMC_08788.p01	SP7UMMC_06399.p01	T308_07440.p01	SpnNT_01694.p01	2565ffd4b39fd5d44c596ac6590c2b23_5758	ERS445053_01166.p01	SPND219_01659.p01	SPND122_01558.p01
acpS		4'-phosphopantetheinyl transferase	63	63	1	1	1448	1	347		362	461	366	f5fd87a7072d4094277c3aef7bd6d75e_6470	spr1541.p01	SPD_1509.p01	SP70585_1738.p01	SPJ_1592.p01	SPP_1715.p01	SPT_1637.p01	SPH_1803.p01	SPG_1605.p01	SPCG_1671.p01	6cb3161ba4f31665d83d62984811c22c_11151	SPAP_1706.p01	SP670_1790.p01	d117907a8ae2f3ed4a30062d3e7c72a3_2265	HMPREF0837_11941.p01	b4317501ea33f0e830ab76a044a1a1e4_5837	6f6d8eab9f2ef9ed5c05f289ab0b5caa_6661	5ee4b4bb39b1e6d2fa6f2ab67255bb7b_5508	084e3c838e08fbe52a0c3a95bee584f1_2583	d2f3e48fc6171be3c8a3d1367074c6a5_6667	42781b318d2324d63c8142ea0fec4117_6582	0d1e706f8bbc9df4d9cda0585bf3d562_6659	MYY_1621.p01	HMPREF1038_01679.p01	PCS8235_01364.p01	SP3UMMC_06994.p01	SP4UMMC_04001.p01	SP5UMMC_00679.p01	SP6UMMC_02862.p01	SP7UMMC_06554.p01	T308_07750.p01	SpnNT_01757.p01	2565ffd4b39fd5d44c596ac6590c2b23_5975	ERS445053_01109.p01	SPND219_01725.p01	SPND122_01623.p01
rsfS		putative iojap protein	63	63	1	1	1593	1	1155		350	353	352	f5fd87a7072d4094277c3aef7bd6d75e_6644	spr1589.p01	SPD_1554.p01	SP70585_1783.p01	SPJ_1640.p01	SPP_1761.p01	SPT_1682.p01	SPH_1853.p01	SPG_1649.p01	SPCG_1718.p01	6cb3161ba4f31665d83d62984811c22c_11489	SPAP_1750.p01	SP670_1837.p01	d117907a8ae2f3ed4a30062d3e7c72a3_2100	HMPREF0837_11987.p01	b4317501ea33f0e830ab76a044a1a1e4_6019	6f6d8eab9f2ef9ed5c05f289ab0b5caa_6844	5ee4b4bb39b1e6d2fa6f2ab67255bb7b_5668	084e3c838e08fbe52a0c3a95bee584f1_2765	d2f3e48fc6171be3c8a3d1367074c6a5_6849	42781b318d2324d63c8142ea0fec4117_6765	0d1e706f8bbc9df4d9cda0585bf3d562_6842	MYY_1663.p01	HMPREF1038_01722.p01	PCS8235_01408.p01	SP3UMMC_06774.p01	SP4UMMC_04256.p01	SP5UMMC_00899.p01	SP6UMMC_02607.p01	SP7UMMC_09527.p01	T308_07965.p01	SpnNT_01806.p01	2565ffd4b39fd5d44c596ac6590c2b23_6155	ERS445053_01065.p01	SPND219_01782.p01	SPND122_01674.p01
nadD		putative nicotinate-nucleotide adenylyltransferase	63	63	1	1	1590	1	1158		629	629	629	f5fd87a7072d4094277c3aef7bd6d75e_6656	spr1592.p01	SPD_1557.p01	SP70585_1786.p01	SPJ_1643.p01	SPP_1764.p01	SPT_1685.p01	SPH_1856.p01	SPG_1652.p01	SPCG_1721.p01	6cb3161ba4f31665d83d62984811c22c_11504	SPAP_1753.p01	SP670_1840.p01	d117907a8ae2f3ed4a30062d3e7c72a3_2089	HMPREF0837_11990.p01	b4317501ea33f0e830ab76a044a1a1e4_6030	6f6d8eab9f2ef9ed5c05f289ab0b5caa_6856	5ee4b4bb39b1e6d2fa6f2ab67255bb7b_5680	084e3c838e08fbe52a0c3a95bee584f1_2777	d2f3e48fc6171be3c8a3d1367074c6a5_6861	42781b318d2324d63c8142ea0fec4117_6777	0d1e706f8bbc9df4d9cda0585bf3d562_6854	MYY_1666.p01	HMPREF1038_01725.p01	PCS8235_01411.p01	SP3UMMC_06759.p01	SP4UMMC_04271.p01	SP5UMMC_00904.p01	SP6UMMC_02597.p01	SP7UMMC_09517.p01	T308_07980.p01	SpnNT_01808.p01	2565ffd4b39fd5d44c596ac6590c2b23_6166	ERS445053_01062.p01	SPND219_01785.p01	SPND122_01677.p01
rpsP_2		hypothetical protein	63	63	1	1	1581	1	1167		221	302	230	f5fd87a7072d4094277c3aef7bd6d75e_6759	spr1601.p01	SPD_1566.p01	SP70585_1820.p01	SPJ_1672.p01	SPP_1774.p01	SPT_1695.p01	SPH_1890.p01	SPG_1662.p01	SPCG_1753.p01	6cb3161ba4f31665d83d62984811c22c_11702	SPAP_1763.p01	SP670_1849.p01	d117907a8ae2f3ed4a30062d3e7c72a3_2050	HMPREF0837_12000.p01	b4317501ea33f0e830ab76a044a1a1e4_6121	6f6d8eab9f2ef9ed5c05f289ab0b5caa_6894	5ee4b4bb39b1e6d2fa6f2ab67255bb7b_5789	084e3c838e08fbe52a0c3a95bee584f1_2817	d2f3e48fc6171be3c8a3d1367074c6a5_6901	42781b318d2324d63c8142ea0fec4117_6816	0d1e706f8bbc9df4d9cda0585bf3d562_6893	MYY_1676.p01	HMPREF1038_01735.p01	PCS8235_01421.p01	SP3UMMC_06709.p01	SP4UMMC_04331.p01	SP5UMMC_00954.p01	SP6UMMC_02552.p01	SP7UMMC_09472.p01	T308_08025.p01	SpnNT_01817.p01	2565ffd4b39fd5d44c596ac6590c2b23_6211	ERS445053_01029.p01	SPND219_01797.p01	SPND122_01689.p01
malK_2		spermidine/putrescine import ATP-binding protein PotA	63	63	1	1	1538	1	1210		1010	1040	1011	f5fd87a7072d4094277c3aef7bd6d75e_6961	spr1644.p01	SPD_1608.p01	SP70585_1885.p01	SPJ_1731.p01	SPP_1830.p01	SPT_1745.p01	SPH_1945.p01	SPG_1717.p01	SPCG_1807.p01	6cb3161ba4f31665d83d62984811c22c_12100	SPAP_1821.p01	SP670_1899.p01	d117907a8ae2f3ed4a30062d3e7c72a3_1780	HMPREF0837_12050.p01	b4317501ea33f0e830ab76a044a1a1e4_6342	6f6d8eab9f2ef9ed5c05f289ab0b5caa_7163	5ee4b4bb39b1e6d2fa6f2ab67255bb7b_5987	084e3c838e08fbe52a0c3a95bee584f1_3013	d2f3e48fc6171be3c8a3d1367074c6a5_7170	42781b318d2324d63c8142ea0fec4117_7083	0d1e706f8bbc9df4d9cda0585bf3d562_7162	MYY_1724.p01	HMPREF1038_01798.p01	PCS8235_01482.p01	SP3UMMC_07682.p01	SP4UMMC_05591.p01	SP5UMMC_06545.p01	SP6UMMC_08198.p01	SP7UMMC_01957.p01	T308_08280.p01	SpnNT_01864.p01	2565ffd4b39fd5d44c596ac6590c2b23_6391	ERS445053_00965.p01	SPND219_01864.p01	SPND122_01755.p01
xpt		xanthine phosphoribosyltransferase	63	63	1	1	1521	1	1227		581	581	581	f5fd87a7072d4094277c3aef7bd6d75e_7045	spr1662.p01	SPD_1628.p01	SP70585_1901.p01	SPJ_1752.p01	SPP_1846.p01	SPT_1764.p01	SPH_1962.p01	SPG_1731.p01	SPCG_1821.p01	6cb3161ba4f31665d83d62984811c22c_12229	SPAP_1842.p01	SP670_1921.p01	d117907a8ae2f3ed4a30062d3e7c72a3_1715	HMPREF0837_12070.p01	b4317501ea33f0e830ab76a044a1a1e4_6404	6f6d8eab9f2ef9ed5c05f289ab0b5caa_7244	5ee4b4bb39b1e6d2fa6f2ab67255bb7b_6043	084e3c838e08fbe52a0c3a95bee584f1_3098	d2f3e48fc6171be3c8a3d1367074c6a5_7254	42781b318d2324d63c8142ea0fec4117_7166	0d1e706f8bbc9df4d9cda0585bf3d562_7246	MYY_1742.p01	HMPREF1038_01815.p01	PCS8235_01498.p01	SP3UMMC_07592.p01	SP4UMMC_05681.p01	SP5UMMC_03942.p01	SP6UMMC_07673.p01	SP7UMMC_02072.p01	T308_08370.p01	SpnNT_01879.p01	2565ffd4b39fd5d44c596ac6590c2b23_6466	ERS445053_00949.p01	SPND219_01886.p01	SPND122_01776.p01
galR		LacI family transcriptional regulator	63	63	1	1	1628	1	1234		1007	1013	1007	f5fd87a7072d4094277c3aef7bd6d75e_7073	spr1669.p01	SPD_1635.p01	SP70585_1909.p01	SPJ_1759.p01	SPP_1854.p01	SPT_1771.p01	SPH_1970.p01	SPG_1739.p01	SPCG_1828.p01	6cb3161ba4f31665d83d62984811c22c_12287	SPAP_1850.p01	SP670_1929.p01	d117907a8ae2f3ed4a30062d3e7c72a3_1688	HMPREF0837_12077.p01	b4317501ea33f0e830ab76a044a1a1e4_6431	6f6d8eab9f2ef9ed5c05f289ab0b5caa_7272	5ee4b4bb39b1e6d2fa6f2ab67255bb7b_6075	084e3c838e08fbe52a0c3a95bee584f1_3125	d2f3e48fc6171be3c8a3d1367074c6a5_7283	42781b318d2324d63c8142ea0fec4117_7193	0d1e706f8bbc9df4d9cda0585bf3d562_7274	MYY_1749.p01	HMPREF1038_01823.p01	PCS8235_01506.p01	SP3UMMC_07552.p01	SP4UMMC_05716.p01	SP5UMMC_03982.p01	SP6UMMC_07713.p01	SP7UMMC_02107.p01	T308_08405.p01	SpnNT_01887.p01	2565ffd4b39fd5d44c596ac6590c2b23_6494	ERS445053_00941.p01	SPND219_01894.p01	SPND122_01784.p01
kstR2		TetR family transcriptional regulator	63	63	1	1	1632	1	1238		536	536	536	f5fd87a7072d4094277c3aef7bd6d75e_7089	spr1673.p01	SPD_1639.p01	SP70585_1913.p01	SPJ_1763.p01	SPP_1858.p01	SPT_1775.p01	SPH_1974.p01	SPG_1744.p01	SPCG_1832.p01	6cb3161ba4f31665d83d62984811c22c_12315	SPAP_1854.p01	SP670_1933.p01	d117907a8ae2f3ed4a30062d3e7c72a3_1674	HMPREF0837_12081.p01	b4317501ea33f0e830ab76a044a1a1e4_6446	6f6d8eab9f2ef9ed5c05f289ab0b5caa_7288	5ee4b4bb39b1e6d2fa6f2ab67255bb7b_6091	084e3c838e08fbe52a0c3a95bee584f1_3141	d2f3e48fc6171be3c8a3d1367074c6a5_7299	42781b318d2324d63c8142ea0fec4117_7208	0d1e706f8bbc9df4d9cda0585bf3d562_7289	MYY_1753.p01	HMPREF1038_01827.p01	PCS8235_01511.p01	SP3UMMC_07532.p01	SP4UMMC_05736.p01	SP5UMMC_04002.p01	SP6UMMC_07733.p01	SP7UMMC_02127.p01	T308_08425.p01	SpnNT_01891.p01	2565ffd4b39fd5d44c596ac6590c2b23_6510	ERS445053_00937.p01	SPND219_01898.p01	SPND122_01788.p01
KK0381_12850		hypothetical protein	63	63	1	1	1650	1	1351		710	764	761	f5fd87a7072d4094277c3aef7bd6d75e_7105	spr1679.p01	SPD_1644.p01	SP70585_1918.p01	SPJ_1768.p01	SPP_1863.p01	SPT_1780.p01	SPH_1979.p01	SPG_1748.p01	SPCG_1836.p01	6cb3161ba4f31665d83d62984811c22c_12352	SPAP_1858.p01	SP670_1937.p01	d117907a8ae2f3ed4a30062d3e7c72a3_1658	HMPREF0837_12085.p01	b4317501ea33f0e830ab76a044a1a1e4_6461	6f6d8eab9f2ef9ed5c05f289ab0b5caa_7305	5ee4b4bb39b1e6d2fa6f2ab67255bb7b_6107	084e3c838e08fbe52a0c3a95bee584f1_3157	d2f3e48fc6171be3c8a3d1367074c6a5_7314	42781b318d2324d63c8142ea0fec4117_7225	0d1e706f8bbc9df4d9cda0585bf3d562_7306	MYY_1758.p01	HMPREF1038_01831.p01	PCS8235_01515.p01	SP3UMMC_07512.p01	SP4UMMC_05756.p01	SP5UMMC_04022.p01	SP6UMMC_07753.p01	SP7UMMC_02147.p01	T308_08445.p01	SpnNT_01895.p01	2565ffd4b39fd5d44c596ac6590c2b23_6530	ERS445053_00933.p01	SPND219_01903.p01	SPND122_01792.p01
pepA		glutamyl aminopeptidase	63	63	1	1	1647	1	1348		566	1064	1056	f5fd87a7072d4094277c3aef7bd6d75e_7117	spr1682.p01	SPD_1647.p01	SP70585_1921.p01	SPJ_1771.p01	SPP_1866.p01	SPT_1783.p01	SPH_1982.p01	SPG_1751.p01	SPCG_1839.p01	6cb3161ba4f31665d83d62984811c22c_12369	SPAP_1861.p01	SP670_1940.p01	d117907a8ae2f3ed4a30062d3e7c72a3_1646	HMPREF0837_12089.p01	b4317501ea33f0e830ab76a044a1a1e4_6472	6f6d8eab9f2ef9ed5c05f289ab0b5caa_7320	5ee4b4bb39b1e6d2fa6f2ab67255bb7b_6119	084e3c838e08fbe52a0c3a95bee584f1_3171	d2f3e48fc6171be3c8a3d1367074c6a5_7327	42781b318d2324d63c8142ea0fec4117_7240	0d1e706f8bbc9df4d9cda0585bf3d562_7321	MYY_1761.p01	HMPREF1038_01834.p01	PCS8235_01518.p01	SP3UMMC_07497.p01	SP4UMMC_05771.p01	SP5UMMC_04037.p01	SP6UMMC_07768.p01	SP7UMMC_02162.p01	T308_08460.p01	SpnNT_01898.p01	2565ffd4b39fd5d44c596ac6590c2b23_6541	ERS445053_00930.p01	SPND219_01907.p01	SPND122_01796.p01
xerD		tyrosine recombinase	63	63	1	1	1637	1	1338		734	740	737	f5fd87a7072d4094277c3aef7bd6d75e_7164	spr1692.p01	SPD_1657.p01	SP70585_1932.p01	SPJ_1782.p01	SPP_1877.p01	SPT_1794.p01	SPH_1993.p01	SPG_1762.p01	SPCG_1850.p01	6cb3161ba4f31665d83d62984811c22c_12449	SPAP_1871.p01	SP670_1951.p01	d117907a8ae2f3ed4a30062d3e7c72a3_1606	HMPREF0837_12102.p01	b4317501ea33f0e830ab76a044a1a1e4_6515	6f6d8eab9f2ef9ed5c05f289ab0b5caa_7364	5ee4b4bb39b1e6d2fa6f2ab67255bb7b_6159	084e3c838e08fbe52a0c3a95bee584f1_3216	d2f3e48fc6171be3c8a3d1367074c6a5_7372	42781b318d2324d63c8142ea0fec4117_7283	0d1e706f8bbc9df4d9cda0585bf3d562_7366	MYY_1771.p01	HMPREF1038_01844.p01	PCS8235_01528.p01	SP3UMMC_07442.p01	SP4UMMC_10356.p01	SP5UMMC_04092.p01	SP6UMMC_07823.p01	SP7UMMC_02217.p01	T308_08515.p01	SpnNT_01908.p01	2565ffd4b39fd5d44c596ac6590c2b23_6585	ERS445053_00920.p01	SPND219_01918.p01	SPND122_01807.p01
rdgB		non-canonical purine NTP pyrophosphatase, RdgB/HAM1 family protein	63	63	1	1	1634	1	1335		602	1010	966	f5fd87a7072d4094277c3aef7bd6d75e_7176	spr1695.p01	SPD_1660.p01	SP70585_1935.p01	SPJ_1785.p01	SPP_1880.p01	SPT_1797.p01	SPH_1996.p01	SPG_1765.p01	SPCG_1853.p01	6cb3161ba4f31665d83d62984811c22c_12465	SPAP_1874.p01	SP670_1954.p01	d117907a8ae2f3ed4a30062d3e7c72a3_1594	HMPREF0837_12105.p01	b4317501ea33f0e830ab76a044a1a1e4_6527	6f6d8eab9f2ef9ed5c05f289ab0b5caa_7375	5ee4b4bb39b1e6d2fa6f2ab67255bb7b_6170	084e3c838e08fbe52a0c3a95bee584f1_3228	d2f3e48fc6171be3c8a3d1367074c6a5_7384	42781b318d2324d63c8142ea0fec4117_7295	0d1e706f8bbc9df4d9cda0585bf3d562_7378	MYY_1774.p01	HMPREF1038_01847.p01	PCS8235_01531.p01	SP3UMMC_07427.p01	SP4UMMC_10341.p01	SP5UMMC_04107.p01	SP6UMMC_07838.p01	SP7UMMC_02232.p01	T308_08530.p01	SpnNT_01911.p01	2565ffd4b39fd5d44c596ac6590c2b23_6597	ERS445053_00917.p01	SPND219_01921.p01	SPND122_01810.p01
murI		glutamate racemase	63	63	1	1	637	1	1334		728	794	792	f5fd87a7072d4094277c3aef7bd6d75e_7180	spr1696.p01	SPD_1661.p01	SP70585_1936.p01	SPJ_1786.p01	SPP_1881.p01	SPT_1798.p01	SPH_1997.p01	SPG_1766.p01	SPCG_1854.p01	6cb3161ba4f31665d83d62984811c22c_12472	SPAP_1875.p01	SP670_1955.p01	d117907a8ae2f3ed4a30062d3e7c72a3_1590	HMPREF0837_12106.p01	b4317501ea33f0e830ab76a044a1a1e4_6531	6f6d8eab9f2ef9ed5c05f289ab0b5caa_7379	5ee4b4bb39b1e6d2fa6f2ab67255bb7b_6174	084e3c838e08fbe52a0c3a95bee584f1_3232	d2f3e48fc6171be3c8a3d1367074c6a5_7387	42781b318d2324d63c8142ea0fec4117_7299	0d1e706f8bbc9df4d9cda0585bf3d562_7382	MYY_1775.p01	HMPREF1038_01848.p01	PCS8235_01532.p01	SP3UMMC_07422.p01	SP4UMMC_10336.p01	SP5UMMC_04112.p01	SP6UMMC_07843.p01	SP7UMMC_02237.p01	T308_08535.p01	SpnNT_01912.p01	2565ffd4b39fd5d44c596ac6590c2b23_6601	ERS445053_00916.p01	SPND219_01922.p01	SPND122_01811.p01
msmR		Msm operon regulatory protein	63	63	1	1	654	1	1317		542	860	844	f5fd87a7072d4094277c3aef7bd6d75e_7248	spr1714.p01	SPD_1679.p01	SP70585_1957.p01	SPJ_1808.p01	SPP_1905.p01	SPT_1822.p01	SPH_2016.p01	SPG_1786.p01	SPCG_1873.p01	6cb3161ba4f31665d83d62984811c22c_12665	SPAP_1897.p01	SP670_1975.p01	d117907a8ae2f3ed4a30062d3e7c72a3_1508	HMPREF0837_12129.p01	b4317501ea33f0e830ab76a044a1a1e4_6609	6f6d8eab9f2ef9ed5c05f289ab0b5caa_7466	5ee4b4bb39b1e6d2fa6f2ab67255bb7b_6249	084e3c838e08fbe52a0c3a95bee584f1_3316	d2f3e48fc6171be3c8a3d1367074c6a5_7475	42781b318d2324d63c8142ea0fec4117_7388	0d1e706f8bbc9df4d9cda0585bf3d562_7470	MYY_1797.p01	HMPREF1038_01871.p01	PCS8235_02104.p01	SP3UMMC_07317.p01	SP4UMMC_03229.p01	SP5UMMC_04217.p01	SP6UMMC_09894.p01	SP7UMMC_02347.p01	T308_08645.p01	SpnNT_01929.p01	2565ffd4b39fd5d44c596ac6590c2b23_6693	ERS445053_00895.p01	SPND219_01941.p01	SPND122_01831.p01
ytpP		thioredoxin family protein	63	63	1	1	1733	1	1065		317	317	317	f5fd87a7072d4094277c3aef7bd6d75e_7348	spr1727.p01	SPD_1714.p01	SP70585_1992.p01	SPJ_1906.p01	SPP_1940.p01	SPT_1860.p01	SPH_2055.p01	SPG_1823.p01	SPCG_1886.p01	6cb3161ba4f31665d83d62984811c22c_12796	SPAP_1932.p01	SP670_1991.p01	d117907a8ae2f3ed4a30062d3e7c72a3_1192	HMPREF0837_12146.p01	b4317501ea33f0e830ab76a044a1a1e4_6656	6f6d8eab9f2ef9ed5c05f289ab0b5caa_7573	5ee4b4bb39b1e6d2fa6f2ab67255bb7b_6289	084e3c838e08fbe52a0c3a95bee584f1_3429	d2f3e48fc6171be3c8a3d1367074c6a5_7580	42781b318d2324d63c8142ea0fec4117_7494	0d1e706f8bbc9df4d9cda0585bf3d562_7577	MYY_1812.p01	HMPREF1038_01903.p01	PCS8235_02139.p01	SP3UMMC_09541.p01	SP4UMMC_10745.p01	SP5UMMC_09622.p01	SP6UMMC_10672.p01	SP7UMMC_10736.p01	T308_08825.p01	SpnNT_01966.p01	2565ffd4b39fd5d44c596ac6590c2b23_6777	ERS445053_00863.p01	SPND219_01956.p01	SPND122_01846.p01
ydiB		putative P-loop hydrolase	63	63	1	1	1762	1	1036		443	443	443	f5fd87a7072d4094277c3aef7bd6d75e_7475	spr1761.p01	SPD_1743.p01	SP70585_2023.p01	SPJ_1938.p01	SPP_1972.p01	SPT_1902.p01	SPH_2093.p01	SPG_1853.p01	SPCG_1917.p01	6cb3161ba4f31665d83d62984811c22c_12992	SPAP_1963.p01	SP670_2030.p01	d117907a8ae2f3ed4a30062d3e7c72a3_1124	HMPREF0837_12187.p01	b4317501ea33f0e830ab76a044a1a1e4_6772	6f6d8eab9f2ef9ed5c05f289ab0b5caa_7704	5ee4b4bb39b1e6d2fa6f2ab67255bb7b_6393	084e3c838e08fbe52a0c3a95bee584f1_3587	d2f3e48fc6171be3c8a3d1367074c6a5_7711	42781b318d2324d63c8142ea0fec4117_7624	0d1e706f8bbc9df4d9cda0585bf3d562_7708	MYY_1852.p01	HMPREF1038_01934.p01	PCS8235_02170.p01	SP3UMMC_01245.p01	SP4UMMC_00250.p01	SP5UMMC_00572.p01	SP6UMMC_08663.p01	SP7UMMC_04364.p01	T308_09010.p01	SpnNT_01998.p01	2565ffd4b39fd5d44c596ac6590c2b23_6896	ERS445053_00833.p01	SPND219_01988.p01	SPND122_01879.p01
cbf1		cmp-binding-factor 1	63	63	1	1	1795	1	1003		926	1004	944	f5fd87a7072d4094277c3aef7bd6d75e_7620	spr1794.p01	SPD_1777.p01	SP70585_2051.p01	SPJ_1972.p01	SPP_2000.p01	SPT_1959.p01	SPH_2121.p01	SPG_1881.p01	SPCG_1943.p01	6cb3161ba4f31665d83d62984811c22c_13233	SPAP_1990.p01	SP670_2057.p01	d117907a8ae2f3ed4a30062d3e7c72a3_1022	HMPREF0837_12248.p01	b4317501ea33f0e830ab76a044a1a1e4_6874	6f6d8eab9f2ef9ed5c05f289ab0b5caa_7819	5ee4b4bb39b1e6d2fa6f2ab67255bb7b_6491	084e3c838e08fbe52a0c3a95bee584f1_3702	d2f3e48fc6171be3c8a3d1367074c6a5_7822	42781b318d2324d63c8142ea0fec4117_7737	0d1e706f8bbc9df4d9cda0585bf3d562_7822	MYY_1901.p01	HMPREF1038_01961.p01	PCS8235_02199.p01	SP3UMMC_01105.p01	SP4UMMC_00135.p01	SP5UMMC_00437.p01	SP6UMMC_04247.p01	SP7UMMC_04469.p01	T308_09295.p01	SpnNT_02022.p01	2565ffd4b39fd5d44c596ac6590c2b23_7005	ERS445053_00804.p01	SPND219_02015.p01	SPND122_01909.p01
spr1811		Cof family protein	63	63	1	1	1812	1	986		1349	1418	1387	f5fd87a7072d4094277c3aef7bd6d75e_7688	spr1811.p01	SPD_1794.p01	SP70585_2069.p01	SPJ_1990.p01	SPP_2020.p01	SPT_1977.p01	SPH_2139.p01	SPG_1899.p01	SPCG_1962.p01	6cb3161ba4f31665d83d62984811c22c_13346	SPAP_2009.p01	SP670_2075.p01	d117907a8ae2f3ed4a30062d3e7c72a3_961	HMPREF0837_12265.p01	b4317501ea33f0e830ab76a044a1a1e4_6945	6f6d8eab9f2ef9ed5c05f289ab0b5caa_7890	5ee4b4bb39b1e6d2fa6f2ab67255bb7b_6561	084e3c838e08fbe52a0c3a95bee584f1_3771	d2f3e48fc6171be3c8a3d1367074c6a5_7895	42781b318d2324d63c8142ea0fec4117_7809	0d1e706f8bbc9df4d9cda0585bf3d562_7894	MYY_1918.p01	HMPREF1038_01982.p01	PCS8235_02218.p01	SP3UMMC_01015.p01	SP4UMMC_00045.p01	SP5UMMC_00347.p01	SP6UMMC_04157.p01	SP7UMMC_04554.p01	T308_09380.p01	SpnNT_02039.p01	2565ffd4b39fd5d44c596ac6590c2b23_7081	ERS445053_00784.p01	SPND219_02035.p01	SPND122_01928.p01
BMJ42_02072		hypothetical protein	63	63	1	1	1845	1	953		221	410	407	f5fd87a7072d4094277c3aef7bd6d75e_7837	spr1838.p01	SPD_1836.p01	SP70585_2113.p01	SPJ_2033.p01	SPP_2063.p01	SPT_2022.p01	SPH_2180.p01	SPG_1940.p01	SPCG_1992.p01	6cb3161ba4f31665d83d62984811c22c_13581	SPAP_2053.p01	SP670_2107.p01	d117907a8ae2f3ed4a30062d3e7c72a3_811	HMPREF0837_10022.p01	b4317501ea33f0e830ab76a044a1a1e4_7063	6f6d8eab9f2ef9ed5c05f289ab0b5caa_8045	5ee4b4bb39b1e6d2fa6f2ab67255bb7b_6659	084e3c838e08fbe52a0c3a95bee584f1_3930	d2f3e48fc6171be3c8a3d1367074c6a5_8054	42781b318d2324d63c8142ea0fec4117_7964	0d1e706f8bbc9df4d9cda0585bf3d562_8055	MYY_1947.p01	HMPREF1038_02022.p01	PCS8235_02073.p01	SP3UMMC_00745.p01	SP4UMMC_10061.p01	SP5UMMC_06113.p01	SP6UMMC_05107.p01	SP7UMMC_05621.p01	T308_09595.p01	SpnNT_02081.p01	2565ffd4b39fd5d44c596ac6590c2b23_7183	ERS445053_00746.p01	SPND219_02062.p01	SPND122_01956.p01
licR_2		transcriptional regulator, BglG family	63	63	1	1	1850	1	948		1610	1673	1669	f5fd87a7072d4094277c3aef7bd6d75e_7857	spr1843.p01	SPD_1841.p01	SP70585_2118.p01	SPJ_2038.p01	SPP_2068.p01	SPT_2027.p01	SPH_2185.p01	SPG_1945.p01	SPCG_1997.p01	6cb3161ba4f31665d83d62984811c22c_13614	SPAP_2058.p01	SP670_2112.p01	d117907a8ae2f3ed4a30062d3e7c72a3_792	HMPREF0837_10027.p01	b4317501ea33f0e830ab76a044a1a1e4_7089	6f6d8eab9f2ef9ed5c05f289ab0b5caa_8065	5ee4b4bb39b1e6d2fa6f2ab67255bb7b_6678	084e3c838e08fbe52a0c3a95bee584f1_3950	d2f3e48fc6171be3c8a3d1367074c6a5_8074	42781b318d2324d63c8142ea0fec4117_7984	0d1e706f8bbc9df4d9cda0585bf3d562_8075	MYY_1952.p01	HMPREF1038_02027.p01	PCS8235_02068.p01	SP3UMMC_00770.p01	SP4UMMC_10036.p01	SP5UMMC_06138.p01	SP6UMMC_05082.p01	SP7UMMC_05646.p01	T308_09620.p01	SpnNT_02086.p01	2565ffd4b39fd5d44c596ac6590c2b23_7200	ERS445053_00741.p01	SPND219_02067.p01	SPND122_01961.p01
ulaD		3-keto-L-gulonate-6-phosphate decarboxylase	63	63	1	1	1853	1	945		434	734	662	f5fd87a7072d4094277c3aef7bd6d75e_7869	spr1846.p01	SPD_1844.p01	SP70585_2121.p01	SPJ_2041.p01	SPP_2071.p01	SPT_2030.p01	SPH_2188.p01	SPG_1949.p01	SPCG_2001.p01	6cb3161ba4f31665d83d62984811c22c_13631	SPAP_2061.p01	SP670_2115.p01	d117907a8ae2f3ed4a30062d3e7c72a3_780	HMPREF0837_10031.p01	b4317501ea33f0e830ab76a044a1a1e4_7101	6f6d8eab9f2ef9ed5c05f289ab0b5caa_8077	5ee4b4bb39b1e6d2fa6f2ab67255bb7b_6692	084e3c838e08fbe52a0c3a95bee584f1_3962	d2f3e48fc6171be3c8a3d1367074c6a5_8086	42781b318d2324d63c8142ea0fec4117_7995	0d1e706f8bbc9df4d9cda0585bf3d562_8087	MYY_1955.p01	HMPREF1038_02030.p01	PCS8235_02065.p01	SP3UMMC_00785.p01	SP4UMMC_10021.p01	SP5UMMC_06153.p01	SP6UMMC_05067.p01	SP7UMMC_05661.p01	T308_09635.p01	SpnNT_02089.p01	2565ffd4b39fd5d44c596ac6590c2b23_7212	ERS445053_00738.p01	SPND219_02071.p01	SPND122_01964.p01
yheI_2		ABC transporter, ATP-binding/permease protein	63	63	1	1	1903	1	895		1469	1694	1690	f5fd87a7072d4094277c3aef7bd6d75e_8061	spr1887.p01	SPD_1902.p01	SP70585_2182.p01	SPJ_2097.p01	SPP_2130.p01	SPT_2086.p01	SPH_2263.p01	SPG_2014.p01	SPCG_2042.p01	6cb3161ba4f31665d83d62984811c22c_13948	SPAP_2121.p01	SP670_2216.p01	d117907a8ae2f3ed4a30062d3e7c72a3_543	HMPREF0837_10073.p01	b4317501ea33f0e830ab76a044a1a1e4_7251	6f6d8eab9f2ef9ed5c05f289ab0b5caa_8267	5ee4b4bb39b1e6d2fa6f2ab67255bb7b_6832	084e3c838e08fbe52a0c3a95bee584f1_4152	d2f3e48fc6171be3c8a3d1367074c6a5_8276	42781b318d2324d63c8142ea0fec4117_8187	0d1e706f8bbc9df4d9cda0585bf3d562_8276	MYY_1994.p01	HMPREF1038_02085.p01	PCS8235_02007.p01	SP3UMMC_10391.p01	SP4UMMC_00375.p01	SP5UMMC_02427.p01	SP6UMMC_10422.p01	SP7UMMC_09152.p01	T308_09920.p01	SpnNT_02159.p01	2565ffd4b39fd5d44c596ac6590c2b23_7437	ERS445053_00688.p01	SPND219_02116.p01	SPND122_02008.p01
SPN994038_18480		hypothetical protein	63	63	1	1	1928	1	870		278	311	281	f5fd87a7072d4094277c3aef7bd6d75e_8161	spr1912.p01	SPD_1928.p01	SP70585_2208.p01	SPJ_2122.p01	SPP_2157.p01	SPT_2111.p01	SPH_2290.p01	SPG_2039.p01	SPCG_2067.p01	6cb3161ba4f31665d83d62984811c22c_14136	SPAP_2147.p01	SP670_2242.p01	d117907a8ae2f3ed4a30062d3e7c72a3_437	HMPREF0837_10098.p01	b4317501ea33f0e830ab76a044a1a1e4_7345	6f6d8eab9f2ef9ed5c05f289ab0b5caa_8364	5ee4b4bb39b1e6d2fa6f2ab67255bb7b_6923	084e3c838e08fbe52a0c3a95bee584f1_4251	d2f3e48fc6171be3c8a3d1367074c6a5_8377	42781b318d2324d63c8142ea0fec4117_8285	0d1e706f8bbc9df4d9cda0585bf3d562_8373	MYY_2020.p01	HMPREF1038_02113.p01	PCS8235_01980.p01	SP3UMMC_01810.p01	SP4UMMC_07135.p01	SP5UMMC_02302.p01	SP6UMMC_05932.p01	SP7UMMC_09277.p01	T308_10050.p01	SpnNT_02184.p01	2565ffd4b39fd5d44c596ac6590c2b23_7536	ERS445053_00660.p01	SPND219_02141.p01	SPND122_02036.p01
tktC		transketolase	63	63	1	1	1954	1	844		929	932	931	f5fd87a7072d4094277c3aef7bd6d75e_8258	spr1936.p01	SPD_1957.p01	SP70585_2253.p01	SPJ_2152.p01	SPP_2183.p01	SPT_2139.p01	SPH_2319.p01	SPG_2064.p01	SPCG_2096.p01	6cb3161ba4f31665d83d62984811c22c_14381	SPAP_2177.p01	SP670_2271.p01	d117907a8ae2f3ed4a30062d3e7c72a3_331	HMPREF0837_10129.p01	b4317501ea33f0e830ab76a044a1a1e4_7448	6f6d8eab9f2ef9ed5c05f289ab0b5caa_8492	5ee4b4bb39b1e6d2fa6f2ab67255bb7b_7012	084e3c838e08fbe52a0c3a95bee584f1_4381	d2f3e48fc6171be3c8a3d1367074c6a5_8508	42781b318d2324d63c8142ea0fec4117_8413	0d1e706f8bbc9df4d9cda0585bf3d562_8501	MYY_2048.p01	HMPREF1038_02143.p01	PCS8235_01951.p01	SP3UMMC_01955.p01	SP4UMMC_03925.p01	SP5UMMC_03367.p01	SP6UMMC_09583.p01	SP7UMMC_05311.p01	T308_10195.p01	SpnNT_02213.p01	2565ffd4b39fd5d44c596ac6590c2b23_7641	ERS445053_00633.p01	SPND219_02168.p01	SPND122_02063.p01
SPJ_2155		PTS lactose transporter subunit IIB	63	63	1	1	1957	1	841		284	284	284	f5fd87a7072d4094277c3aef7bd6d75e_8270	spr1939.p01	SPD_1960.p01	SP70585_2256.p01	SPJ_2155.p01	SPP_2186.p01	SPT_2142.p01	SPH_2322.p01	SPG_2067.p01	SPCG_2099.p01	6cb3161ba4f31665d83d62984811c22c_14407	SPAP_2180.p01	SP670_2274.p01	d117907a8ae2f3ed4a30062d3e7c72a3_319	HMPREF0837_10132.p01	b4317501ea33f0e830ab76a044a1a1e4_7460	6f6d8eab9f2ef9ed5c05f289ab0b5caa_8504	5ee4b4bb39b1e6d2fa6f2ab67255bb7b_7024	084e3c838e08fbe52a0c3a95bee584f1_4393	d2f3e48fc6171be3c8a3d1367074c6a5_8520	42781b318d2324d63c8142ea0fec4117_8425	0d1e706f8bbc9df4d9cda0585bf3d562_8513	MYY_2051.p01	HMPREF1038_02146.p01	PCS8235_01948.p01	SP3UMMC_01970.p01	SP4UMMC_03910.p01	SP5UMMC_03382.p01	SP6UMMC_09568.p01	SP7UMMC_05326.p01	T308_10210.p01	SpnNT_02216.p01	2565ffd4b39fd5d44c596ac6590c2b23_7651	ERS445053_00630.p01	SPND219_02171.p01	SPND122_02066.p01
SPN034183_19330		hypothetical protein	63	63	1	1	52	1	790		1409	1439	1416	f5fd87a7072d4094277c3aef7bd6d75e_8480	spr1992.p01	SPD_2014.p01	SP70585_2313.p01	SPJ_2214.p01	SPP_2238.p01	SPT_2202.p01	SPH_2382.p01	SPG_2128.p01	SPCG_2155.p01	6cb3161ba4f31665d83d62984811c22c_14784	SPAP_2231.p01	SP670_2333.p01	d117907a8ae2f3ed4a30062d3e7c72a3_8180	HMPREF0837_10193.p01	b4317501ea33f0e830ab76a044a1a1e4_7659	6f6d8eab9f2ef9ed5c05f289ab0b5caa_8708	5ee4b4bb39b1e6d2fa6f2ab67255bb7b_7214	084e3c838e08fbe52a0c3a95bee584f1_4606	d2f3e48fc6171be3c8a3d1367074c6a5_8727	42781b318d2324d63c8142ea0fec4117_8632	0d1e706f8bbc9df4d9cda0585bf3d562_8719	MYY_2106.p01	HMPREF1038_02194.p01	PCS8235_01891.p01	SP3UMMC_05901.p01	SP4UMMC_03700.p01	SP5UMMC_01824.p01	SP6UMMC_09188.p01	SP7UMMC_05541.p01	T308_10490.p01	SpnNT_02256.p01	2565ffd4b39fd5d44c596ac6590c2b23_7852	ERS445053_00582.p01	SPND219_02228.p01	SPND122_02121.p01
clpC		ATP-dependent Clp protease ATP-binding subunit	63	63	1	1	45	1	783		2288	2432	2427	f5fd87a7072d4094277c3aef7bd6d75e_8508	spr2000.p01	SPD_2022.p01	SP70585_2322.p01	SPJ_2221.p01	SPP_2248.p01	SPT_2213.p01	SPH_2393.p01	SPG_2141.p01	SPCG_2162.p01	6cb3161ba4f31665d83d62984811c22c_14851	SPAP_2238.p01	SP670_2342.p01	d117907a8ae2f3ed4a30062d3e7c72a3_8233	HMPREF0837_10208.p01	b4317501ea33f0e830ab76a044a1a1e4_7690	6f6d8eab9f2ef9ed5c05f289ab0b5caa_8743	5ee4b4bb39b1e6d2fa6f2ab67255bb7b_7242	084e3c838e08fbe52a0c3a95bee584f1_4638	d2f3e48fc6171be3c8a3d1367074c6a5_8763	42781b318d2324d63c8142ea0fec4117_8667	0d1e706f8bbc9df4d9cda0585bf3d562_8755	MYY_2118.p01	HMPREF1038_02203.p01	PCS8235_01882.p01	SP3UMMC_05851.p01	SP4UMMC_03660.p01	SP5UMMC_01774.p01	SP6UMMC_00782.p01	SP7UMMC_04049.p01	T308_10560.p01	SpnNT_02266.p01	2565ffd4b39fd5d44c596ac6590c2b23_7883	ERS445053_00575.p01	SPND219_02245.p01	SPND122_02135.p01
comFC		putative late competence protein	63	63	1	1	33	1	771		338	662	654	f5fd87a7072d4094277c3aef7bd6d75e_8560	spr2012.p01	SPD_2034.p01	SP70585_2334.p01	SPJ_2233.p01	SPP_2260.p01	SPT_2225.p01	SPH_2405.p01	SPG_2153.p01	SPCG_2174.p01	6cb3161ba4f31665d83d62984811c22c_14942	SPAP_2250.p01	SP670_2354.p01	d117907a8ae2f3ed4a30062d3e7c72a3_8280	HMPREF0837_10220.p01	b4317501ea33f0e830ab76a044a1a1e4_7736	6f6d8eab9f2ef9ed5c05f289ab0b5caa_8793	5ee4b4bb39b1e6d2fa6f2ab67255bb7b_7289	084e3c838e08fbe52a0c3a95bee584f1_4688	d2f3e48fc6171be3c8a3d1367074c6a5_8811	42781b318d2324d63c8142ea0fec4117_8717	0d1e706f8bbc9df4d9cda0585bf3d562_8805	MYY_03690.p01	HMPREF1038_02215.p01	PCS8235_01870.p01	SP3UMMC_05791.p01	SP4UMMC_03600.p01	SP5UMMC_01714.p01	SP6UMMC_00842.p01	SP7UMMC_03989.p01	T308_10620.p01	SpnNT_02278.p01	2565ffd4b39fd5d44c596ac6590c2b23_7931	ERS445053_00562.p01	SPND219_02257.p01	SPND122_02147.p01
rpsB		30S ribosomal protein S2	63	63	1	1	27	1	765		779	860	783	f5fd87a7072d4094277c3aef7bd6d75e_8584	spr2020.p01	SPD_2042.p01	SP70585_2342.p01	SPJ_2241.p01	SPP_2267.p01	SPT_2233.p01	SPH_2410.p01	SPG_2161.p01	SPCG_2181.p01	6cb3161ba4f31665d83d62984811c22c_14983	SPAP_2258.p01	SP670_2359.p01	d117907a8ae2f3ed4a30062d3e7c72a3_8303	HMPREF0837_10229.p01	b4317501ea33f0e830ab76a044a1a1e4_7761	6f6d8eab9f2ef9ed5c05f289ab0b5caa_8826	5ee4b4bb39b1e6d2fa6f2ab67255bb7b_7313	084e3c838e08fbe52a0c3a95bee584f1_4721	d2f3e48fc6171be3c8a3d1367074c6a5_8841	42781b318d2324d63c8142ea0fec4117_8749	0d1e706f8bbc9df4d9cda0585bf3d562_8838	MYY_2138.p01	HMPREF1038_02223.p01	PCS8235_01862.p01	SP3UMMC_05746.p01	SP4UMMC_03545.p01	SP5UMMC_01669.p01	SP6UMMC_00882.p01	SP7UMMC_03934.p01	T308_10660.p01	SpnNT_02286.p01	2565ffd4b39fd5d44c596ac6590c2b23_7967	ERS445053_00555.p01	SPND219_02262.p01	SPND122_02154.p01
albF		peptidase, M16 family	63	63	1	1	18	1	756		1283	1283	1283	f5fd87a7072d4094277c3aef7bd6d75e_8619	spr2029.p01	SPD_2051.p01	SP70585_2351.p01	SPJ_2250.p01	SPP_2276.p01	SPT_2242.p01	SPH_2419.p01	SPG_2170.p01	SPCG_2190.p01	6cb3161ba4f31665d83d62984811c22c_15054	SPAP_2267.p01	SP670_2368.p01	d117907a8ae2f3ed4a30062d3e7c72a3_8338	HMPREF0837_10238.p01	b4317501ea33f0e830ab76a044a1a1e4_7796	6f6d8eab9f2ef9ed5c05f289ab0b5caa_8861	5ee4b4bb39b1e6d2fa6f2ab67255bb7b_7347	084e3c838e08fbe52a0c3a95bee584f1_4755	d2f3e48fc6171be3c8a3d1367074c6a5_8877	42781b318d2324d63c8142ea0fec4117_8784	0d1e706f8bbc9df4d9cda0585bf3d562_8874	MYY_2147.p01	HMPREF1038_02232.p01	PCS8235_01853.p01	SP3UMMC_05701.p01	SP4UMMC_03500.p01	SP5UMMC_01624.p01	SP6UMMC_00927.p01	SP7UMMC_03889.p01	T308_10705.p01	SpnNT_02296.p01	2565ffd4b39fd5d44c596ac6590c2b23_8002	ERS445053_00546.p01	SPND219_02271.p01	SPND122_02163.p01
pflD		pyruvate formate-lyase	63	63	1	1	973	1	142		1586	2447	2424	f5fd87a7072d4094277c3aef7bd6d75e_967	spr0232.p01	SPD_0235.p01	SP70585_0313.p01	SPJ_0263.p01	SPP_0303.p01	SPT_0299.p01	SPH_0369.p01	SPG_0238.p01	SPCG_0262.p01	6cb3161ba4f31665d83d62984811c22c_1617	SPAP_0300.p01	SP670_0325.p01	d117907a8ae2f3ed4a30062d3e7c72a3_7162	HMPREF0837_10567.p01	b4317501ea33f0e830ab76a044a1a1e4_902	6f6d8eab9f2ef9ed5c05f289ab0b5caa_1233	5ee4b4bb39b1e6d2fa6f2ab67255bb7b_803	084e3c838e08fbe52a0c3a95bee584f1_6033	d2f3e48fc6171be3c8a3d1367074c6a5_1234	42781b318d2324d63c8142ea0fec4117_1181	0d1e706f8bbc9df4d9cda0585bf3d562_1185	MYY_0333.p01	HMPREF1038_00309.p01	PCS8235_01580.p01	SP3UMMC_04294.p01	SP4UMMC_02484.p01	SP5UMMC_05348.p01	SP6UMMC_07888.p01	SP7UMMC_03257.p01	T308_01225.p01	SpnNT_00255.p01	2565ffd4b39fd5d44c596ac6590c2b23_975	ERS445053_00238.p01	SPND219_00283.p01	SPND122_00263.p01
shetA		C4-dicarboxylate ABC transporter	63	63	1	1	432	1	1874		593	911	884	f5fd87a7072d4094277c3aef7bd6d75e_1566	spr0371.p01	SPD_0374.p01	SP70585_0481.p01	SPJ_0397.p01	SPP_0441.p01	SPT_0447.p01	SPH_0518.p01	SPG_0376.p01	SPCG_0409.p01	6cb3161ba4f31665d83d62984811c22c_2592	SPAP_0429.p01	SP670_0483.p01	d117907a8ae2f3ed4a30062d3e7c72a3_6616	HMPREF0837_10701.p01	b4317501ea33f0e830ab76a044a1a1e4_1430	6f6d8eab9f2ef9ed5c05f289ab0b5caa_1786	5ee4b4bb39b1e6d2fa6f2ab67255bb7b_1343	084e3c838e08fbe52a0c3a95bee584f1_6594	d2f3e48fc6171be3c8a3d1367074c6a5_1786	42781b318d2324d63c8142ea0fec4117_1727	0d1e706f8bbc9df4d9cda0585bf3d562_1739	MYY_0481.p01	HMPREF1038_00454.p01	PCS8235_00139.p01	SP3UMMC_06127.p01	SP4UMMC_07465.p01	SP5UMMC_04793.p01	SP6UMMC_05177.p01	SP7UMMC_10441.p01	T308_01995.p01	SpnNT_00379.p01	2565ffd4b39fd5d44c596ac6590c2b23_1535	ERS445053_00092.p01	SPND219_00447.p01	SPND122_00431.p01
BUM80_00635		uracil DNA glycosylase family protein	63	63	1	1	605	1	441		578	584	578	f5fd87a7072d4094277c3aef7bd6d75e_2377	spr0548.p01	SPD_0543.p01	SP70585_0684.p01	SPJ_0575.p01	SPP_0638.p01	SPT_0648.p01	SPH_0716.p01	SPG_0567.p01	SPCG_0585.p01	6cb3161ba4f31665d83d62984811c22c_3818	SPAP_0610.p01	SP670_0681.p01	d117907a8ae2f3ed4a30062d3e7c72a3_5978	HMPREF0837_10914.p01	b4317501ea33f0e830ab76a044a1a1e4_2117	6f6d8eab9f2ef9ed5c05f289ab0b5caa_2551	5ee4b4bb39b1e6d2fa6f2ab67255bb7b_1974	084e3c838e08fbe52a0c3a95bee584f1_7356	d2f3e48fc6171be3c8a3d1367074c6a5_2552	42781b318d2324d63c8142ea0fec4117_2481	0d1e706f8bbc9df4d9cda0585bf3d562_2513	MYY_0672.p01	HMPREF1038_00644.p01	PCS8235_00348.p01	SP3UMMC_08369.p01	SP4UMMC_09629.p01	SP5UMMC_01935.p01	SP6UMMC_04407.p01	SP7UMMC_05196.p01	T308_02945.p01	SpnNT_00566.p01	2565ffd4b39fd5d44c596ac6590c2b23_2202	ERS445053_02080.p01	SPND219_00652.p01	SPND122_00631.p01
ydhF		aldo/keto reductase	63	63	1	1	1209	1	1645		926	995	929	f5fd87a7072d4094277c3aef7bd6d75e_3007	spr0699.p01	SPD_0693.p01	SP70585_0835.p01	SPJ_0735.p01	SPP_0800.p01	SPT_1408.p01	SPH_0893.p01	SPG_0721.p01	SPCG_0740.p01	6cb3161ba4f31665d83d62984811c22c_4925	SPAP_0767.p01	SP670_1533.p01	d117907a8ae2f3ed4a30062d3e7c72a3_4519	HMPREF0837_11701.p01	b4317501ea33f0e830ab76a044a1a1e4_2698	6f6d8eab9f2ef9ed5c05f289ab0b5caa_3211	5ee4b4bb39b1e6d2fa6f2ab67255bb7b_2506	084e3c838e08fbe52a0c3a95bee584f1_8028	d2f3e48fc6171be3c8a3d1367074c6a5_3210	42781b318d2324d63c8142ea0fec4117_3141	0d1e706f8bbc9df4d9cda0585bf3d562_3182	MYY_1400.p01	HMPREF1038_00801.p01	PCS8235_00505.p01	SP3UMMC_08921.p01	SP4UMMC_01097.p01	SP5UMMC_04338.p01	SP6UMMC_03292.p01	SP7UMMC_01662.p01	T308_06650.p01	SpnNT_00770.p01	2565ffd4b39fd5d44c596ac6590c2b23_2824	ERS445053_01934.p01	SPND219_00801.p01	SPND122_00785.p01
tmpC		lipoprotein	63	63	1	1	1254	1	1690		1052	1124	1055	f5fd87a7072d4094277c3aef7bd6d75e_3207	spr0747.p01	SPD_0739.p01	SP70585_0881.p01	SPJ_0782.p01	SPP_0851.p01	SPT_1358.p01	SPH_0944.p01	SPG_0765.p01	SPCG_0787.p01	6cb3161ba4f31665d83d62984811c22c_5215	SPAP_0812.p01	SP670_1481.p01	d117907a8ae2f3ed4a30062d3e7c72a3_4692	HMPREF0837_11647.p01	b4317501ea33f0e830ab76a044a1a1e4_2856	6f6d8eab9f2ef9ed5c05f289ab0b5caa_3393	5ee4b4bb39b1e6d2fa6f2ab67255bb7b_2667	084e3c838e08fbe52a0c3a95bee584f1_8214	d2f3e48fc6171be3c8a3d1367074c6a5_3395	42781b318d2324d63c8142ea0fec4117_3327	0d1e706f8bbc9df4d9cda0585bf3d562_3367	MYY_1353.p01	HMPREF1038_00855.p01	PCS8235_00554.p01	SP3UMMC_08170.p01	SP4UMMC_10571.p01	SP5UMMC_08358.p01	SP6UMMC_03997.p01	SP7UMMC_00897.p01	T308_06410.p01	SpnNT_01467.p01	2565ffd4b39fd5d44c596ac6590c2b23_2991	ERS445053_01884.p01	SPND219_00847.p01	SPND122_00827.p01
tehB		tellurite resistance protein TehB	63	63	1	1	251	1	1424		848	866	860	f5fd87a7072d4094277c3aef7bd6d75e_3709	spr0880.p01	SPD_0864.p01	SP70585_1017.p01	SPJ_0918.p01	SPP_0983.p01	SPT_1226.p01	SPH_1078.p01	SPG_0900.p01	SPCG_0952.p01	6cb3161ba4f31665d83d62984811c22c_6099	SPAP_1010.p01	SP670_1343.p01	d117907a8ae2f3ed4a30062d3e7c72a3_5160	HMPREF0837_11512.p01	b4317501ea33f0e830ab76a044a1a1e4_3455	6f6d8eab9f2ef9ed5c05f289ab0b5caa_3928	5ee4b4bb39b1e6d2fa6f2ab67255bb7b_3195	084e3c838e08fbe52a0c3a95bee584f1_8741	d2f3e48fc6171be3c8a3d1367074c6a5_3936	42781b318d2324d63c8142ea0fec4117_3865	0d1e706f8bbc9df4d9cda0585bf3d562_3915	MYY_1228.p01	HMPREF1038_00996.p01	PCS8235_00690.p01	SP3UMMC_00035.p01	SP4UMMC_08949.p01	SP5UMMC_07746.p01	SP6UMMC_07181.p01	SP7UMMC_08296.p01	T308_05735.p01	SpnNT_01292.p01	2565ffd4b39fd5d44c596ac6590c2b23_3497	ERS445053_01756.p01	SPND219_00984.p01	SPND122_00966.p01
htpX		heat shock protein HtpX	63	63	1	1	703	1	598		887	908	899	f5fd87a7072d4094277c3aef7bd6d75e_4880	spr1162.p01	SPD_1138.p01	SP70585_1348.p01	SPJ_1198.p01	SPP_1322.p01	SPT_0944.p01	SPH_1399.p01	SPG_1177.p01	SPCG_1246.p01	6cb3161ba4f31665d83d62984811c22c_7881	SPAP_1309.p01	SP670_0992.p01	d117907a8ae2f3ed4a30062d3e7c72a3_3665	HMPREF0837_11217.p01	b4317501ea33f0e830ab76a044a1a1e4_4508	6f6d8eab9f2ef9ed5c05f289ab0b5caa_5126	5ee4b4bb39b1e6d2fa6f2ab67255bb7b_4206	084e3c838e08fbe52a0c3a95bee584f1_1035	d2f3e48fc6171be3c8a3d1367074c6a5_5130	42781b318d2324d63c8142ea0fec4117_5053	0d1e706f8bbc9df4d9cda0585bf3d562_5117	MYY_0957.p01	HMPREF1038_01288.p01	PCS8235_00984.p01	SP3UMMC_06602.p01	SP4UMMC_00820.p01	SP5UMMC_06423.p01	SP6UMMC_06864.p01	SP7UMMC_07114.p01	T308_04370.p01	SpnNT_01024.p01	2565ffd4b39fd5d44c596ac6590c2b23_4589	ERS445053_01471.p01	SPND219_01264.p01	SPND122_01249.p01
cca		CCA-adding enzyme	63	63	1	1	1291	1	247		1184	1199	1188	f5fd87a7072d4094277c3aef7bd6d75e_5910	spr1413.p01	SPD_1386.p01	SP70585_1597.p01	SPJ_1462.p01	SPP_1579.p01	SPT_1496.p01	SPH_1670.p01	SPG_1482.p01	SPCG_1541.p01	6cb3161ba4f31665d83d62984811c22c_10014	SPAP_1577.p01	SP670_1641.p01	d117907a8ae2f3ed4a30062d3e7c72a3_2733	HMPREF0837_11792.p01	b4317501ea33f0e830ab76a044a1a1e4_5347	6f6d8eab9f2ef9ed5c05f289ab0b5caa_6085	5ee4b4bb39b1e6d2fa6f2ab67255bb7b_5057	084e3c838e08fbe52a0c3a95bee584f1_2004	d2f3e48fc6171be3c8a3d1367074c6a5_6089	42781b318d2324d63c8142ea0fec4117_6004	0d1e706f8bbc9df4d9cda0585bf3d562_6079	MYY_1489.p01	HMPREF1038_01541.p01	PCS8235_01236.p01	SP3UMMC_04979.p01	SP4UMMC_06953.p01	SP5UMMC_08878.p01	SP6UMMC_06037.p01	SP7UMMC_01857.p01	T308_07085.p01	SpnNT_01564.p01	2565ffd4b39fd5d44c596ac6590c2b23_5455	ERS445053_01228.p01	SPND219_01516.p01	SPND122_01483.p01
sun		ribosomal RNA small subunit methyltransferase B	63	63	1	1	1603	1	1145		1064	1316	1305	f5fd87a7072d4094277c3aef7bd6d75e_6604	spr1579.p01	SPD_1544.p01	SP70585_1774.p01	SPJ_1630.p01	SPP_1752.p01	SPT_1672.p01	SPH_1843.p01	SPG_1640.p01	SPCG_1707.p01	6cb3161ba4f31665d83d62984811c22c_11416	SPAP_1739.p01	SP670_1827.p01	d117907a8ae2f3ed4a30062d3e7c72a3_2132	HMPREF0837_11978.p01	b4317501ea33f0e830ab76a044a1a1e4_5981	6f6d8eab9f2ef9ed5c05f289ab0b5caa_6805	5ee4b4bb39b1e6d2fa6f2ab67255bb7b_5636	084e3c838e08fbe52a0c3a95bee584f1_2727	d2f3e48fc6171be3c8a3d1367074c6a5_6810	42781b318d2324d63c8142ea0fec4117_6724	0d1e706f8bbc9df4d9cda0585bf3d562_6803	MYY_1653.p01	HMPREF1038_01714.p01	PCS8235_01399.p01	SP3UMMC_06819.p01	SP4UMMC_04206.p01	SP5UMMC_00854.p01	SP6UMMC_02682.p01	SP7UMMC_09602.p01	T308_07920.p01	SpnNT_01791.p01	2565ffd4b39fd5d44c596ac6590c2b23_6120	ERS445053_01073.p01	SPND219_01772.p01	SPND122_01665.p01
rny		hypothetical protein	63	63	1	1	1598	1	1150		1139	1613	1605	f5fd87a7072d4094277c3aef7bd6d75e_6624	spr1584.p01	SPD_1549.p01	SP70585_1779.p01	SPJ_1635.p01	SPP_1757.p01	SPT_1677.p01	SPH_1848.p01	SPG_1645.p01	SPCG_1713.p01	6cb3161ba4f31665d83d62984811c22c_11448	SPAP_1744.p01	SP670_1832.p01	d117907a8ae2f3ed4a30062d3e7c72a3_2112	HMPREF0837_11983.p01	b4317501ea33f0e830ab76a044a1a1e4_6001	6f6d8eab9f2ef9ed5c05f289ab0b5caa_6825	5ee4b4bb39b1e6d2fa6f2ab67255bb7b_5656	084e3c838e08fbe52a0c3a95bee584f1_2747	d2f3e48fc6171be3c8a3d1367074c6a5_6830	42781b318d2324d63c8142ea0fec4117_6744	0d1e706f8bbc9df4d9cda0585bf3d562_6823	MYY_1658.p01	HMPREF1038_01719.p01	PCS8235_01404.p01	SP3UMMC_06794.p01	SP4UMMC_04231.p01	SP5UMMC_00879.p01	SP6UMMC_02657.p01	SP7UMMC_09577.p01	T308_07945.p01	SpnNT_01796.p01	2565ffd4b39fd5d44c596ac6590c2b23_6139	ERS445053_01068.p01	SPND219_01778.p01	SPND122_01670.p01
gap		glyceraldehyde-3-phosphate dehydrogenase	63	63	1	1	1832	1	966		1007	1079	1017	f5fd87a7072d4094277c3aef7bd6d75e_7780	spr1825.p01	SPD_1823.p01	SP70585_2099.p01	SPJ_2020.p01	SPP_2050.p01	SPT_2008.p01	SPH_2168.p01	SPG_1927.p01	SPCG_1979.p01	6cb3161ba4f31665d83d62984811c22c_13483	SPAP_2040.p01	SP670_2091.p01	d117907a8ae2f3ed4a30062d3e7c72a3_862	HMPREF0837_10008.p01	b4317501ea33f0e830ab76a044a1a1e4_7014	6f6d8eab9f2ef9ed5c05f289ab0b5caa_7986	5ee4b4bb39b1e6d2fa6f2ab67255bb7b_6608	084e3c838e08fbe52a0c3a95bee584f1_3868	d2f3e48fc6171be3c8a3d1367074c6a5_7992	42781b318d2324d63c8142ea0fec4117_7904	0d1e706f8bbc9df4d9cda0585bf3d562_7993	MYY_1934.p01	HMPREF1038_02008.p01	PCS8235_02085.p01	SP3UMMC_08781.p01	SP4UMMC_11297.p01	SP5UMMC_03167.p01	SP6UMMC_09658.p01	SP7UMMC_10396.p01	T308_09535.p01	SpnNT_02067.p01	A66_01807.p01	ERS445053_00758.p01	SPND219_02049.p01	SPND122_01942.p01
guaA_2		glutamine amidotransferase	63	63	1	1	1900	1	898		689	737	693	f5fd87a7072d4094277c3aef7bd6d75e_8052	spr1884.p01	SPD_1899.p01	SP70585_2179.p01	SPJ_2094.p01	SPP_2127.p01	SPT_2083.p01	SPH_2259.p01	SPG_2011.p01	SPCG_2039.p01	6cb3161ba4f31665d83d62984811c22c_13916	SPAP_2118.p01	SP670_2213.p01	d117907a8ae2f3ed4a30062d3e7c72a3_555	HMPREF0837_10070.p01	b4317501ea33f0e830ab76a044a1a1e4_7241	6f6d8eab9f2ef9ed5c05f289ab0b5caa_8256	5ee4b4bb39b1e6d2fa6f2ab67255bb7b_6821	084e3c838e08fbe52a0c3a95bee584f1_4141	d2f3e48fc6171be3c8a3d1367074c6a5_8264	42781b318d2324d63c8142ea0fec4117_8175	0d1e706f8bbc9df4d9cda0585bf3d562_8265	MYY_1991.p01	HMPREF1038_02082.p01	PCS8235_02010.p01	SP3UMMC_10491.p01	SP4UMMC_00360.p01	SP5UMMC_09327.p01	SP6UMMC_10080.p01	SP7UMMC_09137.p01	T308_09905.p01	SpnNT_02156.p01	2565ffd4b39fd5d44c596ac6590c2b23_7429	ERS445053_00690.p01	SPND219_02112.p01	SPND122_02004.p01
tauC		ABC transporter, permease protein	63	63	1	1	41	1	779		698	761	743	f5fd87a7072d4094277c3aef7bd6d75e_8524	spr2004.p01	SPD_2026.p01	SP70585_2326.p01	SPJ_2225.p01	SPP_2252.p01	SPT_2217.p01	SPH_2397.p01	SPG_2145.p01	SPCG_2166.p01	6cb3161ba4f31665d83d62984811c22c_14884	SPAP_2242.p01	SP670_2346.p01	d117907a8ae2f3ed4a30062d3e7c72a3_8249	HMPREF0837_10212.p01	b4317501ea33f0e830ab76a044a1a1e4_7706	6f6d8eab9f2ef9ed5c05f289ab0b5caa_8759	5ee4b4bb39b1e6d2fa6f2ab67255bb7b_7257	084e3c838e08fbe52a0c3a95bee584f1_4654	d2f3e48fc6171be3c8a3d1367074c6a5_8778	42781b318d2324d63c8142ea0fec4117_8683	0d1e706f8bbc9df4d9cda0585bf3d562_8771	MYY_2122.p01	HMPREF1038_02207.p01	PCS8235_01878.p01	SP3UMMC_05831.p01	SP4UMMC_03640.p01	SP5UMMC_01754.p01	SP6UMMC_00802.p01	SP7UMMC_04029.p01	T308_10580.p01	SpnNT_02270.p01	2565ffd4b39fd5d44c596ac6590c2b23_7899	ERS445053_00571.p01	SPND219_02249.p01	SPND122_02139.p01
graS		histidine kinase	63	63	1	1	1386	1	409		785	992	971	f5fd87a7072d4094277c3aef7bd6d75e_6212	spr1473.p01	SPD_1445.p01	SP70585_1673.p01	SPJ_1525.p01	SPP_1651.p01	SPT_1571.p01	SPH_1743.p01	SPG_1543.p01	SPCG_1607.p01	6cb3161ba4f31665d83d62984811c22c_10686	SPAP_1640.p01	SP670_1717.p01	d117907a8ae2f3ed4a30062d3e7c72a3_2491	HMPREF0837_11872.p01	b4317501ea33f0e830ab76a044a1a1e4_5588	6f6d8eab9f2ef9ed5c05f289ab0b5caa_6384	5ee4b4bb39b1e6d2fa6f2ab67255bb7b_5277	084e3c838e08fbe52a0c3a95bee584f1_2306	d2f3e48fc6171be3c8a3d1367074c6a5_6391	42781b318d2324d63c8142ea0fec4117_6303	0d1e706f8bbc9df4d9cda0585bf3d562_6378	MYY_1560.p01	HMPREF1038_01616.p01	PCS8235_01300.p01	SP3UMMC_05284.p01	SP4UMMC_06323.p01	SP5UMMC_02997.p01	SP6UMMC_08808.p01	SP7UMMC_06379.p01	T308_07420.p01	SpnNT_01690.p01	2565ffd4b39fd5d44c596ac6590c2b23_5742	ERS445053_01170.p01	SPND219_01655.p01	SPND122_01554.p01
dnaA		chromosomal replication initiator protein DnaA	63	63	1	1	1686	1	1275		1298	1361	1352	f5fd87a7072d4094277c3aef7bd6d75e_4	spr0001.p01	SPD_0001.p01	SP70585_0001.p01	SPJ_0001.p01	SPP_0001.p01	SPT_0001.p01	SPH_0001.p01	SPG_0001.p01	SPCG_0001.p01	6cb3161ba4f31665d83d62984811c22c_8	SPAP_0001.p01	SP670_0001.p01	d117907a8ae2f3ed4a30062d3e7c72a3_4	HMPREF0837_10255.p01	b4317501ea33f0e830ab76a044a1a1e4_3	6f6d8eab9f2ef9ed5c05f289ab0b5caa_4	5ee4b4bb39b1e6d2fa6f2ab67255bb7b_3	084e3c838e08fbe52a0c3a95bee584f1_4829	d2f3e48fc6171be3c8a3d1367074c6a5_4	42781b318d2324d63c8142ea0fec4117_4	0d1e706f8bbc9df4d9cda0585bf3d562_4	MYY_0001.p01	HMPREF1038_00001.p01	PCS8235_01830.p01	SP3UMMC_05616.p01	SP4UMMC_03410.p01	SP5UMMC_01539.p01	SP6UMMC_09718.p01	SP7UMMC_06076.p01	T308_10800.p01	SpnNT_00001.p01	2565ffd4b39fd5d44c596ac6590c2b23_30	ERS445053_00526.p01	SPND219_00001.p01	SPND122_00001.p01
SPV_0010		beta-lactamase	63	63	1	1	1695	1	1284		1268	1337	1271	f5fd87a7072d4094277c3aef7bd6d75e_40	spr0009.p01	SPD_0010.p01	SP70585_0010.p01	SPJ_0010.p01	SPP_0010.p01	SPT_0044.p01	SPH_0010.p01	SPG_0010.p01	SPCG_0009.p01	6cb3161ba4f31665d83d62984811c22c_64	SPAP_0010.p01	SP670_0033.p01	d117907a8ae2f3ed4a30062d3e7c72a3_40	HMPREF0837_10298.p01	b4317501ea33f0e830ab76a044a1a1e4_36	6f6d8eab9f2ef9ed5c05f289ab0b5caa_39	5ee4b4bb39b1e6d2fa6f2ab67255bb7b_39	084e3c838e08fbe52a0c3a95bee584f1_4864	d2f3e48fc6171be3c8a3d1367074c6a5_40	42781b318d2324d63c8142ea0fec4117_39	0d1e706f8bbc9df4d9cda0585bf3d562_40	MYY_0039.p01	HMPREF1038_00010.p01	PCS8235_01821.p01	SP3UMMC_05571.p01	SP4UMMC_03260.p01	SP5UMMC_01494.p01	SP6UMMC_09863.p01	SP7UMMC_05921.p01	T308_10845.p01	SpnNT_00032.p01	2565ffd4b39fd5d44c596ac6590c2b23_65	ERS445053_00517.p01	SPND219_00032.p01	SPND122_00010.p01
hpt		hypoxanthine phosphoribosyltransferase	63	63	1	1	1697	1	1286		542	542	542	f5fd87a7072d4094277c3aef7bd6d75e_48	spr0011.p01	SPD_0012.p01	SP70585_0012.p01	SPJ_0012.p01	SPP_0012.p01	SPT_0046.p01	SPH_0012.p01	SPG_0012.p01	SPCG_0011.p01	6cb3161ba4f31665d83d62984811c22c_74	SPAP_0012.p01	SP670_0035.p01	d117907a8ae2f3ed4a30062d3e7c72a3_48	HMPREF0837_10300.p01	b4317501ea33f0e830ab76a044a1a1e4_44	6f6d8eab9f2ef9ed5c05f289ab0b5caa_47	5ee4b4bb39b1e6d2fa6f2ab67255bb7b_47	084e3c838e08fbe52a0c3a95bee584f1_4872	d2f3e48fc6171be3c8a3d1367074c6a5_48	42781b318d2324d63c8142ea0fec4117_47	0d1e706f8bbc9df4d9cda0585bf3d562_48	MYY_0041.p01	HMPREF1038_00012.p01	PCS8235_01819.p01	SP3UMMC_05561.p01	SP4UMMC_03250.p01	SP5UMMC_01484.p01	SP6UMMC_09873.p01	SP7UMMC_05911.p01	T308_10855.p01	SpnNT_00034.p01	2565ffd4b39fd5d44c596ac6590c2b23_72	ERS445053_00515.p01	SPND219_00034.p01	SPND122_00012.p01
purA		adenylosuccinate synthetase	63	63	1	1	1706	1	1295		1286	1328	1310	f5fd87a7072d4094277c3aef7bd6d75e_80	spr0021.p01	SPD_0024.p01	SP70585_0027.p01	SPJ_0028.p01	SPP_0027.p01	SPT_0059.p01	SPH_0025.p01	SPG_0025.p01	SPCG_0019.p01	6cb3161ba4f31665d83d62984811c22c_129	SPAP_0024.p01	SP670_0044.p01	d117907a8ae2f3ed4a30062d3e7c72a3_79	HMPREF0837_10308.p01	b4317501ea33f0e830ab76a044a1a1e4_75	6f6d8eab9f2ef9ed5c05f289ab0b5caa_87	5ee4b4bb39b1e6d2fa6f2ab67255bb7b_67	084e3c838e08fbe52a0c3a95bee584f1_4912	d2f3e48fc6171be3c8a3d1367074c6a5_88	42781b318d2324d63c8142ea0fec4117_86	0d1e706f8bbc9df4d9cda0585bf3d562_87	MYY_0047.p01	HMPREF1038_00023.p01	PCS8235_01804.p01	SP3UMMC_08741.p01	SP4UMMC_07772.p01	SP5UMMC_03257.p01	SP6UMMC_00435.p01	SP7UMMC_07909.p01	T308_00035.p01	SpnNT_00044.p01	2565ffd4b39fd5d44c596ac6590c2b23_103	ERS445053_00507.p01	SPND219_00042.p01	SPND122_00019.p01
prsA1		ribose-phosphate pyrophosphokinase	63	63	1	1	1713	1	1302		968	1019	971	f5fd87a7072d4094277c3aef7bd6d75e_109	spr0028.p01	SPD_0033.p01	SP70585_0087.p01	SPJ_0051.p01	SPP_0092.p01	SPT_0066.p01	SPH_0127.p01	SPG_0034.p01	SPCG_0029.p01	6cb3161ba4f31665d83d62984811c22c_238	SPAP_0079.p01	SP670_0105.p01	d117907a8ae2f3ed4a30062d3e7c72a3_8017	HMPREF0837_10315.p01	b4317501ea33f0e830ab76a044a1a1e4_110	6f6d8eab9f2ef9ed5c05f289ab0b5caa_311	5ee4b4bb39b1e6d2fa6f2ab67255bb7b_94	084e3c838e08fbe52a0c3a95bee584f1_5151	d2f3e48fc6171be3c8a3d1367074c6a5_309	42781b318d2324d63c8142ea0fec4117_311	0d1e706f8bbc9df4d9cda0585bf3d562_312	MYY_0102.p01	HMPREF1038_00092.p01	PCS8235_01795.p01	SP3UMMC_08701.p01	SP4UMMC_07807.p01	SP5UMMC_03217.p01	SP6UMMC_00400.p01	SP7UMMC_07874.p01	T308_00070.p01	SpnNT_00051.p01	2565ffd4b39fd5d44c596ac6590c2b23_134	ERS445053_00440.p01	SPND219_00049.p01	SPND122_00026.p01
purB		adenylosuccinate lyase	63	63	1	1	1672	1	1261		1271	1298	1297	f5fd87a7072d4094277c3aef7bd6d75e_220	spr0056.p01	SPD_0062.p01	SP70585_0123.p01	SPJ_0087.p01	SPP_0121.p01	SPT_0094.p01	SPH_0163.p01	SPG_0061.p01	SPCG_0058.p01	6cb3161ba4f31665d83d62984811c22c_417	SPAP_0105.p01	SP670_0134.p01	d117907a8ae2f3ed4a30062d3e7c72a3_7923	HMPREF0837_10345.p01	b4317501ea33f0e830ab76a044a1a1e4_213	6f6d8eab9f2ef9ed5c05f289ab0b5caa_436	5ee4b4bb39b1e6d2fa6f2ab67255bb7b_180	084e3c838e08fbe52a0c3a95bee584f1_5277	d2f3e48fc6171be3c8a3d1367074c6a5_434	42781b318d2324d63c8142ea0fec4117_434	0d1e706f8bbc9df4d9cda0585bf3d562_435	MYY_0131.p01	HMPREF1038_00121.p01	PCS8235_01768.p01	SP3UMMC_02335.p01	SP4UMMC_07942.p01	SP5UMMC_08568.p01	SP6UMMC_00220.p01	SP7UMMC_07699.p01	T308_00215.p01	SpnNT_00083.p01	2565ffd4b39fd5d44c596ac6590c2b23_259	ERS445053_00413.p01	SPND219_00087.p01	SPND122_00063.p01
frlR		GntR family transcriptional regulator	63	63	1	1	1670	1	1259		716	758	737	f5fd87a7072d4094277c3aef7bd6d75e_228	spr0058.p01	SPD_0064.p01	SP70585_0125.p01	SPJ_0089.p01	SPP_0123.p01	SPT_0096.p01	SPH_0165.p01	SPG_0063.p01	SPCG_0060.p01	6cb3161ba4f31665d83d62984811c22c_435	SPAP_0107.p01	SP670_0136.p01	d117907a8ae2f3ed4a30062d3e7c72a3_7915	HMPREF0837_10347.p01	b4317501ea33f0e830ab76a044a1a1e4_220	6f6d8eab9f2ef9ed5c05f289ab0b5caa_444	5ee4b4bb39b1e6d2fa6f2ab67255bb7b_187	084e3c838e08fbe52a0c3a95bee584f1_5285	d2f3e48fc6171be3c8a3d1367074c6a5_441	42781b318d2324d63c8142ea0fec4117_442	0d1e706f8bbc9df4d9cda0585bf3d562_443	MYY_0133.p01	HMPREF1038_00123.p01	PCS8235_01765.p01	SP3UMMC_02325.p01	SP4UMMC_07952.p01	SP5UMMC_08558.p01	SP6UMMC_00210.p01	SP7UMMC_07689.p01	T308_00225.p01	SpnNT_00086.p01	2565ffd4b39fd5d44c596ac6590c2b23_267	ERS445053_00411.p01	SPND219_00089.p01	SPND122_00065.p01
PTS-EIIB		sugar phosphotransferase system (PTS), sorbose subfamily, IIB component	63	63	1	1	1668	1	1257		476	476	476	f5fd87a7072d4094277c3aef7bd6d75e_240	spr0060.p01	SPD_0066.p01	SP70585_0127.p01	SPJ_0091.p01	SPP_0125.p01	SPT_0098.p01	SPH_0167.p01	SPG_0065.p01	SPCG_0062.p01	6cb3161ba4f31665d83d62984811c22c_445	SPAP_0109.p01	SP670_0138.p01	d117907a8ae2f3ed4a30062d3e7c72a3_7908	HMPREF0837_10349.p01	b4317501ea33f0e830ab76a044a1a1e4_228	6f6d8eab9f2ef9ed5c05f289ab0b5caa_452	5ee4b4bb39b1e6d2fa6f2ab67255bb7b_195	084e3c838e08fbe52a0c3a95bee584f1_5292	d2f3e48fc6171be3c8a3d1367074c6a5_448	42781b318d2324d63c8142ea0fec4117_450	0d1e706f8bbc9df4d9cda0585bf3d562_451	MYY_0135.p01	HMPREF1038_00125.p01	PCS8235_01763.p01	SP3UMMC_02315.p01	SP4UMMC_07962.p01	SP5UMMC_08548.p01	SP6UMMC_00200.p01	SP7UMMC_07679.p01	T308_00235.p01	SpnNT_00088.p01	2565ffd4b39fd5d44c596ac6590c2b23_275	ERS445053_00409.p01	SPND219_00091.p01	SPND122_00067.p01
trkA		potassium uptake protein, Trk family	63	63	1	1	1657	1	1246		665	686	667	f5fd87a7072d4094277c3aef7bd6d75e_311	spr0071.p01	SPD_0077.p01	SP70585_0141.p01	SPJ_0104.p01	SPP_0139.p01	SPT_0112.p01	SPH_0180.p01	SPG_0080.p01	SPCG_0075.p01	6cb3161ba4f31665d83d62984811c22c_552	SPAP_0122.p01	SP670_0152.p01	d117907a8ae2f3ed4a30062d3e7c72a3_7856	HMPREF0837_10363.p01	b4317501ea33f0e830ab76a044a1a1e4_283	6f6d8eab9f2ef9ed5c05f289ab0b5caa_519	5ee4b4bb39b1e6d2fa6f2ab67255bb7b_242	084e3c838e08fbe52a0c3a95bee584f1_5361	d2f3e48fc6171be3c8a3d1367074c6a5_515	42781b318d2324d63c8142ea0fec4117_517	0d1e706f8bbc9df4d9cda0585bf3d562_518	MYY_0149.p01	HMPREF1038_00139.p01	PCS8235_01750.p01	SP3UMMC_02250.p01	SP4UMMC_05998.p01	SP5UMMC_08483.p01	SP6UMMC_03817.p01	SP7UMMC_02447.p01	T308_00305.p01	SpnNT_00102.p01	2565ffd4b39fd5d44c596ac6590c2b23_334	ERS445053_00397.p01	SPND219_00105.p01	SPND122_00081.p01
ugpA_1		binding-protein-dependent transport system membrane protein	63	63	1	1	412	1	455		929	959	934	f5fd87a7072d4094277c3aef7bd6d75e_351	spr0081.p01	SPD_0088.p01	SP70585_0151.p01	SPJ_0115.p01	SPP_0151.p01	SPT_0122.p01	SPH_0191.p01	SPG_0089.p01	SPCG_0087.p01	6cb3161ba4f31665d83d62984811c22c_612	SPAP_0134.p01	SP670_0162.p01	d117907a8ae2f3ed4a30062d3e7c72a3_7828	HMPREF0837_10374.p01	b4317501ea33f0e830ab76a044a1a1e4_315	6f6d8eab9f2ef9ed5c05f289ab0b5caa_557	5ee4b4bb39b1e6d2fa6f2ab67255bb7b_267	084e3c838e08fbe52a0c3a95bee584f1_5398	d2f3e48fc6171be3c8a3d1367074c6a5_553	42781b318d2324d63c8142ea0fec4117_555	0d1e706f8bbc9df4d9cda0585bf3d562_556	MYY_0159.p01	HMPREF1038_00152.p01	PCS8235_01738.p01	SP3UMMC_00660.p01	SP4UMMC_10306.p01	SP5UMMC_02862.p01	SP6UMMC_03862.p01	SP7UMMC_02492.p01	T308_00345.p01	SpnNT_00109.p01	2565ffd4b39fd5d44c596ac6590c2b23_380	ERS445053_00388.p01	SPND219_00116.p01	SPND122_00093.p01
tsaD		O-sialoglycoprotein endopeptidase	63	63	1	1	369	1	39		1010	1010	1010	f5fd87a7072d4094277c3aef7bd6d75e_505	spr0131.p01	SPD_0136.p01	SP70585_0207.p01	SPJ_0161.p01	SPP_0197.p01	SPT_0176.p01	SPH_0244.p01	SPG_0132.p01	SPCG_0132.p01	6cb3161ba4f31665d83d62984811c22c_897	SPAP_0185.p01	SP670_0211.p01	d117907a8ae2f3ed4a30062d3e7c72a3_7645	HMPREF0837_10437.p01	b4317501ea33f0e830ab76a044a1a1e4_498	6f6d8eab9f2ef9ed5c05f289ab0b5caa_799	5ee4b4bb39b1e6d2fa6f2ab67255bb7b_394	084e3c838e08fbe52a0c3a95bee584f1_5592	d2f3e48fc6171be3c8a3d1367074c6a5_797	42781b318d2324d63c8142ea0fec4117_744	0d1e706f8bbc9df4d9cda0585bf3d562_747	MYY_0212.p01	HMPREF1038_00200.p01	PCS8235_01689.p01	SP3UMMC_03729.p01	SP4UMMC_03039.p01	SP5UMMC_05908.p01	SP6UMMC_05547.p01	SP7UMMC_02712.p01	T308_00630.p01	SpnNT_00156.p01	2565ffd4b39fd5d44c596ac6590c2b23_568	ERS445053_00346.p01	SPND219_00169.p01	SPND122_00149.p01
cls		cardiolipin synthase	63	63	1	1	921	1	90		1424	1532	1529	f5fd87a7072d4094277c3aef7bd6d75e_765	spr0180.p01	SPD_0185.p01	SP70585_0257.p01	SPJ_0211.p01	SPP_0251.p01	SPT_0247.p01	SPH_0315.p01	SPG_0186.p01	SPCG_0210.p01	6cb3161ba4f31665d83d62984811c22c_1283	SPAP_0248.p01	SP670_0274.p01	d117907a8ae2f3ed4a30062d3e7c72a3_7361	HMPREF0837_10512.p01	b4317501ea33f0e830ab76a044a1a1e4_711	6f6d8eab9f2ef9ed5c05f289ab0b5caa_1039	5ee4b4bb39b1e6d2fa6f2ab67255bb7b_618	084e3c838e08fbe52a0c3a95bee584f1_5833	d2f3e48fc6171be3c8a3d1367074c6a5_1035	42781b318d2324d63c8142ea0fec4117_982	0d1e706f8bbc9df4d9cda0585bf3d562_987	MYY_0281.p01	HMPREF1038_00257.p01	PCS8235_01631.p01	SP3UMMC_04024.p01	SP4UMMC_02759.p01	SP5UMMC_05613.p01	SP6UMMC_07393.p01	SP7UMMC_02987.p01	T308_00980.p01	SpnNT_00200.p01	2565ffd4b39fd5d44c596ac6590c2b23_776	ERS445053_00290.p01	SPND219_00229.p01	SPND122_00209.p01
nrdG		anaerobic ribonucleoside-triphosphate reductase activating protein	63	63	1	1	926	1	95		590	590	590	f5fd87a7072d4094277c3aef7bd6d75e_789	spr0185.p01	SPD_0190.p01	SP70585_0262.p01	SPJ_0216.p01	SPP_0257.p01	SPT_0253.p01	SPH_0320.p01	SPG_0192.p01	SPCG_0215.p01	6cb3161ba4f31665d83d62984811c22c_1317	SPAP_0254.p01	SP670_0280.p01	d117907a8ae2f3ed4a30062d3e7c72a3_7342	HMPREF0837_10518.p01	b4317501ea33f0e830ab76a044a1a1e4_731	6f6d8eab9f2ef9ed5c05f289ab0b5caa_1058	5ee4b4bb39b1e6d2fa6f2ab67255bb7b_637	084e3c838e08fbe52a0c3a95bee584f1_5853	d2f3e48fc6171be3c8a3d1367074c6a5_1055	42781b318d2324d63c8142ea0fec4117_1002	0d1e706f8bbc9df4d9cda0585bf3d562_1007	MYY_0288.p01	HMPREF1038_00263.p01	PCS8235_01626.p01	SP3UMMC_04059.p01	SP4UMMC_02729.p01	SP5UMMC_05583.p01	SP6UMMC_07423.p01	SP7UMMC_03017.p01	T308_01010.p01	SpnNT_00205.p01	2565ffd4b39fd5d44c596ac6590c2b23_795	ERS445053_00285.p01	SPND219_00236.p01	SPND122_00216.p01
rplB		50S ribosomal protein L2	63	63	1	1	932	1	101		788	833	830	f5fd87a7072d4094277c3aef7bd6d75e_817	spr0191.p01	SPD_0196.p01	SP70585_0268.p01	SPJ_0222.p01	SPP_0263.p01	SPT_0259.p01	SPH_0326.p01	SPG_0198.p01	SPCG_0221.p01	6cb3161ba4f31665d83d62984811c22c_1353	SPAP_0260.p01	SP670_0286.p01	d117907a8ae2f3ed4a30062d3e7c72a3_7320	HMPREF0837_10524.p01	b4317501ea33f0e830ab76a044a1a1e4_755	6f6d8eab9f2ef9ed5c05f289ab0b5caa_1082	5ee4b4bb39b1e6d2fa6f2ab67255bb7b_658	084e3c838e08fbe52a0c3a95bee584f1_5878	d2f3e48fc6171be3c8a3d1367074c6a5_1079	42781b318d2324d63c8142ea0fec4117_1027	0d1e706f8bbc9df4d9cda0585bf3d562_1031	MYY_0294.p01	HMPREF1038_00269.p01	PCS8235_01620.p01	SP3UMMC_04089.p01	SP4UMMC_02699.p01	SP5UMMC_05553.p01	SP6UMMC_07453.p01	SP7UMMC_03047.p01	T308_01040.p01	SpnNT_00211.p01	2565ffd4b39fd5d44c596ac6590c2b23_818	ERS445053_00279.p01	SPND219_00242.p01	SPND122_00222.p01
rpsC		30S ribosomal protein S3	63	63	1	1	935	1	104		626	653	652	f5fd87a7072d4094277c3aef7bd6d75e_828	spr0195.p01	SPD_0199.p01	SP70585_0271.p01	SPJ_0225.p01	SPP_0266.p01	SPT_0262.p01	SPH_0329.p01	SPG_0201.p01	SPCG_0224.p01	6cb3161ba4f31665d83d62984811c22c_1373	SPAP_0264.p01	SP670_0289.p01	d117907a8ae2f3ed4a30062d3e7c72a3_7308	HMPREF0837_10527.p01	b4317501ea33f0e830ab76a044a1a1e4_767	6f6d8eab9f2ef9ed5c05f289ab0b5caa_1094	5ee4b4bb39b1e6d2fa6f2ab67255bb7b_670	084e3c838e08fbe52a0c3a95bee584f1_5890	d2f3e48fc6171be3c8a3d1367074c6a5_1091	42781b318d2324d63c8142ea0fec4117_1039	0d1e706f8bbc9df4d9cda0585bf3d562_1043	MYY_0297.p01	HMPREF1038_00272.p01	PCS8235_01617.p01	SP3UMMC_04104.p01	SP4UMMC_02684.p01	SP5UMMC_05538.p01	SP6UMMC_07468.p01	SP7UMMC_03062.p01	T308_01055.p01	SpnNT_00214.p01	2565ffd4b39fd5d44c596ac6590c2b23_830	ERS445053_00276.p01	SPND219_00245.p01	SPND122_00225.p01
rplX		50S ribosomal protein L24	63	63	1	1	940	1	109		305	335	305	f5fd87a7072d4094277c3aef7bd6d75e_848	spr0200.p01	SPD_0204.p01	SP70585_0276.p01	SPJ_0230.p01	SPP_0271.p01	SPT_0267.p01	SPH_0334.p01	SPG_0206.p01	SPCG_0229.p01	6cb3161ba4f31665d83d62984811c22c_1403	SPAP_0269.p01	SP670_0294.p01	d117907a8ae2f3ed4a30062d3e7c72a3_7288	HMPREF0837_10532.p01	b4317501ea33f0e830ab76a044a1a1e4_786	6f6d8eab9f2ef9ed5c05f289ab0b5caa_1114	5ee4b4bb39b1e6d2fa6f2ab67255bb7b_688	084e3c838e08fbe52a0c3a95bee584f1_5909	d2f3e48fc6171be3c8a3d1367074c6a5_1111	42781b318d2324d63c8142ea0fec4117_1057	0d1e706f8bbc9df4d9cda0585bf3d562_1061	MYY_0302.p01	HMPREF1038_00277.p01	PCS8235_01612.p01	SP3UMMC_04129.p01	SP4UMMC_02659.p01	SP5UMMC_05513.p01	SP6UMMC_07493.p01	SP7UMMC_03087.p01	T308_01080.p01	SpnNT_00219.p01	2565ffd4b39fd5d44c596ac6590c2b23_850	ERS445053_00271.p01	SPND219_00250.p01	SPND122_00230.p01
rplF		50S ribosomal protein L6	63	63	1	1	944	1	113		536	536	536	f5fd87a7072d4094277c3aef7bd6d75e_868	spr0204.p01	SPD_0208.p01	SP70585_0280.p01	SPJ_0234.p01	SPP_0275.p01	SPT_0271.p01	SPH_0338.p01	SPG_0210.p01	SPCG_0233.p01	6cb3161ba4f31665d83d62984811c22c_1429	SPAP_0273.p01	SP670_0298.p01	d117907a8ae2f3ed4a30062d3e7c72a3_7272	HMPREF0837_10536.p01	b4317501ea33f0e830ab76a044a1a1e4_802	6f6d8eab9f2ef9ed5c05f289ab0b5caa_1129	5ee4b4bb39b1e6d2fa6f2ab67255bb7b_703	084e3c838e08fbe52a0c3a95bee584f1_5925	d2f3e48fc6171be3c8a3d1367074c6a5_1127	42781b318d2324d63c8142ea0fec4117_1073	0d1e706f8bbc9df4d9cda0585bf3d562_1077	MYY_0306.p01	HMPREF1038_00281.p01	PCS8235_01608.p01	SP3UMMC_04149.p01	SP4UMMC_02639.p01	SP5UMMC_05493.p01	SP6UMMC_07513.p01	SP7UMMC_03107.p01	T308_01100.p01	SpnNT_00224.p01	2565ffd4b39fd5d44c596ac6590c2b23_866	ERS445053_00267.p01	SPND219_00254.p01	SPND122_00234.p01
rplR		50S ribosomal protein L18	63	63	1	1	945	1	114		356	395	358	f5fd87a7072d4094277c3aef7bd6d75e_871	spr0205.p01	SPD_0209.p01	SP70585_0281.p01	SPJ_0235.p01	SPP_0276.p01	SPT_0272.p01	SPH_0339.p01	SPG_0211.p01	SPCG_0234.p01	6cb3161ba4f31665d83d62984811c22c_1434	SPAP_0274.p01	SP670_0299.p01	d117907a8ae2f3ed4a30062d3e7c72a3_7269	HMPREF0837_10537.p01	b4317501ea33f0e830ab76a044a1a1e4_806	6f6d8eab9f2ef9ed5c05f289ab0b5caa_1133	5ee4b4bb39b1e6d2fa6f2ab67255bb7b_707	084e3c838e08fbe52a0c3a95bee584f1_5929	d2f3e48fc6171be3c8a3d1367074c6a5_1131	42781b318d2324d63c8142ea0fec4117_1077	0d1e706f8bbc9df4d9cda0585bf3d562_1081	MYY_0307.p01	HMPREF1038_00282.p01	PCS8235_01607.p01	SP3UMMC_04154.p01	SP4UMMC_02634.p01	SP5UMMC_05488.p01	SP6UMMC_07518.p01	SP7UMMC_03112.p01	T308_01105.p01	SpnNT_00225.p01	2565ffd4b39fd5d44c596ac6590c2b23_870	ERS445053_00266.p01	SPND219_00255.p01	SPND122_00235.p01
rpmD		50S ribosomal protein L30	63	63	1	1	947	1	116		182	224	190	f5fd87a7072d4094277c3aef7bd6d75e_879	spr0207.p01	SPD_0211.p01	SP70585_0283.p01	SPJ_0237.p01	SPP_0278.p01	SPT_0274.p01	SPH_0341.p01	SPG_0213.p01	SPCG_0236.p01	6cb3161ba4f31665d83d62984811c22c_1447	SPAP_0276.p01	SP670_0301.p01	d117907a8ae2f3ed4a30062d3e7c72a3_7261	HMPREF0837_10539.p01	b4317501ea33f0e830ab76a044a1a1e4_814	6f6d8eab9f2ef9ed5c05f289ab0b5caa_1140	5ee4b4bb39b1e6d2fa6f2ab67255bb7b_715	084e3c838e08fbe52a0c3a95bee584f1_5937	d2f3e48fc6171be3c8a3d1367074c6a5_1139	42781b318d2324d63c8142ea0fec4117_1085	0d1e706f8bbc9df4d9cda0585bf3d562_1089	MYY_0309.p01	HMPREF1038_00284.p01	PCS8235_01605.p01	SP3UMMC_04164.p01	SP4UMMC_02624.p01	SP5UMMC_05478.p01	SP6UMMC_07528.p01	SP7UMMC_03122.p01	T308_01115.p01	SpnNT_00227.p01	2565ffd4b39fd5d44c596ac6590c2b23_878	ERS445053_00264.p01	SPND219_00257.p01	SPND122_00237.p01
fsaA		fructose-6-phosphate aldolase	63	63	1	1	974	1	143		668	668	668	f5fd87a7072d4094277c3aef7bd6d75e_971	spr0233.p01	SPD_0236.p01	SP70585_0314.p01	SPJ_0264.p01	SPP_0304.p01	SPT_0300.p01	SPH_0370.p01	SPG_0239.p01	SPCG_0263.p01	6cb3161ba4f31665d83d62984811c22c_1623	SPAP_0301.p01	SP670_0326.p01	d117907a8ae2f3ed4a30062d3e7c72a3_7157	HMPREF0837_10568.p01	b4317501ea33f0e830ab76a044a1a1e4_906	6f6d8eab9f2ef9ed5c05f289ab0b5caa_1237	5ee4b4bb39b1e6d2fa6f2ab67255bb7b_807	084e3c838e08fbe52a0c3a95bee584f1_6037	d2f3e48fc6171be3c8a3d1367074c6a5_1238	42781b318d2324d63c8142ea0fec4117_1185	0d1e706f8bbc9df4d9cda0585bf3d562_1189	MYY_0334.p01	HMPREF1038_00310.p01	PCS8235_01579.p01	SP3UMMC_04299.p01	SP4UMMC_02479.p01	SP5UMMC_05343.p01	SP6UMMC_07893.p01	SP7UMMC_03262.p01	T308_01230.p01	SpnNT_00256.p01	2565ffd4b39fd5d44c596ac6590c2b23_979	ERS445053_00237.p01	SPND219_00284.p01	SPND122_00264.p01
ruvB		Holliday junction DNA helicase RuvB	63	63	1	1	979	1	148		971	998	986	f5fd87a7072d4094277c3aef7bd6d75e_995	spr0238.p01	SPD_0241.p01	SP70585_0319.p01	SPJ_0269.p01	SPP_0309.p01	SPT_0306.p01	SPH_0376.p01	SPG_0244.p01	SPCG_0269.p01	6cb3161ba4f31665d83d62984811c22c_1656	SPAP_0307.p01	SP670_0332.p01	d117907a8ae2f3ed4a30062d3e7c72a3_7141	HMPREF0837_10574.p01	b4317501ea33f0e830ab76a044a1a1e4_926	6f6d8eab9f2ef9ed5c05f289ab0b5caa_1263	5ee4b4bb39b1e6d2fa6f2ab67255bb7b_826	084e3c838e08fbe52a0c3a95bee584f1_6063	d2f3e48fc6171be3c8a3d1367074c6a5_1264	42781b318d2324d63c8142ea0fec4117_1211	0d1e706f8bbc9df4d9cda0585bf3d562_1215	MYY_0340.p01	HMPREF1038_00315.p01	PCS8235_01574.p01	SP3UMMC_04329.p01	SP4UMMC_02439.p01	SP5UMMC_05313.p01	SP6UMMC_07933.p01	SP7UMMC_03302.p01	T308_01265.p01	SpnNT_00261.p01	2565ffd4b39fd5d44c596ac6590c2b23_1002	ERS445053_00232.p01	SPND219_00289.p01	SPND122_00269.p01
uppS		undecaprenyl pyrophosphate synthase	63	63	1	1	981	1	150		758	776	758	f5fd87a7072d4094277c3aef7bd6d75e_1003	spr0240.p01	SPD_0243.p01	SP70585_0321.p01	SPJ_0271.p01	SPP_0311.p01	SPT_0308.p01	SPH_0378.p01	SPG_0246.p01	SPCG_0271.p01	6cb3161ba4f31665d83d62984811c22c_1667	SPAP_0310.p01	SP670_0334.p01	d117907a8ae2f3ed4a30062d3e7c72a3_7133	HMPREF0837_10577.p01	b4317501ea33f0e830ab76a044a1a1e4_934	6f6d8eab9f2ef9ed5c05f289ab0b5caa_1270	5ee4b4bb39b1e6d2fa6f2ab67255bb7b_834	084e3c838e08fbe52a0c3a95bee584f1_6071	d2f3e48fc6171be3c8a3d1367074c6a5_1272	42781b318d2324d63c8142ea0fec4117_1218	0d1e706f8bbc9df4d9cda0585bf3d562_1223	MYY_0342.p01	HMPREF1038_00317.p01	PCS8235_01572.p01	SP3UMMC_04339.p01	SP4UMMC_02429.p01	SP5UMMC_05303.p01	SP6UMMC_07943.p01	SP7UMMC_03312.p01	T308_01275.p01	SpnNT_00263.p01	2565ffd4b39fd5d44c596ac6590c2b23_1010	ERS445053_00230.p01	SPND219_00291.p01	SPND122_00271.p01
eep		RIP metalloprotease RseP	63	63	1	1	983	1	152		1259	1259	1259	f5fd87a7072d4094277c3aef7bd6d75e_1010	spr0242.p01	SPD_0245.p01	SP70585_0323.p01	SPJ_0273.p01	SPP_0313.p01	SPT_0310.p01	SPH_0380.p01	SPG_0248.p01	SPCG_0273.p01	6cb3161ba4f31665d83d62984811c22c_1692	SPAP_0312.p01	SP670_0336.p01	d117907a8ae2f3ed4a30062d3e7c72a3_7125	HMPREF0837_10579.p01	b4317501ea33f0e830ab76a044a1a1e4_942	6f6d8eab9f2ef9ed5c05f289ab0b5caa_1278	5ee4b4bb39b1e6d2fa6f2ab67255bb7b_842	084e3c838e08fbe52a0c3a95bee584f1_6079	d2f3e48fc6171be3c8a3d1367074c6a5_1280	42781b318d2324d63c8142ea0fec4117_1226	0d1e706f8bbc9df4d9cda0585bf3d562_1231	MYY_0344.p01	HMPREF1038_00319.p01	PCS8235_01570.p01	SP3UMMC_04349.p01	SP4UMMC_02419.p01	SP5UMMC_05293.p01	SP6UMMC_07953.p01	SP7UMMC_03322.p01	T308_01285.p01	SpnNT_00265.p01	2565ffd4b39fd5d44c596ac6590c2b23_1017	ERS445053_00228.p01	SPND219_00293.p01	SPND122_00273.p01
gmuD_1		6-phospho-beta-glucosidase	63	63	1	1	985	1	154		1379	1379	1379	f5fd87a7072d4094277c3aef7bd6d75e_1018	spr0244.p01	SPD_0247.p01	SP70585_0325.p01	SPJ_0275.p01	SPP_0315.p01	SPT_0312.p01	SPH_0382.p01	SPG_0250.p01	SPCG_0275.p01	6cb3161ba4f31665d83d62984811c22c_1706	SPAP_0314.p01	SP670_0338.p01	d117907a8ae2f3ed4a30062d3e7c72a3_7117	HMPREF0837_10581.p01	b4317501ea33f0e830ab76a044a1a1e4_950	6f6d8eab9f2ef9ed5c05f289ab0b5caa_1285	5ee4b4bb39b1e6d2fa6f2ab67255bb7b_850	084e3c838e08fbe52a0c3a95bee584f1_6087	d2f3e48fc6171be3c8a3d1367074c6a5_1288	42781b318d2324d63c8142ea0fec4117_1233	0d1e706f8bbc9df4d9cda0585bf3d562_1238	MYY_0346.p01	HMPREF1038_00321.p01	PCS8235_01568.p01	SP3UMMC_04359.p01	SP4UMMC_02409.p01	SP5UMMC_05283.p01	SP6UMMC_07963.p01	SP7UMMC_03332.p01	T308_01295.p01	SpnNT_00267.p01	2565ffd4b39fd5d44c596ac6590c2b23_1025	ERS445053_00226.p01	SPND219_00295.p01	SPND122_00275.p01
rpsL		30S ribosomal protein S12	63	63	1	1	989	1	158		413	443	413	f5fd87a7072d4094277c3aef7bd6d75e_1042	spr0248.p01	SPD_0251.p01	SP70585_0329.p01	SPJ_0279.p01	SPP_0320.p01	SPT_0316.p01	SPH_0387.p01	SPG_0254.p01	SPCG_0282.p01	6cb3161ba4f31665d83d62984811c22c_1738	SPAP_0318.p01	SP670_0343.p01	d117907a8ae2f3ed4a30062d3e7c72a3_7097	HMPREF0837_10586.p01	b4317501ea33f0e830ab76a044a1a1e4_972	6f6d8eab9f2ef9ed5c05f289ab0b5caa_1301	5ee4b4bb39b1e6d2fa6f2ab67255bb7b_870	084e3c838e08fbe52a0c3a95bee584f1_6106	d2f3e48fc6171be3c8a3d1367074c6a5_1305	42781b318d2324d63c8142ea0fec4117_1249	0d1e706f8bbc9df4d9cda0585bf3d562_1255	MYY_0350.p01	HMPREF1038_00326.p01	PCS8235_01562.p01	SP3UMMC_04384.p01	SP4UMMC_02364.p01	SP5UMMC_05258.p01	SP6UMMC_03612.p01	SP7UMMC_03377.p01	T308_01320.p01	SpnNT_00277.p01	2565ffd4b39fd5d44c596ac6590c2b23_1044	ERS445053_00222.p01	SPND219_00299.p01	SPND122_00279.p01
rpsG		30S ribosomal protein S7	63	63	1	1	990	1	159		380	470	468	f5fd87a7072d4094277c3aef7bd6d75e_1046	spr0249.p01	SPD_0252.p01	SP70585_0330.p01	SPJ_0280.p01	SPP_0321.p01	SPT_0317.p01	SPH_0388.p01	SPG_0255.p01	SPCG_0283.p01	6cb3161ba4f31665d83d62984811c22c_1744	SPAP_0319.p01	SP670_0344.p01	d117907a8ae2f3ed4a30062d3e7c72a3_7093	HMPREF0837_10587.p01	b4317501ea33f0e830ab76a044a1a1e4_976	6f6d8eab9f2ef9ed5c05f289ab0b5caa_1305	5ee4b4bb39b1e6d2fa6f2ab67255bb7b_874	084e3c838e08fbe52a0c3a95bee584f1_6110	d2f3e48fc6171be3c8a3d1367074c6a5_1309	42781b318d2324d63c8142ea0fec4117_1253	0d1e706f8bbc9df4d9cda0585bf3d562_1259	MYY_0351.p01	HMPREF1038_00327.p01	PCS8235_01561.p01	SP3UMMC_04389.p01	SP4UMMC_02359.p01	SP5UMMC_05253.p01	SP6UMMC_03617.p01	SP7UMMC_03382.p01	T308_01325.p01	SpnNT_00278.p01	2565ffd4b39fd5d44c596ac6590c2b23_1048	ERS445053_00221.p01	SPND219_00300.p01	SPND122_00280.p01
pepS		aminopeptidase PepS	63	63	1	1	996	1	165		1241	1241	1241	f5fd87a7072d4094277c3aef7bd6d75e_1070	spr0254.p01	SPD_0258.p01	SP70585_0336.p01	SPJ_0286.p01	SPP_0327.p01	SPT_0323.p01	SPH_0394.p01	SPG_0261.p01	SPCG_0289.p01	6cb3161ba4f31665d83d62984811c22c_1789	SPAP_0325.p01	SP670_0350.p01	d117907a8ae2f3ed4a30062d3e7c72a3_7073	HMPREF0837_10593.p01	b4317501ea33f0e830ab76a044a1a1e4_1000	6f6d8eab9f2ef9ed5c05f289ab0b5caa_1329	5ee4b4bb39b1e6d2fa6f2ab67255bb7b_896	084e3c838e08fbe52a0c3a95bee584f1_6134	d2f3e48fc6171be3c8a3d1367074c6a5_1333	42781b318d2324d63c8142ea0fec4117_1276	0d1e706f8bbc9df4d9cda0585bf3d562_1283	MYY_0357.p01	HMPREF1038_00333.p01	PCS8235_01555.p01	SP3UMMC_04419.p01	SP4UMMC_02329.p01	SP5UMMC_05223.p01	SP6UMMC_03647.p01	SP7UMMC_03412.p01	T308_01355.p01	SpnNT_00284.p01	2565ffd4b39fd5d44c596ac6590c2b23_1072	ERS445053_00215.p01	SPND219_00306.p01	SPND122_00286.p01
rplM		50S ribosomal protein L13	63	63	1	1	1012	1	1973		281	446	443	f5fd87a7072d4094277c3aef7bd6d75e_1133	spr0271.p01	SPD_0274.p01	SP70585_0353.p01	SPJ_0304.p01	SPP_0344.p01	SPT_0340.p01	SPH_0411.p01	SPG_0279.p01	SPCG_0308.p01	6cb3161ba4f31665d83d62984811c22c_1929	SPAP_0341.p01	SP670_0368.p01	d117907a8ae2f3ed4a30062d3e7c72a3_7012	HMPREF0837_10610.p01	b4317501ea33f0e830ab76a044a1a1e4_1067	6f6d8eab9f2ef9ed5c05f289ab0b5caa_1405	5ee4b4bb39b1e6d2fa6f2ab67255bb7b_960	084e3c838e08fbe52a0c3a95bee584f1_6211	d2f3e48fc6171be3c8a3d1367074c6a5_1408	42781b318d2324d63c8142ea0fec4117_1350	0d1e706f8bbc9df4d9cda0585bf3d562_1358	MYY_0373.p01	HMPREF1038_00350.p01	PCS8235_00008.p01	SP3UMMC_04499.p01	SP4UMMC_02249.p01	SP5UMMC_05143.p01	SP6UMMC_03727.p01	SP7UMMC_03492.p01	T308_01455.p01	SpnNT_00300.p01	2565ffd4b39fd5d44c596ac6590c2b23_1144	ERS445053_00198.p01	SPND219_00325.p01	SPND122_00305.p01
mraW		S-adenosyl-methyltransferase MraW	63	63	1	1	1043	1	1942		950	950	950	f5fd87a7072d4094277c3aef7bd6d75e_1289	spr0302.p01	SPD_0304.p01	SP70585_0397.p01	SPJ_0327.p01	SPP_0368.p01	SPT_0384.p01	SPH_0444.p01	SPG_0303.p01	SPCG_0337.p01	6cb3161ba4f31665d83d62984811c22c_2070	SPAP_0365.p01	SP670_0403.p01	d117907a8ae2f3ed4a30062d3e7c72a3_6858	HMPREF0837_10636.p01	b4317501ea33f0e830ab76a044a1a1e4_1160	6f6d8eab9f2ef9ed5c05f289ab0b5caa_1538	5ee4b4bb39b1e6d2fa6f2ab67255bb7b_1062	084e3c838e08fbe52a0c3a95bee584f1_6345	d2f3e48fc6171be3c8a3d1367074c6a5_1538	42781b318d2324d63c8142ea0fec4117_1478	0d1e706f8bbc9df4d9cda0585bf3d562_1490	MYY_0417.p01	HMPREF1038_00382.p01	PCS8235_00041.p01	SP3UMMC_04624.p01	SP4UMMC_05251.p01	SP5UMMC_05018.p01	SP6UMMC_03782.p01	SP7UMMC_04224.p01	T308_01685.p01	SpnNT_00327.p01	2565ffd4b39fd5d44c596ac6590c2b23_1274	ERS445053_00166.p01	SPND219_00368.p01	SPND122_00351.p01
fni		isopentenyl-diphosphate delta-isomerase, type 2	63	63	1	1	1087	1	1898		1001	1010	1009	f5fd87a7072d4094277c3aef7bd6d75e_1474	spr0341.p01	SPD_0349.p01	SP70585_0455.p01	SPJ_0371.p01	SPP_0422.p01	SPT_0429.p01	SPH_0491.p01	SPG_0349.p01	SPCG_0379.p01	6cb3161ba4f31665d83d62984811c22c_2400	SPAP_0411.p01	SP670_0452.p01	d117907a8ae2f3ed4a30062d3e7c72a3_6706	HMPREF0837_10682.p01	b4317501ea33f0e830ab76a044a1a1e4_1331	6f6d8eab9f2ef9ed5c05f289ab0b5caa_1704	5ee4b4bb39b1e6d2fa6f2ab67255bb7b_1258	084e3c838e08fbe52a0c3a95bee584f1_6514	d2f3e48fc6171be3c8a3d1367074c6a5_1705	42781b318d2324d63c8142ea0fec4117_1644	0d1e706f8bbc9df4d9cda0585bf3d562_1658	MYY_0463.p01	HMPREF1038_00435.p01	PCS8235_00107.p01	SP3UMMC_06212.p01	SP4UMMC_07370.p01	SP5UMMC_04878.p01	SP6UMMC_05252.p01	SP7UMMC_10531.p01	T308_01910.p01	SpnNT_00363.p01	2565ffd4b39fd5d44c596ac6590c2b23_1441	ERS445053_00110.p01	SPND219_00421.p01	SPND122_00405.p01
lepB		signal peptidase I	63	63	1	1	425	1	1881		500	614	601	f5fd87a7072d4094277c3aef7bd6d75e_1534	spr0364.p01	SPD_0367.p01	SP70585_0474.p01	SPJ_0390.p01	SPP_0434.p01	SPT_0440.p01	SPH_0511.p01	SPG_0369.p01	SPCG_0401.p01	6cb3161ba4f31665d83d62984811c22c_2530	SPAP_0422.p01	SP670_0474.p01	d117907a8ae2f3ed4a30062d3e7c72a3_6644	HMPREF0837_10694.p01	b4317501ea33f0e830ab76a044a1a1e4_1403	6f6d8eab9f2ef9ed5c05f289ab0b5caa_1755	5ee4b4bb39b1e6d2fa6f2ab67255bb7b_1316	084e3c838e08fbe52a0c3a95bee584f1_6562	d2f3e48fc6171be3c8a3d1367074c6a5_1754	42781b318d2324d63c8142ea0fec4117_1695	0d1e706f8bbc9df4d9cda0585bf3d562_1708	MYY_0474.p01	HMPREF1038_00447.p01	PCS8235_00132.p01	SP3UMMC_06162.p01	SP4UMMC_07430.p01	SP5UMMC_04828.p01	SP6UMMC_05212.p01	SP7UMMC_10476.p01	T308_01960.p01	SpnNT_00372.p01	2565ffd4b39fd5d44c596ac6590c2b23_1509	ERS445053_00100.p01	SPND219_00440.p01	SPND122_00424.p01
fabZ		beta-hydroxyacyl-(acyl-carrier-protein) dehydratase FabZ	63	63	1	1	445	1	1861		422	422	422	f5fd87a7072d4094277c3aef7bd6d75e_1622	spr0384.p01	SPD_0387.p01	SP70585_0495.p01	SPJ_0410.p01	SPP_0455.p01	SPT_0461.p01	SPH_0533.p01	SPG_0390.p01	SPCG_0422.p01	6cb3161ba4f31665d83d62984811c22c_2672	SPAP_0442.p01	SP670_0498.p01	d117907a8ae2f3ed4a30062d3e7c72a3_6566	HMPREF0837_10715.p01	b4317501ea33f0e830ab76a044a1a1e4_1481	6f6d8eab9f2ef9ed5c05f289ab0b5caa_1841	5ee4b4bb39b1e6d2fa6f2ab67255bb7b_1391	084e3c838e08fbe52a0c3a95bee584f1_6651	d2f3e48fc6171be3c8a3d1367074c6a5_1842	42781b318d2324d63c8142ea0fec4117_1778	0d1e706f8bbc9df4d9cda0585bf3d562_1795	MYY_0494.p01	HMPREF1038_00468.p01	PCS8235_00153.p01	SP3UMMC_06062.p01	SP4UMMC_01307.p01	SP5UMMC_04728.p01	SP6UMMC_09083.p01	SP7UMMC_07389.p01	T308_02060.p01	SpnNT_00400.p01	2565ffd4b39fd5d44c596ac6590c2b23_1587	ERS445053_00078.p01	SPND219_00462.p01	SPND122_00445.p01
accC		acetyl-CoA carboxylase biotin carboxylase subunit	63	63	1	1	446	1	1860		1154	1367	1363	f5fd87a7072d4094277c3aef7bd6d75e_1626	spr0385.p01	SPD_0388.p01	SP70585_0496.p01	SPJ_0411.p01	SPP_0456.p01	SPT_0462.p01	SPH_0534.p01	SPG_0391.p01	SPCG_0423.p01	6cb3161ba4f31665d83d62984811c22c_2681	SPAP_0443.p01	SP670_0499.p01	d117907a8ae2f3ed4a30062d3e7c72a3_6562	HMPREF0837_10716.p01	b4317501ea33f0e830ab76a044a1a1e4_1485	6f6d8eab9f2ef9ed5c05f289ab0b5caa_1845	5ee4b4bb39b1e6d2fa6f2ab67255bb7b_1395	084e3c838e08fbe52a0c3a95bee584f1_6655	d2f3e48fc6171be3c8a3d1367074c6a5_1845	42781b318d2324d63c8142ea0fec4117_1782	0d1e706f8bbc9df4d9cda0585bf3d562_1799	MYY_0495.p01	HMPREF1038_00469.p01	PCS8235_00154.p01	SP3UMMC_06057.p01	SP4UMMC_01312.p01	SP5UMMC_04723.p01	SP6UMMC_09078.p01	SP7UMMC_07384.p01	T308_02065.p01	SpnNT_00401.p01	2565ffd4b39fd5d44c596ac6590c2b23_1591	ERS445053_00077.p01	SPND219_00463.p01	SPND122_00446.p01
accA		acetyl-CoA carboxylase, carboxyl transferase, alpha subunit	63	63	1	1	448	1	1858		767	767	767	f5fd87a7072d4094277c3aef7bd6d75e_1634	spr0387.p01	SPD_0390.p01	SP70585_0498.p01	SPJ_0413.p01	SPP_0458.p01	SPT_0464.p01	SPH_0536.p01	SPG_0393.p01	SPCG_0425.p01	6cb3161ba4f31665d83d62984811c22c_2692	SPAP_0445.p01	SP670_0501.p01	d117907a8ae2f3ed4a30062d3e7c72a3_6554	HMPREF0837_10718.p01	b4317501ea33f0e830ab76a044a1a1e4_1493	6f6d8eab9f2ef9ed5c05f289ab0b5caa_1854	5ee4b4bb39b1e6d2fa6f2ab67255bb7b_1403	084e3c838e08fbe52a0c3a95bee584f1_6663	d2f3e48fc6171be3c8a3d1367074c6a5_1854	42781b318d2324d63c8142ea0fec4117_1790	0d1e706f8bbc9df4d9cda0585bf3d562_1808	MYY_0497.p01	HMPREF1038_00471.p01	PCS8235_00156.p01	SP3UMMC_06047.p01	SP4UMMC_01322.p01	SP5UMMC_04713.p01	SP6UMMC_09068.p01	SP7UMMC_07374.p01	T308_02075.p01	SpnNT_00403.p01	2565ffd4b39fd5d44c596ac6590c2b23_1599	ERS445053_00075.p01	SPND219_00466.p01	SPND122_00448.p01
ilvH		acetolactate synthase small subunit	63	63	1	1	462	1	1844		467	500	476	f5fd87a7072d4094277c3aef7bd6d75e_1704	spr0402.p01	SPD_0405.p01	SP70585_0515.p01	SPJ_0429.p01	SPP_0476.p01	SPT_0482.p01	SPH_0552.p01	SPG_0408.p01	SPCG_0440.p01	6cb3161ba4f31665d83d62984811c22c_2791	SPAP_0460.p01	SP670_0520.p01	d117907a8ae2f3ed4a30062d3e7c72a3_6492	HMPREF0837_10738.p01	b4317501ea33f0e830ab76a044a1a1e4_1558	6f6d8eab9f2ef9ed5c05f289ab0b5caa_1921	5ee4b4bb39b1e6d2fa6f2ab67255bb7b_1461	084e3c838e08fbe52a0c3a95bee584f1_6722	d2f3e48fc6171be3c8a3d1367074c6a5_1922	42781b318d2324d63c8142ea0fec4117_1857	0d1e706f8bbc9df4d9cda0585bf3d562_1876	MYY_0515.p01	HMPREF1038_00487.p01	PCS8235_00174.p01	SP3UMMC_05962.p01	SP4UMMC_01412.p01	SP5UMMC_04628.p01	SP6UMMC_01467.p01	SP7UMMC_07289.p01	T308_02160.p01	SpnNT_00419.p01	2565ffd4b39fd5d44c596ac6590c2b23_1662	ERS445053_00059.p01	SPND219_00482.p01	SPND122_00464.p01
glnQ2		amino acid ABC transporter ATP-binding protein	63	63	1	1	468	1	1838		740	764	743	f5fd87a7072d4094277c3aef7bd6d75e_1728	spr0408.p01	SPD_0411.p01	SP70585_0522.p01	SPJ_0436.p01	SPP_0483.p01	SPT_0489.p01	SPH_0559.p01	SPG_0415.p01	SPCG_0447.p01	6cb3161ba4f31665d83d62984811c22c_2827	SPAP_0466.p01	SP670_0527.p01	d117907a8ae2f3ed4a30062d3e7c72a3_6465	HMPREF0837_10745.p01	b4317501ea33f0e830ab76a044a1a1e4_1585	6f6d8eab9f2ef9ed5c05f289ab0b5caa_1952	5ee4b4bb39b1e6d2fa6f2ab67255bb7b_1486	084e3c838e08fbe52a0c3a95bee584f1_6753	d2f3e48fc6171be3c8a3d1367074c6a5_1952	42781b318d2324d63c8142ea0fec4117_1887	0d1e706f8bbc9df4d9cda0585bf3d562_1907	MYY_0522.p01	HMPREF1038_00494.p01	PCS8235_00181.p01	SP3UMMC_05932.p01	SP4UMMC_01442.p01	SP5UMMC_04598.p01	SP6UMMC_01442.p01	SP7UMMC_07264.p01	T308_02190.p01	SpnNT_00424.p01	2565ffd4b39fd5d44c596ac6590c2b23_1690	ERS445053_00053.p01	SPND219_00490.p01	SPND122_00473.p01
nusA		transcription termination factor NusA	63	63	1	1	539	1	1767		920	1136	1129	f5fd87a7072d4094277c3aef7bd6d75e_2110	spr0478.p01	SPD_0479.p01	SP70585_0613.p01	SPJ_0513.p01	SPP_0570.p01	SPT_0583.p01	SPH_0650.p01	SPG_0499.p01	SPCG_0516.p01	6cb3161ba4f31665d83d62984811c22c_3384	SPAP_0545.p01	SP670_0616.p01	d117907a8ae2f3ed4a30062d3e7c72a3_6215	HMPREF0837_10845.p01	b4317501ea33f0e830ab76a044a1a1e4_1881	6f6d8eab9f2ef9ed5c05f289ab0b5caa_2268	5ee4b4bb39b1e6d2fa6f2ab67255bb7b_1751	084e3c838e08fbe52a0c3a95bee584f1_7066	d2f3e48fc6171be3c8a3d1367074c6a5_2268	42781b318d2324d63c8142ea0fec4117_2195	0d1e706f8bbc9df4d9cda0585bf3d562_2225	MYY_0608.p01	HMPREF1038_00577.p01	PCS8235_00275.p01	SP3UMMC_00385.p01	SP4UMMC_08289.p01	SP5UMMC_07496.p01	SP6UMMC_06574.p01	SP7UMMC_08910.p01	T308_02625.p01	SpnNT_00495.p01	2565ffd4b39fd5d44c596ac6590c2b23_1947	ERS445053_02143.p01	SPND219_00575.p01	SPND122_00557.p01
DA395_02995		hypothetical protein	63	63	1	1	547	1	1759		233	245	234	f5fd87a7072d4094277c3aef7bd6d75e_2142	spr0485.p01	SPD_0487.p01	SP70585_0626.p01	SPJ_0521.p01	SPP_0578.p01	SPT_0592.p01	SPH_0659.p01	SPG_0508.p01	SPCG_0523.p01	6cb3161ba4f31665d83d62984811c22c_3436	SPAP_0552.p01	SP670_0624.p01	d117907a8ae2f3ed4a30062d3e7c72a3_6189	HMPREF0837_10854.p01	b4317501ea33f0e830ab76a044a1a1e4_1916	6f6d8eab9f2ef9ed5c05f289ab0b5caa_2304	5ee4b4bb39b1e6d2fa6f2ab67255bb7b_1783	084e3c838e08fbe52a0c3a95bee584f1_7104	d2f3e48fc6171be3c8a3d1367074c6a5_2304	42781b318d2324d63c8142ea0fec4117_2233	0d1e706f8bbc9df4d9cda0585bf3d562_2263	MYY_0617.p01	HMPREF1038_00586.p01	PCS8235_00287.p01	SP3UMMC_00425.p01	SP4UMMC_08249.p01	SP5UMMC_09432.p01	SP6UMMC_06534.p01	SP7UMMC_08875.p01	T308_02665.p01	SpnNT_00503.p01	2565ffd4b39fd5d44c596ac6590c2b23_1977	ERS445053_02135.p01	SPND219_00585.p01	SPND122_00568.p01
SPJ_0523		hypothetical protein	63	63	1	1	549	1	1757		122	254	247	f5fd87a7072d4094277c3aef7bd6d75e_2150	spr0487.p01	SPD_0489.p01	SP70585_0628.p01	SPJ_0523.p01	SPP_0580.p01	SPT_0594.p01	SPH_0661.p01	SPG_0510.p01	SPCG_0525.p01	6cb3161ba4f31665d83d62984811c22c_3448	SPAP_0554.p01	SP670_0626.p01	d117907a8ae2f3ed4a30062d3e7c72a3_6181	HMPREF0837_10856.p01	b4317501ea33f0e830ab76a044a1a1e4_1924	6f6d8eab9f2ef9ed5c05f289ab0b5caa_2312	5ee4b4bb39b1e6d2fa6f2ab67255bb7b_1791	084e3c838e08fbe52a0c3a95bee584f1_7112	d2f3e48fc6171be3c8a3d1367074c6a5_2312	42781b318d2324d63c8142ea0fec4117_2241	0d1e706f8bbc9df4d9cda0585bf3d562_2271	MYY_0619.p01	HMPREF1038_00588.p01	PCS8235_00289.p01	SP3UMMC_00435.p01	SP4UMMC_08239.p01	SP5UMMC_09422.p01	SP6UMMC_06524.p01	SP7UMMC_08865.p01	T308_02675.p01	SpnNT_00505.p01	2565ffd4b39fd5d44c596ac6590c2b23_1985	ERS445053_02133.p01	SPND219_00587.p01	SPND122_00570.p01
mrnC		Mini-ribonuclease 3	63	63	1	1	579	1	1727		323	386	385	f5fd87a7072d4094277c3aef7bd6d75e_2259	spr0520.p01	SPD_0516.p01	SP70585_0656.p01	SPJ_0546.p01	SPP_0609.p01	SPT_0621.p01	SPH_0690.p01	SPG_0540.p01	SPCG_0557.p01	6cb3161ba4f31665d83d62984811c22c_3614	SPAP_0583.p01	SP670_0655.p01	d117907a8ae2f3ed4a30062d3e7c72a3_6074	HMPREF0837_10885.p01	b4317501ea33f0e830ab76a044a1a1e4_2015	6f6d8eab9f2ef9ed5c05f289ab0b5caa_2429	5ee4b4bb39b1e6d2fa6f2ab67255bb7b_1877	084e3c838e08fbe52a0c3a95bee584f1_7233	d2f3e48fc6171be3c8a3d1367074c6a5_2430	42781b318d2324d63c8142ea0fec4117_2360	0d1e706f8bbc9df4d9cda0585bf3d562_2390	MYY_0645.p01	HMPREF1038_00617.p01	PCS8235_00318.p01	SP3UMMC_08499.p01	SP4UMMC_09764.p01	SP5UMMC_02070.p01	SP6UMMC_04542.p01	SP7UMMC_10646.p01	T308_02805.p01	SpnNT_00537.p01	2565ffd4b39fd5d44c596ac6590c2b23_2099	ERS445053_02105.p01	SPND219_00622.p01	SPND122_00602.p01
murN		putative peptidoglycan branched peptide synthesis protein	63	63	1	1	598	1	1708		1232	1232	1232	f5fd87a7072d4094277c3aef7bd6d75e_2346	spr0541.p01	SPD_0536.p01	SP70585_0677.p01	SPJ_0567.p01	SPP_0630.p01	SPT_0641.p01	SPH_0709.p01	SPG_0559.p01	SPCG_0576.p01	6cb3161ba4f31665d83d62984811c22c_3766	SPAP_0602.p01	SP670_0674.p01	d117907a8ae2f3ed4a30062d3e7c72a3_6006	HMPREF0837_10905.p01	b4317501ea33f0e830ab76a044a1a1e4_2089	6f6d8eab9f2ef9ed5c05f289ab0b5caa_2515	5ee4b4bb39b1e6d2fa6f2ab67255bb7b_1946	084e3c838e08fbe52a0c3a95bee584f1_7320	d2f3e48fc6171be3c8a3d1367074c6a5_2517	42781b318d2324d63c8142ea0fec4117_2446	0d1e706f8bbc9df4d9cda0585bf3d562_2477	MYY_0665.p01	HMPREF1038_00637.p01	PCS8235_00341.p01	SP3UMMC_08404.p01	SP4UMMC_09669.p01	SP5UMMC_01975.p01	SP6UMMC_04452.p01	SP7UMMC_05246.p01	T308_02905.p01	SpnNT_00558.p01	2565ffd4b39fd5d44c596ac6590c2b23_2175	ERS445053_02087.p01	SPND219_00644.p01	SPND122_00623.p01
rplK		50S ribosomal protein L11	63	63	1	1	611	1	447		425	425	425	f5fd87a7072d4094277c3aef7bd6d75e_2397	spr0555.p01	SPD_0550.p01	SP70585_0691.p01	SPJ_0582.p01	SPP_0648.p01	SPT_0656.p01	SPH_0723.p01	SPG_0574.p01	SPCG_0591.p01	6cb3161ba4f31665d83d62984811c22c_3868	SPAP_0616.p01	SP670_0689.p01	d117907a8ae2f3ed4a30062d3e7c72a3_5948	HMPREF0837_10920.p01	b4317501ea33f0e830ab76a044a1a1e4_2144	6f6d8eab9f2ef9ed5c05f289ab0b5caa_2595	5ee4b4bb39b1e6d2fa6f2ab67255bb7b_1996	084e3c838e08fbe52a0c3a95bee584f1_7400	d2f3e48fc6171be3c8a3d1367074c6a5_2591	42781b318d2324d63c8142ea0fec4117_2525	0d1e706f8bbc9df4d9cda0585bf3d562_2556	MYY_0680.p01	HMPREF1038_00654.p01	PCS8235_00355.p01	SP3UMMC_08334.p01	SP4UMMC_09594.p01	SP5UMMC_01900.p01	SP6UMMC_04367.p01	SP7UMMC_05161.p01	T308_02975.p01	SpnNT_00572.p01	2565ffd4b39fd5d44c596ac6590c2b23_2237	ERS445053_02072.p01	SPND219_00660.p01	SPND122_00639.p01
msrAB_1		thioredoxin family protein	63	63	1	1	350	1	1523		566	593	567	f5fd87a7072d4094277c3aef7bd6d75e_2493	spr0576.p01	SPD_0572.p01	SP70585_0718.p01	SPJ_0608.p01	SPP_0679.p01	SPT_0683.p01	SPH_0754.p01	SPG_0600.p01	SPCG_0615.p01	6cb3161ba4f31665d83d62984811c22c_4069	SPAP_0648.p01	SP670_0717.p01	d117907a8ae2f3ed4a30062d3e7c72a3_4066	HMPREF0837_10951.p01	b4317501ea33f0e830ab76a044a1a1e4_2237	6f6d8eab9f2ef9ed5c05f289ab0b5caa_2722	5ee4b4bb39b1e6d2fa6f2ab67255bb7b_2083	084e3c838e08fbe52a0c3a95bee584f1_7532	d2f3e48fc6171be3c8a3d1367074c6a5_2719	42781b318d2324d63c8142ea0fec4117_2652	0d1e706f8bbc9df4d9cda0585bf3d562_2683	MYY_0704.p01	HMPREF1038_00685.p01	PCS8235_00381.p01	SP3UMMC_09476.p01	SP4UMMC_09504.p01	SP5UMMC_08228.p01	SP6UMMC_08038.p01	SP7UMMC_09892.p01	T308_03110.p01	SpnNT_00650.p01	2565ffd4b39fd5d44c596ac6590c2b23_2334	ERS445053_02050.p01	SPND219_00685.p01	SPND122_00666.p01
msrAB		peptide methionine sulfoxide reductase	63	63	1	1	349	1	1524		935	1112	1106	f5fd87a7072d4094277c3aef7bd6d75e_2497	spr0577.p01	SPD_0573.p01	SP70585_0719.p01	SPJ_0609.p01	SPP_0680.p01	SPT_0684.p01	SPH_0755.p01	SPG_0601.p01	SPCG_0616.p01	6cb3161ba4f31665d83d62984811c22c_4083	SPAP_0649.p01	SP670_0718.p01	d117907a8ae2f3ed4a30062d3e7c72a3_4070	HMPREF0837_10952.p01	b4317501ea33f0e830ab76a044a1a1e4_2241	6f6d8eab9f2ef9ed5c05f289ab0b5caa_2730	5ee4b4bb39b1e6d2fa6f2ab67255bb7b_2087	084e3c838e08fbe52a0c3a95bee584f1_7542	d2f3e48fc6171be3c8a3d1367074c6a5_2728	42781b318d2324d63c8142ea0fec4117_2661	0d1e706f8bbc9df4d9cda0585bf3d562_2692	MYY_0705.p01	HMPREF1038_00686.p01	PCS8235_00382.p01	SP3UMMC_09481.p01	SP4UMMC_09499.p01	SP5UMMC_08223.p01	SP6UMMC_08033.p01	SP7UMMC_09887.p01	T308_03115.p01	SpnNT_00651.p01	2565ffd4b39fd5d44c596ac6590c2b23_2338	ERS445053_02049.p01	SPND219_00686.p01	SPND122_00667.p01
yehU		histidine kinase	63	63	1	1	347	1	1526		1691	1691	1691	f5fd87a7072d4094277c3aef7bd6d75e_2505	spr0579.p01	SPD_0575.p01	SP70585_0721.p01	SPJ_0611.p01	SPP_0682.p01	SPT_0686.p01	SPH_0757.p01	SPG_0603.p01	SPCG_0618.p01	6cb3161ba4f31665d83d62984811c22c_4102	SPAP_0651.p01	SP670_0720.p01	d117907a8ae2f3ed4a30062d3e7c72a3_4078	HMPREF0837_10954.p01	b4317501ea33f0e830ab76a044a1a1e4_2249	6f6d8eab9f2ef9ed5c05f289ab0b5caa_2738	5ee4b4bb39b1e6d2fa6f2ab67255bb7b_2095	084e3c838e08fbe52a0c3a95bee584f1_7550	d2f3e48fc6171be3c8a3d1367074c6a5_2736	42781b318d2324d63c8142ea0fec4117_2669	0d1e706f8bbc9df4d9cda0585bf3d562_2700	MYY_0707.p01	HMPREF1038_00688.p01	PCS8235_00384.p01	SP3UMMC_09491.p01	SP4UMMC_09489.p01	SP5UMMC_08213.p01	SP6UMMC_08023.p01	SP7UMMC_11116.p01	T308_03125.p01	SpnNT_00653.p01	2565ffd4b39fd5d44c596ac6590c2b23_2346	ERS445053_02047.p01	SPND219_00688.p01	SPND122_00668.p01
murG		undecaprenyldiphospho-muramoylpentapeptide beta-N- acetylglucosaminyltransferase	63	63	1	1	1114	1	1550		1058	1058	1058	f5fd87a7072d4094277c3aef7bd6d75e_2612	spr0604.p01	SPD_0599.p01	SP70585_0746.p01	SPJ_0639.p01	SPP_0708.p01	SPT_0711.p01	SPH_0783.p01	SPG_0629.p01	SPCG_0644.p01	6cb3161ba4f31665d83d62984811c22c_4261	SPAP_0676.p01	SP670_0746.p01	d117907a8ae2f3ed4a30062d3e7c72a3_4172	HMPREF0837_10979.p01	b4317501ea33f0e830ab76a044a1a1e4_2348	6f6d8eab9f2ef9ed5c05f289ab0b5caa_2837	5ee4b4bb39b1e6d2fa6f2ab67255bb7b_2187	084e3c838e08fbe52a0c3a95bee584f1_7648	d2f3e48fc6171be3c8a3d1367074c6a5_2833	42781b318d2324d63c8142ea0fec4117_2769	0d1e706f8bbc9df4d9cda0585bf3d562_2799	MYY_0732.p01	HMPREF1038_00714.p01	PCS8235_00409.p01	SP3UMMC_06327.p01	SP4UMMC_09319.p01	SP5UMMC_06837.p01	SP6UMMC_01602.p01	SP7UMMC_01192.p01	T308_03250.p01	SpnNT_00679.p01	2565ffd4b39fd5d44c596ac6590c2b23_2450	ERS445053_02021.p01	SPND219_00713.p01	SPND122_00693.p01
group_3549	cbiQ	hypothetical protein	63	63	1	1	1145	1	1581		650	650	650	f5fd87a7072d4094277c3aef7bd6d75e_2731	spr0633.p01	SPD_0627.p01	SP70585_0768.p01	SPJ_0661.p01	SPP_0732.p01	SPT_0737.p01	SPH_0808.p01	SPG_0654.p01	SPCG_0670.p01	6cb3161ba4f31665d83d62984811c22c_4429	SPAP_0697.p01	SP670_0770.p01	d117907a8ae2f3ed4a30062d3e7c72a3_4272	HMPREF0837_11005.p01	b4317501ea33f0e830ab76a044a1a1e4_2448	6f6d8eab9f2ef9ed5c05f289ab0b5caa_2933	5ee4b4bb39b1e6d2fa6f2ab67255bb7b_2275	084e3c838e08fbe52a0c3a95bee584f1_7747	d2f3e48fc6171be3c8a3d1367074c6a5_2929	42781b318d2324d63c8142ea0fec4117_2865	0d1e706f8bbc9df4d9cda0585bf3d562_2897	MYY_0757.p01	HMPREF1038_00737.p01	PCS8235_00436.p01	SP3UMMC_09321.p01	SP4UMMC_09409.p01	SP5UMMC_06937.p01	SP6UMMC_01737.p01	SP7UMMC_01312.p01	T308_03375.p01	SpnNT_00703.p01	2565ffd4b39fd5d44c596ac6590c2b23_2564	ERS445053_01997.p01	SPND219_00731.p01	SPND122_00715.p01
thiW		ThiW protein	63	63	1	1	1147	1	1583		524	524	524	f5fd87a7072d4094277c3aef7bd6d75e_2739	spr0635.p01	SPD_0629.p01	SP70585_0770.p01	SPJ_0663.p01	SPP_0734.p01	SPT_0739.p01	SPH_0810.p01	SPG_0656.p01	SPCG_0672.p01	6cb3161ba4f31665d83d62984811c22c_4443	SPAP_0699.p01	SP670_0772.p01	d117907a8ae2f3ed4a30062d3e7c72a3_4280	HMPREF0837_11007.p01	b4317501ea33f0e830ab76a044a1a1e4_2456	6f6d8eab9f2ef9ed5c05f289ab0b5caa_2941	5ee4b4bb39b1e6d2fa6f2ab67255bb7b_2282	084e3c838e08fbe52a0c3a95bee584f1_7755	d2f3e48fc6171be3c8a3d1367074c6a5_2937	42781b318d2324d63c8142ea0fec4117_2873	0d1e706f8bbc9df4d9cda0585bf3d562_2905	MYY_0759.p01	HMPREF1038_00739.p01	PCS8235_00438.p01	SP3UMMC_09311.p01	SP4UMMC_09419.p01	SP5UMMC_06927.p01	SP6UMMC_01747.p01	SP7UMMC_01322.p01	T308_03385.p01	SpnNT_00705.p01	2565ffd4b39fd5d44c596ac6590c2b23_2571	ERS445053_01995.p01	SPND219_00733.p01	SPND122_00717.p01
SPD_0646		putative fatty-acid binding protein	63	63	1	1	1164	1	1600		845	845	845	f5fd87a7072d4094277c3aef7bd6d75e_2810	spr0652.p01	SPD_0646.p01	SP70585_0788.p01	SPJ_0681.p01	SPP_0753.p01	SPT_0757.p01	SPH_0844.p01	SPG_0673.p01	SPCG_0692.p01	6cb3161ba4f31665d83d62984811c22c_4562	SPAP_0717.p01	SP670_1581.p01	d117907a8ae2f3ed4a30062d3e7c72a3_4343	HMPREF0837_11026.p01	b4317501ea33f0e830ab76a044a1a1e4_2522	6f6d8eab9f2ef9ed5c05f289ab0b5caa_3022	5ee4b4bb39b1e6d2fa6f2ab67255bb7b_2329	084e3c838e08fbe52a0c3a95bee584f1_7835	d2f3e48fc6171be3c8a3d1367074c6a5_3019	42781b318d2324d63c8142ea0fec4117_2952	0d1e706f8bbc9df4d9cda0585bf3d562_2988	MYY_0777.p01	HMPREF1038_00755.p01	PCS8235_00456.p01	SP3UMMC_09156.p01	SP4UMMC_09841.p01	SP5UMMC_05978.p01	SP6UMMC_01852.p01	SP7UMMC_01432.p01	T308_03465.p01	SpnNT_00726.p01	2565ffd4b39fd5d44c596ac6590c2b23_2641	ERS445053_01978.p01	SPND219_00751.p01	SPND122_00737.p01
upp		uracil phosphoribosyltransferase	63	63	1	1	1167	1	1603		629	650	639	f5fd87a7072d4094277c3aef7bd6d75e_2822	spr0655.p01	SPD_0649.p01	SP70585_0791.p01	SPJ_0684.p01	SPP_0756.p01	SPT_0760.p01	SPH_0847.p01	SPG_0676.p01	SPCG_0695.p01	6cb3161ba4f31665d83d62984811c22c_4578	SPAP_0720.p01	SP670_1578.p01	d117907a8ae2f3ed4a30062d3e7c72a3_4354	HMPREF0837_11029.p01	b4317501ea33f0e830ab76a044a1a1e4_2534	6f6d8eab9f2ef9ed5c05f289ab0b5caa_3034	5ee4b4bb39b1e6d2fa6f2ab67255bb7b_2341	084e3c838e08fbe52a0c3a95bee584f1_7847	d2f3e48fc6171be3c8a3d1367074c6a5_3031	42781b318d2324d63c8142ea0fec4117_2963	0d1e706f8bbc9df4d9cda0585bf3d562_3000	MYY_0780.p01	HMPREF1038_00758.p01	PCS8235_00459.p01	SP3UMMC_09141.p01	SP4UMMC_00872.p01	SP5UMMC_04558.p01	SP6UMMC_01867.p01	SP7UMMC_01447.p01	T308_03480.p01	SpnNT_00729.p01	2565ffd4b39fd5d44c596ac6590c2b23_2653	ERS445053_01975.p01	SPND219_00754.p01	SPND122_00740.p01
livF		ABC transporter ATP-binding protein	63	63	1	1	1174	1	1610		503	710	706	f5fd87a7072d4094277c3aef7bd6d75e_2854	spr0663.p01	SPD_0656.p01	SP70585_0798.p01	SPJ_0691.p01	SPP_0764.p01	SPT_0767.p01	SPH_0854.p01	SPG_0684.p01	SPCG_0703.p01	6cb3161ba4f31665d83d62984811c22c_4642	SPAP_0727.p01	SP670_1571.p01	d117907a8ae2f3ed4a30062d3e7c72a3_4382	HMPREF0837_11036.p01	b4317501ea33f0e830ab76a044a1a1e4_2562	6f6d8eab9f2ef9ed5c05f289ab0b5caa_3066	5ee4b4bb39b1e6d2fa6f2ab67255bb7b_2368	084e3c838e08fbe52a0c3a95bee584f1_7879	d2f3e48fc6171be3c8a3d1367074c6a5_3063	42781b318d2324d63c8142ea0fec4117_2995	0d1e706f8bbc9df4d9cda0585bf3d562_3032	MYY_0787.p01	HMPREF1038_00765.p01	PCS8235_00466.p01	SP3UMMC_09106.p01	SP4UMMC_00907.p01	SP5UMMC_04523.p01	SP6UMMC_03112.p01	SP7UMMC_01482.p01	T308_03520.p01	SpnNT_00736.p01	2565ffd4b39fd5d44c596ac6590c2b23_2685	ERS445053_01968.p01	SPND219_00763.p01	SPND122_00747.p01
yutD		transcriptional regulator	63	63	1	1	1186	1	1622		512	530	529	f5fd87a7072d4094277c3aef7bd6d75e_2912	spr0675.p01	SPD_0668.p01	SP70585_0810.p01	SPJ_0704.p01	SPP_0776.p01	SPT_0780.p01	SPH_0866.p01	SPG_0698.p01	SPCG_0716.p01	6cb3161ba4f31665d83d62984811c22c_4733	SPAP_0740.p01	SP670_1559.p01	d117907a8ae2f3ed4a30062d3e7c72a3_4427	HMPREF0837_11049.p01	b4317501ea33f0e830ab76a044a1a1e4_2614	6f6d8eab9f2ef9ed5c05f289ab0b5caa_3116	5ee4b4bb39b1e6d2fa6f2ab67255bb7b_2419	084e3c838e08fbe52a0c3a95bee584f1_7930	d2f3e48fc6171be3c8a3d1367074c6a5_3112	42781b318d2324d63c8142ea0fec4117_3044	0d1e706f8bbc9df4d9cda0585bf3d562_3083	MYY_0799.p01	HMPREF1038_00777.p01	PCS8235_00479.p01	SP3UMMC_09046.p01	SP4UMMC_00967.p01	SP5UMMC_04463.p01	SP6UMMC_03172.p01	SP7UMMC_01542.p01	T308_03580.p01	SpnNT_00748.p01	2565ffd4b39fd5d44c596ac6590c2b23_2732	ERS445053_01956.p01	SPND219_00776.p01	SPND122_00759.p01
rpsP		30S ribosomal protein S16	63	63	1	1	1192	1	1628		272	287	272	f5fd87a7072d4094277c3aef7bd6d75e_2943	spr0682.p01	SPD_0674.p01	SP70585_0817.p01	SPJ_0712.p01	SPP_0783.p01	SPT_0787.p01	SPH_0873.p01	SPG_0705.p01	SPCG_0723.p01	6cb3161ba4f31665d83d62984811c22c_4779	SPAP_0749.p01	SP670_1552.p01	d117907a8ae2f3ed4a30062d3e7c72a3_4451	HMPREF0837_11056.p01	b4317501ea33f0e830ab76a044a1a1e4_2637	6f6d8eab9f2ef9ed5c05f289ab0b5caa_3138	5ee4b4bb39b1e6d2fa6f2ab67255bb7b_2443	084e3c838e08fbe52a0c3a95bee584f1_7953	d2f3e48fc6171be3c8a3d1367074c6a5_3135	42781b318d2324d63c8142ea0fec4117_3068	0d1e706f8bbc9df4d9cda0585bf3d562_3107	MYY_0806.p01	HMPREF1038_00784.p01	PCS8235_00486.p01	SP3UMMC_09011.p01	SP4UMMC_01002.p01	SP5UMMC_04428.p01	SP6UMMC_03202.p01	SP7UMMC_01577.p01	T308_03615.p01	SpnNT_00754.p01	2565ffd4b39fd5d44c596ac6590c2b23_2759	ERS445053_01950.p01	SPND219_00784.p01	SPND122_00767.p01
nrdD_2		hypothetical protein	63	63	1	1	1198	1	1634		338	338	338	f5fd87a7072d4094277c3aef7bd6d75e_2963	spr0688.p01	SPD_0680.p01	SP70585_0822.p01	SPJ_0717.p01	SPP_0788.p01	SPT_1421.p01	SPH_0878.p01	SPG_0710.p01	SPCG_0728.p01	6cb3161ba4f31665d83d62984811c22c_4805	SPAP_0755.p01	SP670_1546.p01	d117907a8ae2f3ed4a30062d3e7c72a3_4473	HMPREF0837_11714.p01	b4317501ea33f0e830ab76a044a1a1e4_2656	6f6d8eab9f2ef9ed5c05f289ab0b5caa_3158	5ee4b4bb39b1e6d2fa6f2ab67255bb7b_2463	084e3c838e08fbe52a0c3a95bee584f1_7974	d2f3e48fc6171be3c8a3d1367074c6a5_3156	42781b318d2324d63c8142ea0fec4117_3088	0d1e706f8bbc9df4d9cda0585bf3d562_3128	MYY_1413.p01	HMPREF1038_00789.p01	PCS8235_00492.p01	SP3UMMC_08981.p01	SP4UMMC_01032.p01	SP5UMMC_04398.p01	SP6UMMC_03232.p01	SP7UMMC_01602.p01	T308_06715.p01	SpnNT_00759.p01	2565ffd4b39fd5d44c596ac6590c2b23_2778	ERS445053_01945.p01	SPND219_00789.p01	SPND122_00772.p01
SPN034156_17550		hypothetical protein	63	63	1	1	1199	1	1635		320	320	320	f5fd87a7072d4094277c3aef7bd6d75e_2967	spr0689.p01	SPD_0681.p01	SP70585_0823.p01	SPJ_0718.p01	SPP_0789.p01	SPT_1420.p01	SPH_0879.p01	SPG_0711.p01	SPCG_0729.p01	6cb3161ba4f31665d83d62984811c22c_4809	SPAP_0756.p01	SP670_1545.p01	d117907a8ae2f3ed4a30062d3e7c72a3_4477	HMPREF0837_11713.p01	b4317501ea33f0e830ab76a044a1a1e4_2659	6f6d8eab9f2ef9ed5c05f289ab0b5caa_3162	5ee4b4bb39b1e6d2fa6f2ab67255bb7b_2467	084e3c838e08fbe52a0c3a95bee584f1_7978	d2f3e48fc6171be3c8a3d1367074c6a5_3160	42781b318d2324d63c8142ea0fec4117_3092	0d1e706f8bbc9df4d9cda0585bf3d562_3132	MYY_1412.p01	HMPREF1038_00790.p01	PCS8235_00493.p01	SP3UMMC_08976.p01	SP4UMMC_01037.p01	SP5UMMC_04393.p01	SP6UMMC_03237.p01	SP7UMMC_01607.p01	T308_06710.p01	SpnNT_00760.p01	2565ffd4b39fd5d44c596ac6590c2b23_2782	ERS445053_01944.p01	SPND219_00790.p01	SPND122_00773.p01
bioY2		biotin synthase	63	63	1	1	1201	1	1637		536	536	536	f5fd87a7072d4094277c3aef7bd6d75e_2975	spr0691.p01	SPD_0684.p01	SP70585_0826.p01	SPJ_0721.p01	SPP_0792.p01	SPT_1417.p01	SPH_0882.p01	SPG_0713.p01	SPCG_0732.p01	6cb3161ba4f31665d83d62984811c22c_4831	SPAP_0758.p01	SP670_1542.p01	d117907a8ae2f3ed4a30062d3e7c72a3_4489	HMPREF0837_11710.p01	b4317501ea33f0e830ab76a044a1a1e4_2667	6f6d8eab9f2ef9ed5c05f289ab0b5caa_3174	5ee4b4bb39b1e6d2fa6f2ab67255bb7b_2475	084e3c838e08fbe52a0c3a95bee584f1_7990	d2f3e48fc6171be3c8a3d1367074c6a5_3172	42781b318d2324d63c8142ea0fec4117_3103	0d1e706f8bbc9df4d9cda0585bf3d562_3144	MYY_1409.p01	HMPREF1038_00793.p01	PCS8235_00496.p01	SP3UMMC_08961.p01	SP4UMMC_01052.p01	SP5UMMC_04378.p01	SP6UMMC_03252.p01	SP7UMMC_01622.p01	T308_06695.p01	SpnNT_00762.p01	2565ffd4b39fd5d44c596ac6590c2b23_2794	ERS445053_01942.p01	SPND219_00793.p01	SPND122_00776.p01
ciaR		response regulator protein	63	63	1	1	1217	1	1653		674	740	680	f5fd87a7072d4094277c3aef7bd6d75e_3035	spr0707.p01	SPD_0701.p01	SP70585_0843.p01	SPJ_0744.p01	SPP_0807.p01	SPT_1401.p01	SPH_0900.p01	SPG_0728.p01	SPCG_0747.p01	6cb3161ba4f31665d83d62984811c22c_4973	SPAP_0774.p01	SP670_1525.p01	d117907a8ae2f3ed4a30062d3e7c72a3_4547	HMPREF0837_11694.p01	b4317501ea33f0e830ab76a044a1a1e4_2724	6f6d8eab9f2ef9ed5c05f289ab0b5caa_3243	5ee4b4bb39b1e6d2fa6f2ab67255bb7b_2538	084e3c838e08fbe52a0c3a95bee584f1_8059	d2f3e48fc6171be3c8a3d1367074c6a5_3242	42781b318d2324d63c8142ea0fec4117_3173	0d1e706f8bbc9df4d9cda0585bf3d562_3213	MYY_1393.p01	HMPREF1038_00808.p01	PCS8235_00513.p01	SP3UMMC_08881.p01	SP4UMMC_06088.p01	SP5UMMC_04298.p01	SP6UMMC_03327.p01	SP7UMMC_01697.p01	T308_06615.p01	SpnNT_00777.p01	2565ffd4b39fd5d44c596ac6590c2b23_2850	ERS445053_01927.p01	SPND219_00808.p01	SPND122_00792.p01
C4N11_04035		hypothetical protein	63	63	1	1	1622	1	1701		689	710	692	f5fd87a7072d4094277c3aef7bd6d75e_3250	spr0760.p01	SPD_0751.p01	SP70585_0893.p01	SPJ_0795.p01	SPP_0865.p01	SPT_1346.p01	SPH_0957.p01	SPG_0778.p01	SPCG_0802.p01	6cb3161ba4f31665d83d62984811c22c_5314	SPAP_0826.p01	SP670_1467.p01	d117907a8ae2f3ed4a30062d3e7c72a3_4730	HMPREF0837_11633.p01	b4317501ea33f0e830ab76a044a1a1e4_2900	6f6d8eab9f2ef9ed5c05f289ab0b5caa_3441	5ee4b4bb39b1e6d2fa6f2ab67255bb7b_2701	084e3c838e08fbe52a0c3a95bee584f1_8265	d2f3e48fc6171be3c8a3d1367074c6a5_3446	42781b318d2324d63c8142ea0fec4117_3377	0d1e706f8bbc9df4d9cda0585bf3d562_3418	MYY_1341.p01	HMPREF1038_00869.p01	PCS8235_00568.p01	SP3UMMC_08245.p01	SP4UMMC_10621.p01	SP5UMMC_07267.p01	SP6UMMC_10802.p01	SP7UMMC_10127.p01	T308_06345.p01	SpnNT_01454.p01	2565ffd4b39fd5d44c596ac6590c2b23_3039	ERS445053_01870.p01	SPND219_00860.p01	SPND122_00841.p01
msrC		GAF domain-containing protein	63	63	1	1	636	1	1093		497	497	497	f5fd87a7072d4094277c3aef7bd6d75e_3276	spr0768.p01	SPD_0759.p01	SP70585_0902.p01	SPJ_0805.p01	SPP_0872.p01	SPT_1337.p01	SPH_0967.p01	SPG_0787.p01	SPCG_0809.p01	6cb3161ba4f31665d83d62984811c22c_5362	SPAP_0835.p01	SP670_1460.p01	d117907a8ae2f3ed4a30062d3e7c72a3_4763	HMPREF0837_11628.p01	b4317501ea33f0e830ab76a044a1a1e4_2925	6f6d8eab9f2ef9ed5c05f289ab0b5caa_3472	5ee4b4bb39b1e6d2fa6f2ab67255bb7b_2720	084e3c838e08fbe52a0c3a95bee584f1_8297	d2f3e48fc6171be3c8a3d1367074c6a5_3478	42781b318d2324d63c8142ea0fec4117_3407	0d1e706f8bbc9df4d9cda0585bf3d562_3450	MYY_1334.p01	HMPREF1038_00876.p01	PCS8235_00575.p01	SP3UMMC_02490.p01	SP4UMMC_02222.p01	SP5UMMC_07946.p01	SP6UMMC_07351.p01	SP7UMMC_10786.p01	T308_06310.p01	SpnNT_01444.p01	2565ffd4b39fd5d44c596ac6590c2b23_3061	ERS445053_01863.p01	SPND219_00864.p01	SPND122_00847.p01
dnaX		DNA polymerase III subunit gamma/tau	63	63	1	1	635	1	1092		1655	1655	1655	f5fd87a7072d4094277c3aef7bd6d75e_3280	spr0769.p01	SPD_0760.p01	SP70585_0903.p01	SPJ_0806.p01	SPP_0873.p01	SPT_1336.p01	SPH_0968.p01	SPG_0788.p01	SPCG_0810.p01	6cb3161ba4f31665d83d62984811c22c_5368	SPAP_0836.p01	SP670_1459.p01	d117907a8ae2f3ed4a30062d3e7c72a3_4767	HMPREF0837_11627.p01	b4317501ea33f0e830ab76a044a1a1e4_2929	6f6d8eab9f2ef9ed5c05f289ab0b5caa_3476	5ee4b4bb39b1e6d2fa6f2ab67255bb7b_2724	084e3c838e08fbe52a0c3a95bee584f1_8301	d2f3e48fc6171be3c8a3d1367074c6a5_3482	42781b318d2324d63c8142ea0fec4117_3411	0d1e706f8bbc9df4d9cda0585bf3d562_3454	MYY_1333.p01	HMPREF1038_00877.p01	PCS8235_00576.p01	SP3UMMC_02495.p01	SP4UMMC_02217.p01	SP5UMMC_07951.p01	SP6UMMC_07346.p01	SP7UMMC_10791.p01	T308_06305.p01	SpnNT_01443.p01	2565ffd4b39fd5d44c596ac6590c2b23_3065	ERS445053_01862.p01	SPND219_00865.p01	SPND122_00848.p01
sufC		FeS assembly ATPase SufC	63	63	1	1	633	1	1090		770	791	770	f5fd87a7072d4094277c3aef7bd6d75e_3288	spr0771.p01	SPD_0762.p01	SP70585_0905.p01	SPJ_0808.p01	SPP_0875.p01	SPT_1334.p01	SPH_0970.p01	SPG_0790.p01	SPCG_0812.p01	6cb3161ba4f31665d83d62984811c22c_5375	SPAP_0838.p01	SP670_1457.p01	d117907a8ae2f3ed4a30062d3e7c72a3_4771	HMPREF0837_11625.p01	b4317501ea33f0e830ab76a044a1a1e4_2937	6f6d8eab9f2ef9ed5c05f289ab0b5caa_3480	5ee4b4bb39b1e6d2fa6f2ab67255bb7b_2727	084e3c838e08fbe52a0c3a95bee584f1_8305	d2f3e48fc6171be3c8a3d1367074c6a5_3486	42781b318d2324d63c8142ea0fec4117_3415	0d1e706f8bbc9df4d9cda0585bf3d562_3458	MYY_1331.p01	HMPREF1038_00879.p01	PCS8235_00578.p01	SP3UMMC_02505.p01	SP4UMMC_02207.p01	SP5UMMC_07961.p01	SP6UMMC_07336.p01	SP7UMMC_10801.p01	T308_06295.p01	SpnNT_01441.p01	2565ffd4b39fd5d44c596ac6590c2b23_3073	ERS445053_01860.p01	SPND219_00867.p01	SPND122_00850.p01
tqsA		membrane protein	63	63	1	1	627	1	1084		1031	1109	1080	f5fd87a7072d4094277c3aef7bd6d75e_3312	spr0777.p01	SPD_0768.p01	SP70585_0911.p01	SPJ_0814.p01	SPP_0881.p01	SPT_1328.p01	SPH_0977.p01	SPG_0796.p01	SPCG_0818.p01	6cb3161ba4f31665d83d62984811c22c_5420	SPAP_0844.p01	SP670_1451.p01	d117907a8ae2f3ed4a30062d3e7c72a3_4795	HMPREF0837_11619.p01	b4317501ea33f0e830ab76a044a1a1e4_2961	6f6d8eab9f2ef9ed5c05f289ab0b5caa_3511	5ee4b4bb39b1e6d2fa6f2ab67255bb7b_2751	084e3c838e08fbe52a0c3a95bee584f1_8336	d2f3e48fc6171be3c8a3d1367074c6a5_3517	42781b318d2324d63c8142ea0fec4117_3446	0d1e706f8bbc9df4d9cda0585bf3d562_3489	MYY_1325.p01	HMPREF1038_00885.p01	PCS8235_00584.p01	SP3UMMC_02535.p01	SP4UMMC_02177.p01	SP5UMMC_07991.p01	SP6UMMC_07306.p01	SP7UMMC_00380.p01	T308_06260.p01	SpnNT_01435.p01	2565ffd4b39fd5d44c596ac6590c2b23_3100	ERS445053_01854.p01	SPND219_00874.p01	SPND122_00857.p01
fruA		PTS fructose transporter subunit IIC	63	63	1	1	624	1	1081		1952	1952	1952	f5fd87a7072d4094277c3aef7bd6d75e_3331	spr0780.p01	SPD_0773.p01	SP70585_0915.p01	SPJ_0818.p01	SPP_0885.p01	SPT_1324.p01	SPH_0981.p01	SPG_0801.p01	SPCG_0826.p01	6cb3161ba4f31665d83d62984811c22c_5455	SPAP_0850.p01	SP670_1448.p01	d117907a8ae2f3ed4a30062d3e7c72a3_4807	HMPREF0837_11616.p01	b4317501ea33f0e830ab76a044a1a1e4_2985	6f6d8eab9f2ef9ed5c05f289ab0b5caa_3524	5ee4b4bb39b1e6d2fa6f2ab67255bb7b_2763	084e3c838e08fbe52a0c3a95bee584f1_8350	d2f3e48fc6171be3c8a3d1367074c6a5_3531	42781b318d2324d63c8142ea0fec4117_3460	0d1e706f8bbc9df4d9cda0585bf3d562_3503	MYY_1322.p01	HMPREF1038_00890.p01	PCS8235_00589.p01	SP3UMMC_02550.p01	SP4UMMC_02142.p01	SP5UMMC_08006.p01	SP6UMMC_07291.p01	SP7UMMC_00360.p01	T308_06240.p01	SpnNT_01430.p01	2565ffd4b39fd5d44c596ac6590c2b23_3113	ERS445053_01848.p01	SPND219_00877.p01	SPND122_00859.p01
thiI		thiamine biosynthesis protein ThiI	63	63	1	1	620	1	1077		1154	1214	1213	f5fd87a7072d4094277c3aef7bd6d75e_3347	spr0784.p01	SPD_0777.p01	SP70585_0919.p01	SPJ_0823.p01	SPP_0889.p01	SPT_1320.p01	SPH_0986.p01	SPG_0806.p01	SPCG_0830.p01	6cb3161ba4f31665d83d62984811c22c_5487	SPAP_0858.p01	SP670_1443.p01	d117907a8ae2f3ed4a30062d3e7c72a3_4820	HMPREF0837_11611.p01	b4317501ea33f0e830ab76a044a1a1e4_3001	6f6d8eab9f2ef9ed5c05f289ab0b5caa_3541	5ee4b4bb39b1e6d2fa6f2ab67255bb7b_2779	084e3c838e08fbe52a0c3a95bee584f1_8369	d2f3e48fc6171be3c8a3d1367074c6a5_3550	42781b318d2324d63c8142ea0fec4117_3479	0d1e706f8bbc9df4d9cda0585bf3d562_3522	MYY_1318.p01	HMPREF1038_00895.p01	PCS8235_00594.p01	SP3UMMC_02575.p01	SP4UMMC_02117.p01	SP5UMMC_08031.p01	SP6UMMC_07266.p01	SP7UMMC_00335.p01	T308_06220.p01	SpnNT_01426.p01	2565ffd4b39fd5d44c596ac6590c2b23_3128	ERS445053_01844.p01	SPND219_00881.p01	SPND122_00864.p01
dnaE		DNA polymerase III subunit alpha	63	63	1	1	327	1	1500		3062	3128	3106	f5fd87a7072d4094277c3aef7bd6d75e_3402	spr0795.p01	SPD_0788.p01	SP70585_0934.p01	SPJ_0836.p01	SPP_0903.p01	SPT_1304.p01	SPH_1002.p01	SPG_0821.p01	SPCG_0871.p01	6cb3161ba4f31665d83d62984811c22c_5568	SPAP_0924.p01	SP670_1426.p01	d117907a8ae2f3ed4a30062d3e7c72a3_4853	HMPREF0837_11595.p01	b4317501ea33f0e830ab76a044a1a1e4_3150	6f6d8eab9f2ef9ed5c05f289ab0b5caa_3603	5ee4b4bb39b1e6d2fa6f2ab67255bb7b_2912	084e3c838e08fbe52a0c3a95bee584f1_8434	d2f3e48fc6171be3c8a3d1367074c6a5_3614	42781b318d2324d63c8142ea0fec4117_3543	0d1e706f8bbc9df4d9cda0585bf3d562_3587	MYY_1302.p01	HMPREF1038_00913.p01	PCS8235_00610.p01	SP3UMMC_02635.p01	SP4UMMC_02047.p01	SP5UMMC_08096.p01	SP6UMMC_08533.p01	SP7UMMC_09702.p01	T308_06125.p01	SpnNT_01408.p01	2565ffd4b39fd5d44c596ac6590c2b23_3184	ERS445053_01833.p01	SPND219_00899.p01	SPND122_00884.p01
SPN034183_08070		putative lipoprotein	63	63	1	1	324	1	1497		815	872	871	f5fd87a7072d4094277c3aef7bd6d75e_3414	spr0799.p01	SPD_0792.p01	SP70585_0937.p01	SPJ_0839.p01	SPP_0907.p01	SPT_1300.p01	SPH_1007.p01	SPG_0826.p01	SPCG_0875.p01	6cb3161ba4f31665d83d62984811c22c_5595	SPAP_0929.p01	SP670_1422.p01	d117907a8ae2f3ed4a30062d3e7c72a3_4868	HMPREF0837_11588.p01	b4317501ea33f0e830ab76a044a1a1e4_3166	6f6d8eab9f2ef9ed5c05f289ab0b5caa_3628	5ee4b4bb39b1e6d2fa6f2ab67255bb7b_2927	084e3c838e08fbe52a0c3a95bee584f1_8459	d2f3e48fc6171be3c8a3d1367074c6a5_3639	42781b318d2324d63c8142ea0fec4117_3568	0d1e706f8bbc9df4d9cda0585bf3d562_3612	MYY_1298.p01	HMPREF1038_00919.p01	PCS8235_00615.p01	SP3UMMC_02660.p01	SP4UMMC_02017.p01	SP5UMMC_08121.p01	SP6UMMC_08503.p01	SP7UMMC_09732.p01	T308_06100.p01	SpnNT_01405.p01	2565ffd4b39fd5d44c596ac6590c2b23_3199	ERS445053_01830.p01	SPND219_00905.p01	SPND122_00889.p01
BWQ98_04585		putative permease	63	63	1	1	319	1	1492		737	905	902	f5fd87a7072d4094277c3aef7bd6d75e_3434	spr0805.p01	SPD_0798.p01	SP70585_0943.p01	SPJ_0844.p01	SPP_0913.p01	SPT_1295.p01	SPH_1012.p01	SPG_0831.p01	SPCG_0882.p01	6cb3161ba4f31665d83d62984811c22c_5629	SPAP_0934.p01	SP670_1416.p01	d117907a8ae2f3ed4a30062d3e7c72a3_4889	HMPREF0837_11583.p01	b4317501ea33f0e830ab76a044a1a1e4_3186	6f6d8eab9f2ef9ed5c05f289ab0b5caa_3656	5ee4b4bb39b1e6d2fa6f2ab67255bb7b_2944	084e3c838e08fbe52a0c3a95bee584f1_8483	d2f3e48fc6171be3c8a3d1367074c6a5_3666	42781b318d2324d63c8142ea0fec4117_3594	0d1e706f8bbc9df4d9cda0585bf3d562_3638	MYY_1293.p01	HMPREF1038_00924.p01	PCS8235_00620.p01	SP3UMMC_02685.p01	SP4UMMC_01992.p01	SP5UMMC_08146.p01	SP6UMMC_08478.p01	SP7UMMC_09757.p01	T308_06075.p01	SpnNT_01400.p01	2565ffd4b39fd5d44c596ac6590c2b23_3215	ERS445053_01825.p01	SPND219_00910.p01	SPND122_00894.p01
speA		arginine decarboxylase	63	63	1	1	306	1	1479		1310	1475	1471	f5fd87a7072d4094277c3aef7bd6d75e_3475	spr0816.p01	SPD_0809.p01	SP70585_0954.p01	SPJ_0857.p01	SPP_0924.p01	SPT_1284.p01	SPH_1026.p01	SPG_0841.p01	SPCG_0893.p01	6cb3161ba4f31665d83d62984811c22c_5716	SPAP_0947.p01	SP670_1404.p01	d117907a8ae2f3ed4a30062d3e7c72a3_4933	HMPREF0837_11571.p01	b4317501ea33f0e830ab76a044a1a1e4_3232	6f6d8eab9f2ef9ed5c05f289ab0b5caa_3696	5ee4b4bb39b1e6d2fa6f2ab67255bb7b_2982	084e3c838e08fbe52a0c3a95bee584f1_8523	d2f3e48fc6171be3c8a3d1367074c6a5_3707	42781b318d2324d63c8142ea0fec4117_3634	0d1e706f8bbc9df4d9cda0585bf3d562_3678	MYY_1285.p01	HMPREF1038_00936.p01	PCS8235_00629.p01	SP3UMMC_10676.p01	SP4UMMC_01942.p01	SP5UMMC_10002.p01	SP6UMMC_08423.p01	SP7UMMC_09812.p01	T308_06015.p01	SpnNT_01390.p01	2565ffd4b39fd5d44c596ac6590c2b23_3258	ERS445053_01814.p01	SPND219_00921.p01	SPND122_00906.p01
yidA_1		Cof family protein	63	63	1	1	299	1	1472		809	809	809	f5fd87a7072d4094277c3aef7bd6d75e_3503	spr0824.p01	SPD_0816.p01	SP70585_0962.p01	SPJ_0864.p01	SPP_0931.p01	SPT_1276.p01	SPH_1032.p01	SPG_0849.p01	SPCG_0900.p01	6cb3161ba4f31665d83d62984811c22c_5757	SPAP_0955.p01	SP670_1396.p01	d117907a8ae2f3ed4a30062d3e7c72a3_4962	HMPREF0837_11562.p01	b4317501ea33f0e830ab76a044a1a1e4_3263	6f6d8eab9f2ef9ed5c05f289ab0b5caa_3723	5ee4b4bb39b1e6d2fa6f2ab67255bb7b_3009	084e3c838e08fbe52a0c3a95bee584f1_8551	d2f3e48fc6171be3c8a3d1367074c6a5_3734	42781b318d2324d63c8142ea0fec4117_3661	0d1e706f8bbc9df4d9cda0585bf3d562_3706	MYY_1276.p01	HMPREF1038_00943.p01	PCS8235_00637.p01	SP3UMMC_04689.p01	SP4UMMC_01912.p01	SP5UMMC_02522.p01	SP6UMMC_08393.p01	SP7UMMC_09842.p01	T308_05975.p01	SpnNT_01384.p01	2565ffd4b39fd5d44c596ac6590c2b23_3285	ERS445053_01807.p01	SPND219_00928.p01	SPND122_00913.p01
rluD		ribosomal large subunit pseudouridine synthase D	63	63	1	1	294	1	1467		887	887	887	f5fd87a7072d4094277c3aef7bd6d75e_3527	spr0830.p01	SPD_0820.p01	SP70585_0968.p01	SPJ_0869.p01	SPP_0936.p01	SPT_1270.p01	SPH_1038.p01	SPG_0855.p01	SPCG_0904.p01	6cb3161ba4f31665d83d62984811c22c_5793	SPAP_0961.p01	SP670_1391.p01	d117907a8ae2f3ed4a30062d3e7c72a3_4978	HMPREF0837_11556.p01	b4317501ea33f0e830ab76a044a1a1e4_3283	6f6d8eab9f2ef9ed5c05f289ab0b5caa_3739	5ee4b4bb39b1e6d2fa6f2ab67255bb7b_3025	084e3c838e08fbe52a0c3a95bee584f1_8566	d2f3e48fc6171be3c8a3d1367074c6a5_3748	42781b318d2324d63c8142ea0fec4117_3677	0d1e706f8bbc9df4d9cda0585bf3d562_3722	MYY_1271.p01	HMPREF1038_00949.p01	PCS8235_00643.p01	SP3UMMC_04724.p01	SP4UMMC_01887.p01	SP5UMMC_02487.p01	SP6UMMC_08368.p01	SP7UMMC_09867.p01	T308_05950.p01	SpnNT_01379.p01	2565ffd4b39fd5d44c596ac6590c2b23_3305	ERS445053_01802.p01	SPND219_00935.p01	SPND122_00919.p01
yabA		DNA replication initiation control protein YabA	63	63	1	1	287	1	1460		317	344	318	f5fd87a7072d4094277c3aef7bd6d75e_3559	spr0837.p01	SPD_0827.p01	SP70585_0975.p01	SPJ_0876.p01	SPP_0943.p01	SPT_1263.p01	SPH_1045.p01	SPG_0863.p01	SPCG_0911.p01	6cb3161ba4f31665d83d62984811c22c_5843	SPAP_0968.p01	SP670_1384.p01	d117907a8ae2f3ed4a30062d3e7c72a3_5006	HMPREF0837_11549.p01	b4317501ea33f0e830ab76a044a1a1e4_3311	6f6d8eab9f2ef9ed5c05f289ab0b5caa_3768	5ee4b4bb39b1e6d2fa6f2ab67255bb7b_3052	084e3c838e08fbe52a0c3a95bee584f1_8597	d2f3e48fc6171be3c8a3d1367074c6a5_3779	42781b318d2324d63c8142ea0fec4117_3708	0d1e706f8bbc9df4d9cda0585bf3d562_3753	MYY_1264.p01	HMPREF1038_00956.p01	PCS8235_00650.p01	SP3UMMC_04759.p01	SP4UMMC_01852.p01	SP5UMMC_02452.p01	SP6UMMC_00030.p01	SP7UMMC_06774.p01	T308_05915.p01	SpnNT_01370.p01	2565ffd4b39fd5d44c596ac6590c2b23_3341	ERS445053_01795.p01	SPND219_00942.p01	SPND122_00926.p01
ybeY		conserved hypothetical protein	63	63	1	1	260	1	1433		485	497	496	f5fd87a7072d4094277c3aef7bd6d75e_3669	spr0869.p01	SPD_0855.p01	SP70585_1007.p01	SPJ_0908.p01	SPP_0973.p01	SPT_1236.p01	SPH_1068.p01	SPG_0891.p01	SPCG_0943.p01	6cb3161ba4f31665d83d62984811c22c_6025	SPAP_0999.p01	SP670_1352.p01	d117907a8ae2f3ed4a30062d3e7c72a3_5121	HMPREF0837_11521.p01	b4317501ea33f0e830ab76a044a1a1e4_3420	6f6d8eab9f2ef9ed5c05f289ab0b5caa_3889	5ee4b4bb39b1e6d2fa6f2ab67255bb7b_3161	084e3c838e08fbe52a0c3a95bee584f1_8701	d2f3e48fc6171be3c8a3d1367074c6a5_3898	42781b318d2324d63c8142ea0fec4117_3826	0d1e706f8bbc9df4d9cda0585bf3d562_3875	MYY_1237.p01	HMPREF1038_00987.p01	PCS8235_00681.p01	SP3UMMC_00085.p01	SP4UMMC_08999.p01	SP5UMMC_07796.p01	SP6UMMC_02497.p01	SP7UMMC_08246.p01	T308_05785.p01	SpnNT_01302.p01	2565ffd4b39fd5d44c596ac6590c2b23_3461	ERS445053_01765.p01	SPND219_00974.p01	SPND122_00957.p01
dgkA		diacylglycerol kinase	63	63	1	1	259	1	1432		395	395	395	f5fd87a7072d4094277c3aef7bd6d75e_3673	spr0870.p01	SPD_0856.p01	SP70585_1008.p01	SPJ_0909.p01	SPP_0974.p01	SPT_1235.p01	SPH_1069.p01	SPG_0892.p01	SPCG_0944.p01	6cb3161ba4f31665d83d62984811c22c_6034	SPAP_1000.p01	SP670_1351.p01	d117907a8ae2f3ed4a30062d3e7c72a3_5124	HMPREF0837_11520.p01	b4317501ea33f0e830ab76a044a1a1e4_3424	6f6d8eab9f2ef9ed5c05f289ab0b5caa_3893	5ee4b4bb39b1e6d2fa6f2ab67255bb7b_3165	084e3c838e08fbe52a0c3a95bee584f1_8705	d2f3e48fc6171be3c8a3d1367074c6a5_3902	42781b318d2324d63c8142ea0fec4117_3830	0d1e706f8bbc9df4d9cda0585bf3d562_3879	MYY_1236.p01	HMPREF1038_00988.p01	PCS8235_00682.p01	SP3UMMC_00080.p01	SP4UMMC_08994.p01	SP5UMMC_07791.p01	SP6UMMC_02502.p01	SP7UMMC_08251.p01	T308_05780.p01	SpnNT_01301.p01	2565ffd4b39fd5d44c596ac6590c2b23_3465	ERS445053_01764.p01	SPND219_00975.p01	SPND122_00958.p01
pmrA		multidrug resistance protein MdtG	63	63	1	1	255	1	1428		1184	1199	1198	f5fd87a7072d4094277c3aef7bd6d75e_3689	spr0875.p01	SPD_0860.p01	SP70585_1012.p01	SPJ_0913.p01	SPP_0978.p01	SPT_1231.p01	SPH_1073.p01	SPG_0896.p01	SPCG_0948.p01	6cb3161ba4f31665d83d62984811c22c_6071	SPAP_1005.p01	SP670_1347.p01	d117907a8ae2f3ed4a30062d3e7c72a3_5140	HMPREF0837_11516.p01	b4317501ea33f0e830ab76a044a1a1e4_3440	6f6d8eab9f2ef9ed5c05f289ab0b5caa_3909	5ee4b4bb39b1e6d2fa6f2ab67255bb7b_3180	084e3c838e08fbe52a0c3a95bee584f1_8721	d2f3e48fc6171be3c8a3d1367074c6a5_3918	42781b318d2324d63c8142ea0fec4117_3846	0d1e706f8bbc9df4d9cda0585bf3d562_3895	MYY_1232.p01	HMPREF1038_00992.p01	PCS8235_00686.p01	SP3UMMC_00060.p01	SP4UMMC_08974.p01	SP5UMMC_07771.p01	SP6UMMC_02522.p01	SP7UMMC_08271.p01	T308_05760.p01	SpnNT_01297.p01	2565ffd4b39fd5d44c596ac6590c2b23_3481	ERS445053_01760.p01	SPND219_00979.p01	SPND122_00962.p01
smpB		SsrA-binding protein	63	63	1	1	252	1	1425		383	467	465	f5fd87a7072d4094277c3aef7bd6d75e_3705	spr0879.p01	SPD_0863.p01	SP70585_1016.p01	SPJ_0917.p01	SPP_0982.p01	SPT_1227.p01	SPH_1077.p01	SPG_0899.p01	SPCG_0951.p01	6cb3161ba4f31665d83d62984811c22c_6093	SPAP_1009.p01	SP670_1344.p01	d117907a8ae2f3ed4a30062d3e7c72a3_5156	HMPREF0837_11513.p01	b4317501ea33f0e830ab76a044a1a1e4_3451	6f6d8eab9f2ef9ed5c05f289ab0b5caa_3924	5ee4b4bb39b1e6d2fa6f2ab67255bb7b_3191	084e3c838e08fbe52a0c3a95bee584f1_8737	d2f3e48fc6171be3c8a3d1367074c6a5_3933	42781b318d2324d63c8142ea0fec4117_3861	0d1e706f8bbc9df4d9cda0585bf3d562_3911	MYY_1229.p01	HMPREF1038_00995.p01	PCS8235_00689.p01	SP3UMMC_00040.p01	SP4UMMC_08954.p01	SP5UMMC_07751.p01	SP6UMMC_07186.p01	SP7UMMC_08291.p01	T308_05740.p01	SpnNT_01293.p01	2565ffd4b39fd5d44c596ac6590c2b23_3493	ERS445053_01757.p01	SPND219_00983.p01	SPND122_00965.p01
KK0981_29440		O-methyltransferase	63	63	1	1	248	1	1421		677	713	701	f5fd87a7072d4094277c3aef7bd6d75e_3721	spr0883.p01	SPD_0867.p01	SP70585_1020.p01	SPJ_0921.p01	SPP_0986.p01	SPT_1223.p01	SPH_1081.p01	SPG_0903.p01	SPCG_0955.p01	6cb3161ba4f31665d83d62984811c22c_6115	SPAP_1013.p01	SP670_1340.p01	d117907a8ae2f3ed4a30062d3e7c72a3_5172	HMPREF0837_11509.p01	b4317501ea33f0e830ab76a044a1a1e4_3466	6f6d8eab9f2ef9ed5c05f289ab0b5caa_3940	5ee4b4bb39b1e6d2fa6f2ab67255bb7b_3207	084e3c838e08fbe52a0c3a95bee584f1_8753	d2f3e48fc6171be3c8a3d1367074c6a5_3947	42781b318d2324d63c8142ea0fec4117_3877	0d1e706f8bbc9df4d9cda0585bf3d562_3927	MYY_1225.p01	HMPREF1038_01000.p01	PCS8235_00693.p01	SP3UMMC_00020.p01	SP4UMMC_08934.p01	SP5UMMC_07731.p01	SP6UMMC_07166.p01	SP7UMMC_08311.p01	T308_05720.p01	SpnNT_01289.p01	2565ffd4b39fd5d44c596ac6590c2b23_3509	ERS445053_01753.p01	SPND219_00987.p01	SPND122_00969.p01
mtnN		5'-methylthioadenosine/S-adenosylhomocysteine nucleosidase	63	63	1	1	237	1	1410		692	692	692	f5fd87a7072d4094277c3aef7bd6d75e_3759	spr0894.p01	SPD_0877.p01	SP70585_1032.p01	SPJ_0932.p01	SPP_0997.p01	SPT_1213.p01	SPH_1092.p01	SPG_0916.p01	SPCG_0965.p01	6cb3161ba4f31665d83d62984811c22c_6192	SPAP_1027.p01	SP670_1329.p01	d117907a8ae2f3ed4a30062d3e7c72a3_5211	HMPREF0837_11497.p01	b4317501ea33f0e830ab76a044a1a1e4_3508	6f6d8eab9f2ef9ed5c05f289ab0b5caa_3993	5ee4b4bb39b1e6d2fa6f2ab67255bb7b_3248	084e3c838e08fbe52a0c3a95bee584f1_8806	d2f3e48fc6171be3c8a3d1367074c6a5_4000	42781b318d2324d63c8142ea0fec4117_3930	0d1e706f8bbc9df4d9cda0585bf3d562_3980	MYY_1214.p01	HMPREF1038_01011.p01	PCS8235_00704.p01	SP3UMMC_08646.p01	SP4UMMC_08879.p01	SP5UMMC_10042.p01	SP6UMMC_07109.p01	SP7UMMC_08770.p01	T308_05660.p01	SpnNT_01278.p01	2565ffd4b39fd5d44c596ac6590c2b23_3553	ERS445053_01742.p01	SPND219_00998.p01	SPND122_00981.p01
dapA		dihydrodipicolinate synthase	63	63	1	1	99	1	697		935	935	935	f5fd87a7072d4094277c3aef7bd6d75e_3849	spr0919.p01	SPD_0901.p01	SP70585_1054.p01	SPJ_0955.p01	SPP_1021.p01	SPT_1068.p01	SPH_1118.p01	SPG_0941.p01	SPCG_0994.p01	6cb3161ba4f31665d83d62984811c22c_6367	SPAP_1183.p01	SP670_1305.p01	d117907a8ae2f3ed4a30062d3e7c72a3_5304	HMPREF0837_11462.p01	b4317501ea33f0e830ab76a044a1a1e4_3599	6f6d8eab9f2ef9ed5c05f289ab0b5caa_4093	5ee4b4bb39b1e6d2fa6f2ab67255bb7b_3354	084e3c838e08fbe52a0c3a95bee584f1_8	d2f3e48fc6171be3c8a3d1367074c6a5_4099	42781b318d2324d63c8142ea0fec4117_4027	0d1e706f8bbc9df4d9cda0585bf3d562_4078	MYY_1075.p01	HMPREF1038_01170.p01	PCS8235_00734.p01	SP3UMMC_01418.p01	SP4UMMC_07655.p01	SP5UMMC_09140.p01	SP6UMMC_06984.p01	SP7UMMC_08643.p01	T308_04975.p01	SpnNT_01252.p01	2565ffd4b39fd5d44c596ac6590c2b23_3607	ERS445053_01719.p01	SPND219_01020.p01	SPND122_01004.p01
trmE		tRNA modification GTPase TrmE	63	63	1	1	100	1	696		1373	1439	1377	f5fd87a7072d4094277c3aef7bd6d75e_3854	spr0920.p01	SPD_0902.p01	SP70585_1055.p01	SPJ_0956.p01	SPP_1022.p01	SPT_1069.p01	SPH_1119.p01	SPG_0942.p01	SPCG_0995.p01	6cb3161ba4f31665d83d62984811c22c_6373	SPAP_1182.p01	SP670_1304.p01	d117907a8ae2f3ed4a30062d3e7c72a3_5308	HMPREF0837_11461.p01	b4317501ea33f0e830ab76a044a1a1e4_3602	6f6d8eab9f2ef9ed5c05f289ab0b5caa_4097	5ee4b4bb39b1e6d2fa6f2ab67255bb7b_3358	084e3c838e08fbe52a0c3a95bee584f1_12	d2f3e48fc6171be3c8a3d1367074c6a5_4103	42781b318d2324d63c8142ea0fec4117_4031	0d1e706f8bbc9df4d9cda0585bf3d562_4082	MYY_1076.p01	HMPREF1038_01169.p01	PCS8235_00735.p01	SP3UMMC_01423.p01	SP4UMMC_07660.p01	SP5UMMC_09145.p01	SP6UMMC_06979.p01	SP7UMMC_08638.p01	T308_04980.p01	SpnNT_01251.p01	2565ffd4b39fd5d44c596ac6590c2b23_3611	ERS445053_01718.p01	SPND219_01021.p01	SPND122_01005.p01
SP670_1270		ABC transporter substrate-binding protein	63	63	1	1	153	1	1129		1004	1034	1008	f5fd87a7072d4094277c3aef7bd6d75e_4056	spr0975.p01	SPD_0954.p01	SP70585_1143.p01	SPJ_1007.p01	SPP_1075.p01	SPT_1112.p01	SPH_1157.p01	SPG_0990.p01	SPCG_1211.p01	6cb3161ba4f31665d83d62984811c22c_6668	SPAP_1126.p01	SP670_1270.p01	d117907a8ae2f3ed4a30062d3e7c72a3_5516	HMPREF0837_11417.p01	b4317501ea33f0e830ab76a044a1a1e4_4368	6f6d8eab9f2ef9ed5c05f289ab0b5caa_4380	5ee4b4bb39b1e6d2fa6f2ab67255bb7b_3513	084e3c838e08fbe52a0c3a95bee584f1_294	d2f3e48fc6171be3c8a3d1367074c6a5_4384	42781b318d2324d63c8142ea0fec4117_4308	0d1e706f8bbc9df4d9cda0585bf3d562_4366	MYY_1116.p01	HMPREF1038_01111.p01	PCS8235_00778.p01	SP3UMMC_10066.p01	SP4UMMC_10930.p01	SP5UMMC_09235.p01	SP6UMMC_11305.p01	SP7UMMC_07459.p01	T308_05175.p01	SpnNT_01224.p01	2565ffd4b39fd5d44c596ac6590c2b23_3813	ERS445053_01663.p01	SPND219_01073.p01	SPND122_01056.p01
mrp		conserved hypothetical protein	63	63	1	1	158	1	1134		329	362	331	f5fd87a7072d4094277c3aef7bd6d75e_4076	spr0980.p01	SPD_0959.p01	SP70585_1148.p01	SPJ_1012.p01	SPP_1080.p01	SPT_1117.p01	SPH_1162.p01	SPG_0995.p01	SPCG_1206.p01	6cb3161ba4f31665d83d62984811c22c_6710	SPAP_1119.p01	SP670_1265.p01	d117907a8ae2f3ed4a30062d3e7c72a3_5536	HMPREF0837_11412.p01	b4317501ea33f0e830ab76a044a1a1e4_4348	6f6d8eab9f2ef9ed5c05f289ab0b5caa_4400	5ee4b4bb39b1e6d2fa6f2ab67255bb7b_3532	084e3c838e08fbe52a0c3a95bee584f1_314	d2f3e48fc6171be3c8a3d1367074c6a5_4404	42781b318d2324d63c8142ea0fec4117_4328	0d1e706f8bbc9df4d9cda0585bf3d562_4386	MYY_1121.p01	HMPREF1038_01106.p01	PCS8235_00783.p01	SP3UMMC_10091.p01	SP4UMMC_10955.p01	SP5UMMC_09260.p01	SP6UMMC_10467.p01	SP7UMMC_06184.p01	T308_05200.p01	SpnNT_01218.p01	2565ffd4b39fd5d44c596ac6590c2b23_3833	ERS445053_01658.p01	SPND219_01078.p01	SPND122_01061.p01
mgtA		glycosyl transferase, group 1	63	63	1	1	160	1	1136		1325	1325	1325	f5fd87a7072d4094277c3aef7bd6d75e_4084	spr0982.p01	SPD_0961.p01	SP70585_1150.p01	SPJ_1014.p01	SPP_1082.p01	SPT_1119.p01	SPH_1164.p01	SPG_0997.p01	SPCG_1204.p01	6cb3161ba4f31665d83d62984811c22c_6720	SPAP_1117.p01	SP670_1263.p01	d117907a8ae2f3ed4a30062d3e7c72a3_5544	HMPREF0837_11410.p01	b4317501ea33f0e830ab76a044a1a1e4_4340	6f6d8eab9f2ef9ed5c05f289ab0b5caa_4408	5ee4b4bb39b1e6d2fa6f2ab67255bb7b_3540	084e3c838e08fbe52a0c3a95bee584f1_322	d2f3e48fc6171be3c8a3d1367074c6a5_4412	42781b318d2324d63c8142ea0fec4117_4336	0d1e706f8bbc9df4d9cda0585bf3d562_4394	MYY_1123.p01	HMPREF1038_01104.p01	PCS8235_00785.p01	SP3UMMC_10101.p01	SP4UMMC_10965.p01	SP5UMMC_09270.p01	SP6UMMC_10457.p01	SP7UMMC_06194.p01	T308_05210.p01	SpnNT_01216.p01	2565ffd4b39fd5d44c596ac6590c2b23_3841	ERS445053_01656.p01	SPND219_01080.p01	SPND122_01063.p01
rex		redox-sensing transcriptional repressor Rex	63	63	1	1	1612	1	729		425	641	637	f5fd87a7072d4094277c3aef7bd6d75e_4135	spr0998.p01	SPD_0976.p01	SP70585_1164.p01	SPJ_1028.p01	SPP_1096.p01	SPT_1136.p01	SPH_1182.p01	SPG_1011.p01	SPCG_1188.p01	6cb3161ba4f31665d83d62984811c22c_6801	SPAP_1102.p01	SP670_1248.p01	d117907a8ae2f3ed4a30062d3e7c72a3_5595	HMPREF0837_11392.p01	b4317501ea33f0e830ab76a044a1a1e4_4282	6f6d8eab9f2ef9ed5c05f289ab0b5caa_4469	5ee4b4bb39b1e6d2fa6f2ab67255bb7b_3590	084e3c838e08fbe52a0c3a95bee584f1_383	d2f3e48fc6171be3c8a3d1367074c6a5_4473	42781b318d2324d63c8142ea0fec4117_4398	0d1e706f8bbc9df4d9cda0585bf3d562_4456	MYY_1139.p01	HMPREF1038_01089.p01	PCS8235_00800.p01	SP3UMMC_10601.p01	SP4UMMC_10860.p01	SP5UMMC_03322.p01	SP6UMMC_10015.p01	SP7UMMC_10901.p01	T308_05290.p01	SpnNT_01201.p01	2565ffd4b39fd5d44c596ac6590c2b23_3895	ERS445053_01560.p01	SPND219_01094.p01	SPND122_01076.p01
iscS_2		putative cysteine desulfurase	63	63	1	1	1615	1	732		1082	1115	1112	f5fd87a7072d4094277c3aef7bd6d75e_4151	spr1001.p01	SPD_0979.p01	SP70585_1167.p01	SPJ_1031.p01	SPP_1099.p01	SPT_1139.p01	SPH_1185.p01	SPG_1014.p01	SPCG_1185.p01	6cb3161ba4f31665d83d62984811c22c_6816	SPAP_1099.p01	SP670_1245.p01	d117907a8ae2f3ed4a30062d3e7c72a3_5607	HMPREF0837_11389.p01	b4317501ea33f0e830ab76a044a1a1e4_4270	6f6d8eab9f2ef9ed5c05f289ab0b5caa_4481	5ee4b4bb39b1e6d2fa6f2ab67255bb7b_3602	084e3c838e08fbe52a0c3a95bee584f1_395	d2f3e48fc6171be3c8a3d1367074c6a5_4485	42781b318d2324d63c8142ea0fec4117_4409	0d1e706f8bbc9df4d9cda0585bf3d562_4468	MYY_1142.p01	HMPREF1038_01086.p01	PCS8235_00803.p01	SP3UMMC_10616.p01	SP4UMMC_10845.p01	SP5UMMC_03307.p01	SP6UMMC_10000.p01	SP7UMMC_10916.p01	T308_05305.p01	SpnNT_01198.p01	2565ffd4b39fd5d44c596ac6590c2b23_3907	ERS445053_01563.p01	SPND219_01097.p01	SPND122_01079.p01
yjbM		GTP pyrophosphokinase	63	63	1	1	1618	1	735		506	671	668	f5fd87a7072d4094277c3aef7bd6d75e_4162	spr1004.p01	SPD_0982.p01	SP70585_1170.p01	SPJ_1034.p01	SPP_1102.p01	SPT_1142.p01	SPH_1188.p01	SPG_1017.p01	SPCG_1182.p01	6cb3161ba4f31665d83d62984811c22c_6831	SPAP_1096.p01	SP670_1242.p01	d117907a8ae2f3ed4a30062d3e7c72a3_5619	HMPREF0837_11386.p01	b4317501ea33f0e830ab76a044a1a1e4_4259	6f6d8eab9f2ef9ed5c05f289ab0b5caa_4493	5ee4b4bb39b1e6d2fa6f2ab67255bb7b_3614	084e3c838e08fbe52a0c3a95bee584f1_407	d2f3e48fc6171be3c8a3d1367074c6a5_4497	42781b318d2324d63c8142ea0fec4117_4421	0d1e706f8bbc9df4d9cda0585bf3d562_4480	MYY_1145.p01	HMPREF1038_01083.p01	PCS8235_00806.p01	SP3UMMC_10631.p01	SP4UMMC_10830.p01	SP5UMMC_03292.p01	SP6UMMC_09985.p01	SP7UMMC_10931.p01	T308_05320.p01	SpnNT_01195.p01	2565ffd4b39fd5d44c596ac6590c2b23_3919	ERS445053_01566.p01	SPND219_01101.p01	SPND122_01082.p01
glgA		glycogen synthase	63	63	1	1	200	1	1373		1433	1433	1433	f5fd87a7072d4094277c3aef7bd6d75e_4265	spr1032.p01	SPD_1008.p01	SP70585_1194.p01	SPJ_1061.p01	SPP_1129.p01	SPT_1169.p01	SPH_1217.p01	SPG_1042.p01	SPCG_1156.p01	6cb3161ba4f31665d83d62984811c22c_6999	SPAP_1070.p01	SP670_1215.p01	d117907a8ae2f3ed4a30062d3e7c72a3_5715	HMPREF0837_11356.p01	b4317501ea33f0e830ab76a044a1a1e4_4166	6f6d8eab9f2ef9ed5c05f289ab0b5caa_4603	5ee4b4bb39b1e6d2fa6f2ab67255bb7b_3708	084e3c838e08fbe52a0c3a95bee584f1_517	d2f3e48fc6171be3c8a3d1367074c6a5_4608	42781b318d2324d63c8142ea0fec4117_4531	0d1e706f8bbc9df4d9cda0585bf3d562_4591	MYY_1171.p01	HMPREF1038_01055.p01	PCS8235_00837.p01	SP3UMMC_07094.p01	SP4UMMC_05171.p01	SP5UMMC_09847.p01	SP6UMMC_08348.p01	SP7UMMC_07534.p01	T308_05450.p01	SpnNT_01172.p01	2565ffd4b39fd5d44c596ac6590c2b23_4021	ERS445053_01591.p01	SPND219_01126.p01	SPND122_01108.p01
eno		enolase	63	63	1	1	203	1	1376		1304	1304	1304	f5fd87a7072d4094277c3aef7bd6d75e_4278	spr1036.p01	SPD_1012.p01	SP70585_1199.p01	SPJ_1066.p01	SPP_1133.p01	SPT_1173.p01	SPH_1222.p01	SPG_1047.p01	SPCG_1150.p01	6cb3161ba4f31665d83d62984811c22c_7021	SPAP_1065.p01	SP670_1209.p01	d117907a8ae2f3ed4a30062d3e7c72a3_5733	HMPREF0837_11351.p01	b4317501ea33f0e830ab76a044a1a1e4_4152	6f6d8eab9f2ef9ed5c05f289ab0b5caa_4621	5ee4b4bb39b1e6d2fa6f2ab67255bb7b_3720	084e3c838e08fbe52a0c3a95bee584f1_535	d2f3e48fc6171be3c8a3d1367074c6a5_4625	42781b318d2324d63c8142ea0fec4117_4549	0d1e706f8bbc9df4d9cda0585bf3d562_4609	MYY_1175.p01	HMPREF1038_01050.p01	PCS8235_00843.p01	SP3UMMC_07069.p01	SP4UMMC_05196.p01	SP5UMMC_09872.p01	SP6UMMC_10993.p01	SP7UMMC_04616.p01	T308_05470.p01	SpnNT_01165.p01	2565ffd4b39fd5d44c596ac6590c2b23_4041	ERS445053_01595.p01	SPND219_01132.p01	SPND122_01115.p01
ptsH		phosphocarrier protein HPr	63	63	1	1	86	1	710		263	263	263	f5fd87a7072d4094277c3aef7bd6d75e_4473	spr1063.p01	SPD_1040.p01	SP70585_1230.p01	SPJ_1096.p01	SPP_1221.p01	SPT_1046.p01	SPH_1298.p01	SPG_1075.p01	SPCG_1120.p01	6cb3161ba4f31665d83d62984811c22c_7233	SPAP_1207.p01	SP670_1096.p01	d117907a8ae2f3ed4a30062d3e7c72a3_5829	HMPREF0837_11320.p01	b4317501ea33f0e830ab76a044a1a1e4_4045	6f6d8eab9f2ef9ed5c05f289ab0b5caa_4731	5ee4b4bb39b1e6d2fa6f2ab67255bb7b_3867	084e3c838e08fbe52a0c3a95bee584f1_643	d2f3e48fc6171be3c8a3d1367074c6a5_4740	42781b318d2324d63c8142ea0fec4117_4664	0d1e706f8bbc9df4d9cda0585bf3d562_4724	MYY_1055.p01	HMPREF1038_01187.p01	PCS8235_00885.p01	SP3UMMC_07222.p01	SP4UMMC_08049.p01	SP5UMMC_07601.p01	SP6UMMC_00467.p01	SP7UMMC_00557.p01	T308_04865.p01	SpnNT_01126.p01	2565ffd4b39fd5d44c596ac6590c2b23_4169	ERS445053_01629.p01	SPND219_01163.p01	SPND122_01145.p01
lacA		galactose-6-phosphate isomerase subunit LacA	63	63	1	1	73	1	723		425	425	425	f5fd87a7072d4094277c3aef7bd6d75e_4536	spr1076.p01	SPD_1053.p01	SP70585_1243.p01	SPJ_1109.p01	SPP_1234.p01	SPT_1033.p01	SPH_1311.p01	SPG_1088.p01	SPCG_1105.p01	6cb3161ba4f31665d83d62984811c22c_7316	SPAP_1220.p01	SP670_1083.p01	d117907a8ae2f3ed4a30062d3e7c72a3_5871	HMPREF0837_11307.p01	b4317501ea33f0e830ab76a044a1a1e4_3987	6f6d8eab9f2ef9ed5c05f289ab0b5caa_4780	5ee4b4bb39b1e6d2fa6f2ab67255bb7b_3915	084e3c838e08fbe52a0c3a95bee584f1_693	d2f3e48fc6171be3c8a3d1367074c6a5_4790	42781b318d2324d63c8142ea0fec4117_4712	0d1e706f8bbc9df4d9cda0585bf3d562_4773	MYY_1042.p01	HMPREF1038_01200.p01	PCS8235_00898.p01	SP3UMMC_07292.p01	SP4UMMC_08119.p01	SP5UMMC_07531.p01	SP6UMMC_00547.p01	SP7UMMC_00627.p01	T308_04800.p01	SpnNT_01112.p01	2565ffd4b39fd5d44c596ac6590c2b23_4225	ERS445053_01642.p01	SPND219_01178.p01	SPND122_01160.p01
ahrC		putative repressor protein	63	63	1	1	1509	1	673		392	431	424	f5fd87a7072d4094277c3aef7bd6d75e_4569	spr1085.p01	SPD_1063.p01	SP70585_1253.p01	SPJ_1121.p01	SPP_1244.p01	SPT_1023.p01	SPH_1321.p01	SPG_1097.p01	SPCG_1097.p01	6cb3161ba4f31665d83d62984811c22c_7362	SPAP_1229.p01	SP670_1073.p01	d117907a8ae2f3ed4a30062d3e7c72a3_3987	HMPREF0837_11296.p01	b4317501ea33f0e830ab76a044a1a1e4_3955	6f6d8eab9f2ef9ed5c05f289ab0b5caa_4818	5ee4b4bb39b1e6d2fa6f2ab67255bb7b_3940	084e3c838e08fbe52a0c3a95bee584f1_730	d2f3e48fc6171be3c8a3d1367074c6a5_4826	42781b318d2324d63c8142ea0fec4117_4750	0d1e706f8bbc9df4d9cda0585bf3d562_4811	MYY_1032.p01	HMPREF1038_01210.p01	PCS8235_00908.p01	SP3UMMC_03647.p01	SP4UMMC_00430.p01	SP5UMMC_02207.p01	SP6UMMC_00597.p01	SP7UMMC_00672.p01	T308_04750.p01	SpnNT_01103.p01	2565ffd4b39fd5d44c596ac6590c2b23_4252	ERS445053_01548.p01	SPND219_01184.p01	SPND122_01170.p01
tlyA		hemolysin A	63	63	1	1	1508	1	672		596	815	811	f5fd87a7072d4094277c3aef7bd6d75e_4573	spr1086.p01	SPD_1064.p01	SP70585_1254.p01	SPJ_1122.p01	SPP_1245.p01	SPT_1022.p01	SPH_1322.p01	SPG_1098.p01	SPCG_1096.p01	6cb3161ba4f31665d83d62984811c22c_7368	SPAP_1230.p01	SP670_1072.p01	d117907a8ae2f3ed4a30062d3e7c72a3_3983	HMPREF0837_11295.p01	b4317501ea33f0e830ab76a044a1a1e4_3951	6f6d8eab9f2ef9ed5c05f289ab0b5caa_4822	5ee4b4bb39b1e6d2fa6f2ab67255bb7b_3944	084e3c838e08fbe52a0c3a95bee584f1_734	d2f3e48fc6171be3c8a3d1367074c6a5_4830	42781b318d2324d63c8142ea0fec4117_4754	0d1e706f8bbc9df4d9cda0585bf3d562_4815	MYY_1031.p01	HMPREF1038_01211.p01	PCS8235_00909.p01	SP3UMMC_03642.p01	SP4UMMC_00435.p01	SP5UMMC_02212.p01	SP6UMMC_00602.p01	SP7UMMC_00677.p01	T308_04745.p01	SpnNT_01102.p01	2565ffd4b39fd5d44c596ac6590c2b23_4255	ERS445053_01547.p01	SPND219_01185.p01	SPND122_01171.p01
ispA		geranyltranstransferase	63	63	1	1	1507	1	671		875	875	875	f5fd87a7072d4094277c3aef7bd6d75e_4577	spr1087.p01	SPD_1065.p01	SP70585_1255.p01	SPJ_1123.p01	SPP_1246.p01	SPT_1021.p01	SPH_1323.p01	SPG_1099.p01	SPCG_1095.p01	6cb3161ba4f31665d83d62984811c22c_7375	SPAP_1231.p01	SP670_1071.p01	d117907a8ae2f3ed4a30062d3e7c72a3_3979	HMPREF0837_11294.p01	b4317501ea33f0e830ab76a044a1a1e4_3947	6f6d8eab9f2ef9ed5c05f289ab0b5caa_4826	5ee4b4bb39b1e6d2fa6f2ab67255bb7b_3947	084e3c838e08fbe52a0c3a95bee584f1_737	d2f3e48fc6171be3c8a3d1367074c6a5_4834	42781b318d2324d63c8142ea0fec4117_4758	0d1e706f8bbc9df4d9cda0585bf3d562_4819	MYY_1030.p01	HMPREF1038_01212.p01	PCS8235_00910.p01	SP3UMMC_03637.p01	SP4UMMC_00440.p01	SP5UMMC_02217.p01	SP6UMMC_00607.p01	SP7UMMC_00682.p01	T308_04740.p01	SpnNT_01101.p01	2565ffd4b39fd5d44c596ac6590c2b23_4259	ERS445053_01546.p01	SPND219_01186.p01	SPND122_01172.p01
vicR		DNA-binding response regulator	63	63	1	1	1486	1	650		704	755	705	f5fd87a7072d4094277c3aef7bd6d75e_4662	spr1107.p01	SPD_1085.p01	SP70585_1273.p01	SPJ_1141.p01	SPP_1264.p01	SPT_1001.p01	SPH_1341.p01	SPG_1118.p01	SPCG_1075.p01	6cb3161ba4f31665d83d62984811c22c_7492	SPAP_1252.p01	SP670_1053.p01	d117907a8ae2f3ed4a30062d3e7c72a3_3905	HMPREF0837_11275.p01	b4317501ea33f0e830ab76a044a1a1e4_3880	6f6d8eab9f2ef9ed5c05f289ab0b5caa_4895	5ee4b4bb39b1e6d2fa6f2ab67255bb7b_4012	084e3c838e08fbe52a0c3a95bee584f1_804	d2f3e48fc6171be3c8a3d1367074c6a5_4902	42781b318d2324d63c8142ea0fec4117_4823	0d1e706f8bbc9df4d9cda0585bf3d562_4888	MYY_1012.p01	HMPREF1038_01230.p01	PCS8235_00929.p01	SP3UMMC_03537.p01	SP4UMMC_00540.p01	SP5UMMC_00045.p01	SP6UMMC_00702.p01	SP7UMMC_00777.p01	T308_04640.p01	SpnNT_01081.p01	2565ffd4b39fd5d44c596ac6590c2b23_4338	ERS445053_01527.p01	SPND219_01205.p01	SPND122_01191.p01
panT		membrane protein	63	63	1	1	1481	1	645		563	563	563	f5fd87a7072d4094277c3aef7bd6d75e_4682	spr1112.p01	SPD_1090.p01	SP70585_1278.p01	SPJ_1146.p01	SPP_1270.p01	SPT_0996.p01	SPH_1347.p01	SPG_1123.p01	SPCG_1070.p01	6cb3161ba4f31665d83d62984811c22c_7529	SPAP_1257.p01	SP670_1047.p01	d117907a8ae2f3ed4a30062d3e7c72a3_3885	HMPREF0837_11268.p01	b4317501ea33f0e830ab76a044a1a1e4_3861	6f6d8eab9f2ef9ed5c05f289ab0b5caa_4920	5ee4b4bb39b1e6d2fa6f2ab67255bb7b_4031	084e3c838e08fbe52a0c3a95bee584f1_829	d2f3e48fc6171be3c8a3d1367074c6a5_4927	42781b318d2324d63c8142ea0fec4117_4847	0d1e706f8bbc9df4d9cda0585bf3d562_4912	MYY_1007.p01	HMPREF1038_01236.p01	PCS8235_00934.p01	SP3UMMC_03512.p01	SP4UMMC_00565.p01	SP5UMMC_00070.p01	SP6UMMC_00727.p01	SP7UMMC_00802.p01	T308_04615.p01	SpnNT_01076.p01	2565ffd4b39fd5d44c596ac6590c2b23_4361	ERS445053_01522.p01	SPND219_01211.p01	SPND122_01197.p01
glnQ1		glutamine ABC transporter ATP-binding protein	63	63	1	1	665	1	636		257	740	732	f5fd87a7072d4094277c3aef7bd6d75e_4718	spr1121.p01	SPD_1099.p01	SP70585_1304.p01	SPJ_1155.p01	SPP_1279.p01	SPT_0987.p01	SPH_1357.p01	SPG_1132.p01	SPCG_1061.p01	6cb3161ba4f31665d83d62984811c22c_7601	SPAP_1266.p01	SP670_1037.p01	d117907a8ae2f3ed4a30062d3e7c72a3_3850	HMPREF0837_11259.p01	b4317501ea33f0e830ab76a044a1a1e4_3826	6f6d8eab9f2ef9ed5c05f289ab0b5caa_4955	5ee4b4bb39b1e6d2fa6f2ab67255bb7b_4066	084e3c838e08fbe52a0c3a95bee584f1_865	d2f3e48fc6171be3c8a3d1367074c6a5_4961	42781b318d2324d63c8142ea0fec4117_4882	0d1e706f8bbc9df4d9cda0585bf3d562_4947	MYY_0998.p01	HMPREF1038_01245.p01	PCS8235_00943.p01	SP3UMMC_03467.p01	SP4UMMC_00610.p01	SP5UMMC_00115.p01	SP6UMMC_10552.p01	SP7UMMC_00847.p01	T308_04570.p01	SpnNT_01067.p01	2565ffd4b39fd5d44c596ac6590c2b23_4395	ERS445053_01512.p01	SPND219_01222.p01	SPND122_01207.p01
licC		CTP:phosphocholine cytidylyltransferase	63	63	1	1	687	1	614		641	689	688	f5fd87a7072d4094277c3aef7bd6d75e_4818	spr1145.p01	SPD_1123.p01	SP70585_1330.p01	SPJ_1181.p01	SPP_1305.p01	SPT_0961.p01	SPH_1383.p01	SPG_1161.p01	SPCG_1231.p01	6cb3161ba4f31665d83d62984811c22c_7746	SPAP_1292.p01	SP670_1008.p01	d117907a8ae2f3ed4a30062d3e7c72a3_3729	HMPREF0837_11234.p01	b4317501ea33f0e830ab76a044a1a1e4_4445	6f6d8eab9f2ef9ed5c05f289ab0b5caa_5057	5ee4b4bb39b1e6d2fa6f2ab67255bb7b_4146	084e3c838e08fbe52a0c3a95bee584f1_967	d2f3e48fc6171be3c8a3d1367074c6a5_5063	42781b318d2324d63c8142ea0fec4117_4984	0d1e706f8bbc9df4d9cda0585bf3d562_5049	MYY_0973.p01	HMPREF1038_01270.p01	PCS8235_00968.p01	SP3UMMC_06682.p01	SP4UMMC_00735.p01	SP5UMMC_06343.p01	SP6UMMC_10180.p01	SP7UMMC_03572.p01	T308_04450.p01	SpnNT_01043.p01	2565ffd4b39fd5d44c596ac6590c2b23_4531	ERS445053_01488.p01	SPND219_01248.p01	SPND122_01233.p01
pck		choline kinase	63	63	1	1	689	1	612		788	869	866	f5fd87a7072d4094277c3aef7bd6d75e_4825	spr1147.p01	SPD_1125.p01	SP70585_1332.p01	SPJ_1183.p01	SPP_1307.p01	SPT_0959.p01	SPH_1385.p01	SPG_1163.p01	SPCG_1233.p01	6cb3161ba4f31665d83d62984811c22c_7768	SPAP_1294.p01	SP670_1006.p01	d117907a8ae2f3ed4a30062d3e7c72a3_3721	HMPREF0837_11232.p01	b4317501ea33f0e830ab76a044a1a1e4_4453	6f6d8eab9f2ef9ed5c05f289ab0b5caa_5065	5ee4b4bb39b1e6d2fa6f2ab67255bb7b_4154	084e3c838e08fbe52a0c3a95bee584f1_975	d2f3e48fc6171be3c8a3d1367074c6a5_5071	42781b318d2324d63c8142ea0fec4117_4992	0d1e706f8bbc9df4d9cda0585bf3d562_5057	MYY_0971.p01	HMPREF1038_01272.p01	PCS8235_00970.p01	SP3UMMC_06672.p01	SP4UMMC_00745.p01	SP5UMMC_06353.p01	SP6UMMC_10190.p01	SP7UMMC_03562.p01	T308_04440.p01	SpnNT_01041.p01	2565ffd4b39fd5d44c596ac6590c2b23_4538	ERS445053_01486.p01	SPND219_01250.p01	SPND122_01235.p01
carB		carbamoyl-phosphate synthase, large subunit	63	63	1	1	695	1	606		3176	3176	3176	f5fd87a7072d4094277c3aef7bd6d75e_4848	spr1153.p01	SPD_1131.p01	SP70585_1338.p01	SPJ_1189.p01	SPP_1313.p01	SPT_0952.p01	SPH_1391.p01	SPG_1169.p01	SPCG_1239.p01	6cb3161ba4f31665d83d62984811c22c_7824	SPAP_1300.p01	SP670_1000.p01	d117907a8ae2f3ed4a30062d3e7c72a3_3697	HMPREF0837_11226.p01	b4317501ea33f0e830ab76a044a1a1e4_4477	6f6d8eab9f2ef9ed5c05f289ab0b5caa_5091	5ee4b4bb39b1e6d2fa6f2ab67255bb7b_4176	084e3c838e08fbe52a0c3a95bee584f1_1001	d2f3e48fc6171be3c8a3d1367074c6a5_5096	42781b318d2324d63c8142ea0fec4117_5018	0d1e706f8bbc9df4d9cda0585bf3d562_5083	MYY_0965.p01	HMPREF1038_01278.p01	PCS8235_00976.p01	SP3UMMC_06642.p01	SP4UMMC_00775.p01	SP5UMMC_06383.p01	SP6UMMC_10220.p01	SP7UMMC_03532.p01	T308_04410.p01	SpnNT_01035.p01	2565ffd4b39fd5d44c596ac6590c2b23_4561	ERS445053_01479.p01	SPND219_01257.p01	SPND122_01241.p01
pyrR		PyrR bifunctional protein [includes: pyrimidine operon regulatory protein; uracil phosphoribosyltransferase]	63	63	1	1	698	1	603		521	521	521	f5fd87a7072d4094277c3aef7bd6d75e_4860	spr1156.p01	SPD_1134.p01	SP70585_1341.p01	SPJ_1192.p01	SPP_1316.p01	SPT_0949.p01	SPH_1394.p01	SPG_1172.p01	SPCG_1242.p01	6cb3161ba4f31665d83d62984811c22c_7843	SPAP_1303.p01	SP670_0997.p01	d117907a8ae2f3ed4a30062d3e7c72a3_3686	HMPREF0837_11223.p01	b4317501ea33f0e830ab76a044a1a1e4_4489	6f6d8eab9f2ef9ed5c05f289ab0b5caa_5104	5ee4b4bb39b1e6d2fa6f2ab67255bb7b_4188	084e3c838e08fbe52a0c3a95bee584f1_1014	d2f3e48fc6171be3c8a3d1367074c6a5_5108	42781b318d2324d63c8142ea0fec4117_5031	0d1e706f8bbc9df4d9cda0585bf3d562_5096	MYY_0962.p01	HMPREF1038_01281.p01	PCS8235_00979.p01	SP3UMMC_06627.p01	SP4UMMC_00790.p01	SP5UMMC_06398.p01	SP6UMMC_10235.p01	SP7UMMC_03517.p01	T308_04395.p01	SpnNT_01032.p01	2565ffd4b39fd5d44c596ac6590c2b23_4573	ERS445053_01476.p01	SPND219_01260.p01	SPND122_01244.p01
nth		endonuclease III	63	63	1	1	699	1	602		605	629	627	f5fd87a7072d4094277c3aef7bd6d75e_4864	spr1157.p01	SPD_1135.p01	SP70585_1342.p01	SPJ_1193.p01	SPP_1317.p01	SPT_0948.p01	SPH_1395.p01	SPG_1173.p01	SPCG_1243.p01	6cb3161ba4f31665d83d62984811c22c_7849	SPAP_1304.p01	SP670_0996.p01	d117907a8ae2f3ed4a30062d3e7c72a3_3682	HMPREF0837_11222.p01	b4317501ea33f0e830ab76a044a1a1e4_4493	6f6d8eab9f2ef9ed5c05f289ab0b5caa_5109	5ee4b4bb39b1e6d2fa6f2ab67255bb7b_4191	084e3c838e08fbe52a0c3a95bee584f1_1018	d2f3e48fc6171be3c8a3d1367074c6a5_5113	42781b318d2324d63c8142ea0fec4117_5036	0d1e706f8bbc9df4d9cda0585bf3d562_5100	MYY_0961.p01	HMPREF1038_01283.p01	PCS8235_00980.p01	SP3UMMC_06622.p01	SP4UMMC_00795.p01	SP5UMMC_06403.p01	SP6UMMC_06889.p01	SP7UMMC_11246.p01	T308_04390.p01	SpnNT_01030.p01	2565ffd4b39fd5d44c596ac6590c2b23_4577	ERS445053_01474.p01	SPND219_01261.p01	SPND122_01245.p01
BOC72_00865		phosphatase YidA	63	63	1	1	711	1	590		806	806	806	f5fd87a7072d4094277c3aef7bd6d75e_4912	spr1170.p01	SPD_1146.p01	SP70585_1356.p01	SPJ_1206.p01	SPP_1330.p01	SPT_0936.p01	SPH_1432.p01	SPG_1185.p01	SPCG_1254.p01	6cb3161ba4f31665d83d62984811c22c_7939	SPAP_1317.p01	SP670_0984.p01	d117907a8ae2f3ed4a30062d3e7c72a3_3634	HMPREF0837_11209.p01	b4317501ea33f0e830ab76a044a1a1e4_4540	6f6d8eab9f2ef9ed5c05f289ab0b5caa_5160	5ee4b4bb39b1e6d2fa6f2ab67255bb7b_4238	084e3c838e08fbe52a0c3a95bee584f1_1069	d2f3e48fc6171be3c8a3d1367074c6a5_5163	42781b318d2324d63c8142ea0fec4117_5087	0d1e706f8bbc9df4d9cda0585bf3d562_5151	MYY_0949.p01	HMPREF1038_01296.p01	PCS8235_00992.p01	SP3UMMC_06562.p01	SP4UMMC_00860.p01	SP5UMMC_06463.p01	SP6UMMC_06824.p01	SP7UMMC_07074.p01	T308_04330.p01	SpnNT_01016.p01	2565ffd4b39fd5d44c596ac6590c2b23_4621	ERS445053_01463.p01	SPND219_01277.p01	SPND122_01259.p01
ABC-N/P		ABC transporter, ATP-binding/permease protein	63	63	1	1	756	1	545		1748	1790	1751	f5fd87a7072d4094277c3aef7bd6d75e_5158	spr1215.p01	SPD_1191.p01	SP70585_1396.p01	SPJ_1257.p01	SPP_1376.p01	SPT_0918.p01	SPH_1488.p01	SPG_1298.p01	SPCG_1346.p01	6cb3161ba4f31665d83d62984811c22c_8738	SPAP_1387.p01	SP670_0940.p01	d117907a8ae2f3ed4a30062d3e7c72a3_3446	HMPREF0837_11193.p01	b4317501ea33f0e830ab76a044a1a1e4_4624	6f6d8eab9f2ef9ed5c05f289ab0b5caa_5313	5ee4b4bb39b1e6d2fa6f2ab67255bb7b_4388	084e3c838e08fbe52a0c3a95bee584f1_1220	d2f3e48fc6171be3c8a3d1367074c6a5_5316	42781b318d2324d63c8142ea0fec4117_5236	0d1e706f8bbc9df4d9cda0585bf3d562_5305	MYY_0932.p01	HMPREF1038_01344.p01	PCS8235_01039.p01	SP3UMMC_03147.p01	SP4UMMC_08674.p01	SP5UMMC_01069.p01	SP6UMMC_01187.p01	SP7UMMC_05106.p01	T308_04240.p01	SpnNT_00908.p01	2565ffd4b39fd5d44c596ac6590c2b23_4689	ERS445053_01415.p01	SPND219_01323.p01	SPND122_01298.p01
potB		spermidine/putrescine ABC transporter permease	63	63	1	1	786	1	515		806	827	807	f5fd87a7072d4094277c3aef7bd6d75e_5282	spr1245.p01	SPD_1220.p01	SP70585_1426.p01	SPJ_1287.p01	SPP_1407.p01	SPT_0887.p01	SPH_1518.p01	SPG_1327.p01	SPCG_1376.p01	6cb3161ba4f31665d83d62984811c22c_8963	SPAP_1419.p01	SP670_0909.p01	d117907a8ae2f3ed4a30062d3e7c72a3_3326	HMPREF0837_11159.p01	b4317501ea33f0e830ab76a044a1a1e4_4734	6f6d8eab9f2ef9ed5c05f289ab0b5caa_5449	5ee4b4bb39b1e6d2fa6f2ab67255bb7b_4497	084e3c838e08fbe52a0c3a95bee584f1_1356	d2f3e48fc6171be3c8a3d1367074c6a5_5454	42781b318d2324d63c8142ea0fec4117_5369	0d1e706f8bbc9df4d9cda0585bf3d562_5441	MYY_0902.p01	HMPREF1038_01376.p01	PCS8235_01070.p01	SP3UMMC_02987.p01	SP4UMMC_08514.p01	SP5UMMC_01224.p01	SP6UMMC_01342.p01	SP7UMMC_04946.p01	T308_04090.p01	SpnNT_00879.p01	2565ffd4b39fd5d44c596ac6590c2b23_4813	ERS445053_01384.p01	SPND219_01357.p01	SPND122_01330.p01
potA		spermidine/putrescine import ATP-binding protein PotA	63	63	1	1	787	1	514		965	1157	1153	f5fd87a7072d4094277c3aef7bd6d75e_5286	spr1246.p01	SPD_1221.p01	SP70585_1427.p01	SPJ_1288.p01	SPP_1408.p01	SPT_0886.p01	SPH_1519.p01	SPG_1328.p01	SPCG_1377.p01	6cb3161ba4f31665d83d62984811c22c_8971	SPAP_1420.p01	SP670_0908.p01	d117907a8ae2f3ed4a30062d3e7c72a3_3322	HMPREF0837_11158.p01	b4317501ea33f0e830ab76a044a1a1e4_4738	6f6d8eab9f2ef9ed5c05f289ab0b5caa_5453	5ee4b4bb39b1e6d2fa6f2ab67255bb7b_4501	084e3c838e08fbe52a0c3a95bee584f1_1360	d2f3e48fc6171be3c8a3d1367074c6a5_5458	42781b318d2324d63c8142ea0fec4117_5373	0d1e706f8bbc9df4d9cda0585bf3d562_5445	MYY_0901.p01	HMPREF1038_01377.p01	PCS8235_01071.p01	SP3UMMC_02982.p01	SP4UMMC_08509.p01	SP5UMMC_01229.p01	SP6UMMC_01347.p01	SP7UMMC_04941.p01	T308_04085.p01	SpnNT_00878.p01	2565ffd4b39fd5d44c596ac6590c2b23_4817	ERS445053_01383.p01	SPND219_01358.p01	SPND122_01331.p01
pstB1		phosphate ABC transporter ATP-binding protein	63	63	1	1	794	1	507		653	758	756	f5fd87a7072d4094277c3aef7bd6d75e_5313	spr1253.p01	SPD_1228.p01	SP70585_1435.p01	SPJ_1295.p01	SPP_1415.p01	SPT_0878.p01	SPH_1527.p01	SPG_1337.p01	SPCG_1385.p01	6cb3161ba4f31665d83d62984811c22c_9019	SPAP_1428.p01	SP670_0901.p01	d117907a8ae2f3ed4a30062d3e7c72a3_3295	HMPREF0837_11151.p01	b4317501ea33f0e830ab76a044a1a1e4_4763	6f6d8eab9f2ef9ed5c05f289ab0b5caa_5483	5ee4b4bb39b1e6d2fa6f2ab67255bb7b_4529	084e3c838e08fbe52a0c3a95bee584f1_1389	d2f3e48fc6171be3c8a3d1367074c6a5_5486	42781b318d2324d63c8142ea0fec4117_5403	0d1e706f8bbc9df4d9cda0585bf3d562_5475	MYY_0894.p01	HMPREF1038_01384.p01	PCS8235_01079.p01	SP3UMMC_02947.p01	SP4UMMC_08474.p01	SP5UMMC_01264.p01	SP6UMMC_01382.p01	SP7UMMC_04906.p01	T308_04050.p01	SpnNT_00871.p01	2565ffd4b39fd5d44c596ac6590c2b23_4845	ERS445053_01376.p01	SPND219_01366.p01	SPND122_01338.p01
group_3673	spxA	regulatory protein Spx	63	63	1	1	803	1	498		305	401	397	f5fd87a7072d4094277c3aef7bd6d75e_5349	spr1262.p01	SPD_1236.p01	SP70585_1444.p01	SPJ_1304.p01	SPP_1424.p01	SPT_0869.p01	SPH_1536.p01	SPG_1346.p01	SPCG_1393.p01	6cb3161ba4f31665d83d62984811c22c_9087	SPAP_1436.p01	SP670_0892.p01	d117907a8ae2f3ed4a30062d3e7c72a3_3263	HMPREF0837_11142.p01	b4317501ea33f0e830ab76a044a1a1e4_4803	6f6d8eab9f2ef9ed5c05f289ab0b5caa_5516	5ee4b4bb39b1e6d2fa6f2ab67255bb7b_4559	084e3c838e08fbe52a0c3a95bee584f1_1422	d2f3e48fc6171be3c8a3d1367074c6a5_5519	42781b318d2324d63c8142ea0fec4117_5436	0d1e706f8bbc9df4d9cda0585bf3d562_5507	MYY_02730.p01	HMPREF1038_01392.p01	PCS8235_01088.p01	SP3UMMC_02902.p01	SP4UMMC_08434.p01	SP5UMMC_01309.p01	SP6UMMC_01427.p01	SP7UMMC_04861.p01	T308_04005.p01	SpnNT_00863.p01	2565ffd4b39fd5d44c596ac6590c2b23_4881	ERS445053_01368.p01	SPND219_01377.p01	SPND122_01347.p01
HMPREF0837_11139		acyl-ACP thioesterase	63	63	1	1	806	1	495		737	737	737	f5fd87a7072d4094277c3aef7bd6d75e_5361	spr1265.p01	SPD_1239.p01	SP70585_1447.p01	SPJ_1307.p01	SPP_1427.p01	SPT_0866.p01	SPH_1539.p01	SPG_1349.p01	SPCG_1396.p01	6cb3161ba4f31665d83d62984811c22c_9107	SPAP_1439.p01	SP670_0889.p01	d117907a8ae2f3ed4a30062d3e7c72a3_3251	HMPREF0837_11139.p01	b4317501ea33f0e830ab76a044a1a1e4_4815	6f6d8eab9f2ef9ed5c05f289ab0b5caa_5527	5ee4b4bb39b1e6d2fa6f2ab67255bb7b_4570	084e3c838e08fbe52a0c3a95bee584f1_1433	d2f3e48fc6171be3c8a3d1367074c6a5_5531	42781b318d2324d63c8142ea0fec4117_5448	0d1e706f8bbc9df4d9cda0585bf3d562_5519	MYY_0882.p01	HMPREF1038_01395.p01	PCS8235_01091.p01	SP3UMMC_02887.p01	SP4UMMC_08419.p01	SP5UMMC_01324.p01	SP6UMMC_09400.p01	SP7UMMC_04846.p01	T308_03990.p01	SpnNT_00859.p01	2565ffd4b39fd5d44c596ac6590c2b23_4893	ERS445053_01365.p01	SPND219_01380.p01	SPND122_01350.p01
rpsU		30S ribosomal protein S21	63	63	1	1	812	1	489		176	200	177	f5fd87a7072d4094277c3aef7bd6d75e_5385	spr1271.p01	SPD_1245.p01	SP70585_1453.p01	SPJ_1313.p01	SPP_1433.p01	SPT_0860.p01	SPH_1545.p01	SPG_1355.p01	SPCG_1402.p01	6cb3161ba4f31665d83d62984811c22c_9149	SPAP_1445.p01	SP670_0883.p01	d117907a8ae2f3ed4a30062d3e7c72a3_3228	HMPREF0837_11133.p01	b4317501ea33f0e830ab76a044a1a1e4_4838	6f6d8eab9f2ef9ed5c05f289ab0b5caa_5551	5ee4b4bb39b1e6d2fa6f2ab67255bb7b_4593	084e3c838e08fbe52a0c3a95bee584f1_1457	d2f3e48fc6171be3c8a3d1367074c6a5_5555	42781b318d2324d63c8142ea0fec4117_5472	0d1e706f8bbc9df4d9cda0585bf3d562_5543	MYY_0876.p01	HMPREF1038_01401.p01	PCS8235_01097.p01	SP3UMMC_02857.p01	SP4UMMC_08389.p01	SP5UMMC_01354.p01	SP6UMMC_09370.p01	SP7UMMC_04816.p01	T308_03960.p01	SpnNT_00853.p01	2565ffd4b39fd5d44c596ac6590c2b23_4917	ERS445053_01359.p01	SPND219_01386.p01	SPND122_01356.p01
ydaF_5		GNAT family acetyltransferase	63	63	1	1	817	1	484		551	551	551	f5fd87a7072d4094277c3aef7bd6d75e_5402	spr1275.p01	SPD_1249.p01	SP70585_1457.p01	SPJ_1317.p01	SPP_1437.p01	SPT_0855.p01	SPH_1549.p01	SPG_1359.p01	SPCG_1406.p01	6cb3161ba4f31665d83d62984811c22c_9174	SPAP_1450.p01	SP670_0879.p01	d117907a8ae2f3ed4a30062d3e7c72a3_3206	HMPREF0837_11126.p01	b4317501ea33f0e830ab76a044a1a1e4_4853	6f6d8eab9f2ef9ed5c05f289ab0b5caa_5572	5ee4b4bb39b1e6d2fa6f2ab67255bb7b_4608	084e3c838e08fbe52a0c3a95bee584f1_1484	d2f3e48fc6171be3c8a3d1367074c6a5_5576	42781b318d2324d63c8142ea0fec4117_5493	0d1e706f8bbc9df4d9cda0585bf3d562_5564	MYY_0871.p01	HMPREF1038_01405.p01	PCS8235_01101.p01	SP3UMMC_02837.p01	SP4UMMC_08369.p01	SP5UMMC_01374.p01	SP6UMMC_01887.p01	SP7UMMC_11311.p01	T308_03925.p01	SpnNT_00844.p01	2565ffd4b39fd5d44c596ac6590c2b23_4933	ERS445053_01354.p01	SPND219_01393.p01	SPND122_01363.p01
guaA		GMP synthase	63	63	1	1	838	1	182		1487	1562	1560	f5fd87a7072d4094277c3aef7bd6d75e_5498	spr1300.p01	SPD_1274.p01	SP70585_1485.p01	SPJ_1344.p01	SPP_1466.p01	SPT_0829.p01	SPH_1562.p01	SPG_1373.p01	SPCG_1433.p01	6cb3161ba4f31665d83d62984811c22c_9317	SPAP_1474.p01	SP670_0852.p01	d117907a8ae2f3ed4a30062d3e7c72a3_3124	HMPREF0837_11098.p01	b4317501ea33f0e830ab76a044a1a1e4_4940	6f6d8eab9f2ef9ed5c05f289ab0b5caa_5664	5ee4b4bb39b1e6d2fa6f2ab67255bb7b_4676	084e3c838e08fbe52a0c3a95bee584f1_1578	d2f3e48fc6171be3c8a3d1367074c6a5_5670	42781b318d2324d63c8142ea0fec4117_5587	0d1e706f8bbc9df4d9cda0585bf3d562_5657	MYY_0846.p01	HMPREF1038_01432.p01	PCS8235_01128.p01	SP3UMMC_09936.p01	SP4UMMC_04766.p01	SP5UMMC_07032.p01	SP6UMMC_01997.p01	SP7UMMC_06919.p01	T308_03810.p01	SpnNT_00823.p01	2565ffd4b39fd5d44c596ac6590c2b23_5041	ERS445053_01332.p01	SPND219_01405.p01	SPND122_01377.p01
pdxS		pyridoxal biosynthesis lyase PdxS	63	63	1	1	859	1	203		875	893	876	f5fd87a7072d4094277c3aef7bd6d75e_5590	spr1322.p01	SPD_1297.p01	SP70585_1509.p01	SPJ_1367.p01	SPP_1488.p01	SPT_0807.p01	SPH_1584.p01	SPG_1394.p01	SPCG_1457.p01	6cb3161ba4f31665d83d62984811c22c_9453	SPAP_1496.p01	SP670_0828.p01	d117907a8ae2f3ed4a30062d3e7c72a3_3043	HMPREF0837_11076.p01	b4317501ea33f0e830ab76a044a1a1e4_5034	6f6d8eab9f2ef9ed5c05f289ab0b5caa_5745	5ee4b4bb39b1e6d2fa6f2ab67255bb7b_4755	084e3c838e08fbe52a0c3a95bee584f1_1662	d2f3e48fc6171be3c8a3d1367074c6a5_5752	42781b318d2324d63c8142ea0fec4117_5668	0d1e706f8bbc9df4d9cda0585bf3d562_5739	MYY_0824.p01	HMPREF1038_01454.p01	PCS8235_01150.p01	SP3UMMC_09826.p01	SP4UMMC_04871.p01	SP5UMMC_07142.p01	SP6UMMC_02107.p01	SP7UMMC_10256.p01	T308_03710.p01	SpnNT_00801.p01	2565ffd4b39fd5d44c596ac6590c2b23_5128	ERS445053_01311.p01	SPND219_01428.p01	SPND122_01398.p01
apbE		ApbE family protein	63	63	1	1	861	1	205		893	923	921	f5fd87a7072d4094277c3aef7bd6d75e_5597	spr1324.p01	SPD_1300.p01	SP70585_1512.p01	SPJ_1370.p01	SPP_1491.p01	SPT_0805.p01	SPH_1586.p01	SPG_1398.p01	SPCG_1459.p01	6cb3161ba4f31665d83d62984811c22c_9466	SPAP_1498.p01	SP670_0826.p01	d117907a8ae2f3ed4a30062d3e7c72a3_3035	HMPREF0837_11073.p01	b4317501ea33f0e830ab76a044a1a1e4_5042	6f6d8eab9f2ef9ed5c05f289ab0b5caa_5753	5ee4b4bb39b1e6d2fa6f2ab67255bb7b_4763	084e3c838e08fbe52a0c3a95bee584f1_1670	d2f3e48fc6171be3c8a3d1367074c6a5_5759	42781b318d2324d63c8142ea0fec4117_5675	0d1e706f8bbc9df4d9cda0585bf3d562_5747	MYY_0822.p01	HMPREF1038_01457.p01	PCS8235_01152.p01	SP3UMMC_09816.p01	SP4UMMC_04881.p01	SP5UMMC_07152.p01	SP6UMMC_02117.p01	SP7UMMC_10266.p01	T308_03695.p01	SpnNT_00799.p01	2565ffd4b39fd5d44c596ac6590c2b23_5136	ERS445053_01309.p01	SPND219_01430.p01	SPND122_01400.p01
bta		bacterocin transport accessory protein	63	63	1	1	1352	1	308		347	347	347	f5fd87a7072d4094277c3aef7bd6d75e_5703	spr1352.p01	SPD_1327.p01	SP70585_1537.p01	SPJ_1400.p01	SPP_1519.p01	SPT_1436.p01	SPH_1611.p01	SPG_1422.p01	SPCG_1484.p01	6cb3161ba4f31665d83d62984811c22c_9605	SPAP_1522.p01	SP670_0798.p01	d117907a8ae2f3ed4a30062d3e7c72a3_2952	HMPREF0837_11733.p01	b4317501ea33f0e830ab76a044a1a1e4_5129	6f6d8eab9f2ef9ed5c05f289ab0b5caa_5855	5ee4b4bb39b1e6d2fa6f2ab67255bb7b_4844	084e3c838e08fbe52a0c3a95bee584f1_1773	d2f3e48fc6171be3c8a3d1367074c6a5_5860	42781b318d2324d63c8142ea0fec4117_5776	0d1e706f8bbc9df4d9cda0585bf3d562_5849	MYY_1428.p01	HMPREF1038_01482.p01	PCS8235_01178.p01	SP3UMMC_05486.p01	SP4UMMC_04426.p01	SP5UMMC_03802.p01	SP6UMMC_03382.p01	SP7UMMC_00200.p01	T308_06790.p01	SpnNT_01506.p01	2565ffd4b39fd5d44c596ac6590c2b23_5221	ERS445053_01287.p01	SPND219_01454.p01	SPND122_01423.p01
atpC		ATP synthase epsilon chain	63	63	1	1	1345	1	301		398	419	418	f5fd87a7072d4094277c3aef7bd6d75e_5735	spr1359.p01	SPD_1334.p01	SP70585_1544.p01	SPJ_1409.p01	SPP_1526.p01	SPT_1443.p01	SPH_1618.p01	SPG_1429.p01	SPCG_1491.p01	6cb3161ba4f31665d83d62984811c22c_9657	SPAP_1529.p01	SP670_1586.p01	d117907a8ae2f3ed4a30062d3e7c72a3_2924	HMPREF0837_11740.p01	b4317501ea33f0e830ab76a044a1a1e4_5155	6f6d8eab9f2ef9ed5c05f289ab0b5caa_5883	5ee4b4bb39b1e6d2fa6f2ab67255bb7b_4870	084e3c838e08fbe52a0c3a95bee584f1_1800	d2f3e48fc6171be3c8a3d1367074c6a5_5888	42781b318d2324d63c8142ea0fec4117_5803	0d1e706f8bbc9df4d9cda0585bf3d562_5877	MYY_1435.p01	HMPREF1038_01489.p01	PCS8235_01185.p01	SP3UMMC_05451.p01	SP4UMMC_04461.p01	SP5UMMC_03837.p01	SP6UMMC_03417.p01	SP7UMMC_00160.p01	T308_06830.p01	SpnNT_01513.p01	2565ffd4b39fd5d44c596ac6590c2b23_5249	ERS445053_01280.p01	SPND219_01461.p01	SPND122_01430.p01
atpA		ATP synthase subunit alpha	63	63	1	1	1342	1	298		1364	1505	1502	f5fd87a7072d4094277c3aef7bd6d75e_5747	spr1362.p01	SPD_1337.p01	SP70585_1547.p01	SPJ_1412.p01	SPP_1529.p01	SPT_1446.p01	SPH_1621.p01	SPG_1433.p01	SPCG_1494.p01	6cb3161ba4f31665d83d62984811c22c_9681	SPAP_1532.p01	SP670_1589.p01	d117907a8ae2f3ed4a30062d3e7c72a3_2912	HMPREF0837_11743.p01	b4317501ea33f0e830ab76a044a1a1e4_5167	6f6d8eab9f2ef9ed5c05f289ab0b5caa_5895	5ee4b4bb39b1e6d2fa6f2ab67255bb7b_4882	084e3c838e08fbe52a0c3a95bee584f1_1812	d2f3e48fc6171be3c8a3d1367074c6a5_5900	42781b318d2324d63c8142ea0fec4117_5815	0d1e706f8bbc9df4d9cda0585bf3d562_5889	MYY_1438.p01	HMPREF1038_01492.p01	PCS8235_01188.p01	SP3UMMC_05436.p01	SP4UMMC_04476.p01	SP5UMMC_03852.p01	SP6UMMC_03432.p01	SP7UMMC_00145.p01	T308_06845.p01	SpnNT_01516.p01	2565ffd4b39fd5d44c596ac6590c2b23_5261	ERS445053_01277.p01	SPND219_01466.p01	SPND122_01434.p01
HMPREF0837_11753		GNAT family acetyltransferase	63	63	1	1	1332	1	288		494	494	494	f5fd87a7072d4094277c3aef7bd6d75e_5780	spr1371.p01	SPD_1347.p01	SP70585_1558.p01	SPJ_1422.p01	SPP_1539.p01	SPT_1457.p01	SPH_1631.p01	SPG_1443.p01	SPCG_1504.p01	6cb3161ba4f31665d83d62984811c22c_9742	SPAP_1541.p01	SP670_1599.p01	d117907a8ae2f3ed4a30062d3e7c72a3_2874	HMPREF0837_11753.p01	b4317501ea33f0e830ab76a044a1a1e4_5206	6f6d8eab9f2ef9ed5c05f289ab0b5caa_5936	5ee4b4bb39b1e6d2fa6f2ab67255bb7b_4916	084e3c838e08fbe52a0c3a95bee584f1_1853	d2f3e48fc6171be3c8a3d1367074c6a5_5939	42781b318d2324d63c8142ea0fec4117_5856	0d1e706f8bbc9df4d9cda0585bf3d562_5927	MYY_1449.p01	HMPREF1038_01502.p01	PCS8235_01198.p01	SP3UMMC_04804.p01	SP4UMMC_04521.p01	SP5UMMC_09053.p01	SP6UMMC_03477.p01	SP7UMMC_00100.p01	T308_06895.p01	SpnNT_01525.p01	2565ffd4b39fd5d44c596ac6590c2b23_5308	ERS445053_01267.p01	SPND219_01473.p01	SPND122_01445.p01
ppaC		manganese-dependent inorganic pyrophosphatase	63	63	1	1	1314	1	270		935	935	935	f5fd87a7072d4094277c3aef7bd6d75e_5833	spr1389.p01	SPD_1363.p01	SP70585_1573.p01	SPJ_1438.p01	SPP_1557.p01	SPT_1472.p01	SPH_1648.p01	SPG_1460.p01	SPCG_1520.p01	6cb3161ba4f31665d83d62984811c22c_9850	SPAP_1556.p01	SP670_1617.p01	d117907a8ae2f3ed4a30062d3e7c72a3_2819	HMPREF0837_11768.p01	b4317501ea33f0e830ab76a044a1a1e4_5260	6f6d8eab9f2ef9ed5c05f289ab0b5caa_5992	5ee4b4bb39b1e6d2fa6f2ab67255bb7b_4970	084e3c838e08fbe52a0c3a95bee584f1_1909	d2f3e48fc6171be3c8a3d1367074c6a5_5996	42781b318d2324d63c8142ea0fec4117_5910	0d1e706f8bbc9df4d9cda0585bf3d562_5984	MYY_1464.p01	HMPREF1038_01519.p01	PCS8235_01215.p01	SP3UMMC_04874.p01	SP4UMMC_04596.p01	SP5UMMC_08983.p01	SP6UMMC_09300.p01	SP7UMMC_00025.p01	T308_06970.p01	SpnNT_01540.p01	2565ffd4b39fd5d44c596ac6590c2b23_5363	ERS445053_01250.p01	SPND219_01491.p01	SPND122_01459.p01
yfiC		methyltransferase	63	63	1	1	1312	1	268		749	749	749	f5fd87a7072d4094277c3aef7bd6d75e_5841	spr1391.p01	SPD_1365.p01	SP70585_1575.p01	SPJ_1440.p01	SPP_1559.p01	SPT_1474.p01	SPH_1650.p01	SPG_1462.p01	SPCG_1522.p01	6cb3161ba4f31665d83d62984811c22c_9861	SPAP_1558.p01	SP670_1619.p01	d117907a8ae2f3ed4a30062d3e7c72a3_2811	HMPREF0837_11770.p01	b4317501ea33f0e830ab76a044a1a1e4_5268	6f6d8eab9f2ef9ed5c05f289ab0b5caa_6000	5ee4b4bb39b1e6d2fa6f2ab67255bb7b_4978	084e3c838e08fbe52a0c3a95bee584f1_1917	d2f3e48fc6171be3c8a3d1367074c6a5_6004	42781b318d2324d63c8142ea0fec4117_5918	0d1e706f8bbc9df4d9cda0585bf3d562_5992	MYY_1466.p01	HMPREF1038_01521.p01	PCS8235_01217.p01	SP3UMMC_04884.p01	SP4UMMC_04606.p01	SP5UMMC_08973.p01	SP6UMMC_09290.p01	SP7UMMC_00015.p01	T308_06980.p01	SpnNT_01542.p01	2565ffd4b39fd5d44c596ac6590c2b23_5371	ERS445053_01248.p01	SPND219_01493.p01	SPND122_01461.p01
[truncated: 5,967 more rows]
[truncated: 27 more columns]
