# Supplementary material for: A Transcriptional Activator of Ascorbic Acid Transport in Streptococcus pneumoniae Is Required for Optimal Growth in Endophthalmitis in a Strain-Dependent Manner
Source: Microorganisms. 2019 Aug 24;7(9):290. doi: 10.3390/microorganisms7090290 (PMC6780617; doi:10.3390/microorganisms7090290)
Supplement: Supplementary file 1 [file microorganisms-07-00290-s001.zip › microorganisms-572813-proofreading sup/Table S3.xlsx]

## Sheet: assemblies final (2)
63 Strains Used for Pangenome
Assembly	Strain
GCA_000007045.1	R6
GCA_000006885.1	TIGR4; ATCC BAA-334
GCA_000014365.2	D39
GCA_000018965.1	70585
GCA_000018985.1	JJA
GCA_000019005.1	P1031
GCA_000019025.1	Taiwan19F-14
GCA_000019265.1	Hungary19A-6
GCA_000019825.1	G54
GCA_000019985.1	CGSP14
GCA_000026665.1	ATCC 700669
GCA_000146975.1	AP200
GCA_000147095.1	670-6B
GCA_000196595.1	TCH8431/19A
GCA_000210935.1	INV200
GCA_000210955.1	OXC141
GCA_000210975.1	INV104
GCA_000210995.1	SNP034156
GCA_000211015.1	SNP034183
GCA_000211035.2	SNP994038
GCA_000211055.2	SNP994039
GCA_000251085.2	ST556
GCA_000299015.1	gamPNI0373
GCA_000817005.1	NT_110_58
GCA_001255215.1	A66
GCA_001457635.1	NCTC7465
GCA_001896045.1	SP49
GCA_001896065.1	SP61
GCA_001896085.1	SP64
GCA_002357995.1	KK0981
GCA_002813535.1	19F
GCA_002813955.1	11A
GCA_002843545.1	Xen35
GCA_002947575.1	335
GCA_003003495.1	D39V
GCA_003354825.1	SPN XDR SMC1710-32
GCA_003609935.1	MDRSPN001
GCA_003966485.1	ATCC 49619
GCA_003966505.1	HU-OH
GCA_003966525.1	NU83127
GCA_003967155.1	ASP0581
GCA_003994915.1	HKU1-14
GCA_900475305.1	NCTC7466
GCA_900475515.1	NCTC13276
GCA_900475805.1	NCTC11902
GCA_900636585.1	NCTC12977
GCA_000494795.1	A026
GCA_001715565.2	D141
GCA_002358015.1	KK0381
GCA_002358035.1	KK1157
GCA_003044325.1	CP2215
GCA_003367435.1	EF3030
GCA_000348705.1	PCS8235
GCA_000180515.2	A45
GCA_001677235.1	D219
GCA_001715525.2	D122
GCA_002076835.1	Hu17
GCA_002076855.1	Hu15
GCA_000411715.1	MNZ11b
GCA_000411735.1	MNZ14
GCA_000411755.1	MNZ37
GCA_000411775.1	MNZ41
GCA_000412955.1	MNZ85
